# Supplementary material for: Proteomic analysis of ferroptosis pathways reveals a role of CEPT1 in suppressing ferroptosis
Source: Protein Cell. 2024 Mar 2;15(9):686–703. doi: 10.1093/procel/pwae004 (PMC11365556; doi:10.1093/procel/pwae004)
Supplement: pwae004_suppl_Supplementary_Tables_S1 [file pwae004_suppl_supplementary_tables_s1.xlsx]

## Sheet: 14_gene list with all score
Bait	Prey	SaintScore	FoldChange	BFDR	Muse	WD
ACSL4	ACSL4	0	0	0.47	0.00831895	259.136
ACSL4	ACACA	0	1.17	0.47	2.41903e-16	126.947
ACSL4	MYH9	0	2.89	0.35	5.31792e-13	96.7
ACSL4	PCCA	0	1.95	0.45	3.08312e-14	53.0474
ACSL4	PC	0	1.03	0.47	1.93235e-16	56.7844
ACSL4	TUBB4B	0	0.8	0.47	1.48457e-17	82.3638
ACSL4	TUBB	0	0.56	0.47	2.15224e-18	75.1277
ACSL4	TUBB4A	0	0.73	0.47	4.55414e-18	57.6697
ACSL4	TUBB2B	0	0.88	0.47	6.01064e-15	68.9657
ACSL4	TUBB2A	0	0.37	0.47	1.28399e-18	69.8052
ACSL4	MYH10	0	2.03	0.4	1.6226e-11	54.413
ACSL4	TUBB3	0	0.41	0.47	5.81934e-24	42.4171
ACSL4	HNRNPM	0	0.63	0.47	5.6423e-18	43.833
ACSL4	TUBA1C	0	1.09	0.46	3.57723e-15	46.4539
ACSL4	ACTC1	0	1.5	0.44	1.39355e-10	41.2205
ACSL4	HELZ	0.04	2.64	0.29	2.54441e-11	25.036
ACSL4	TUBB6	0	0.86	0.47	5.45849e-17	35.9732
ACSL4	HSPA8	0	0.23	0.47	1.17874e-19	28.048
ACSL4	ATP5F1A	0.04	2.61	0.29	7.65042e-10	24.9248
ACSL4	HSP90AB1	0	1.17	0.45	3.84452e-18	31.9522
ACSL4	MCCC1	0	0.83	0.47	8.19113e-17	26.9522
ACSL4	VIM	0	1.13	0.46	8.8258e-18	20.5808
ACSL4	MCCC2	0	0.87	0.46	2.71799e-17	26.2573
ACSL4	MTHFD1	0	0.91	0.46	5.92694e-18	26.0437
ACSL4	ACACB	0	1.79	0.4	6.69426e-11	21.2318
ACSL4	NUP214	0.83	3.53	0.03	3.581e-11	17.2666
ACSL4	EEF1A1	0	0.47	0.47	3.0441e-19	23.5001
ACSL4	HSPA1B	0	1.01	0.46	8.84802e-09	20.1562
ACSL4	PCCB	0	1.07	0.45	1.70114e-15	21.1702
ACSL4	HSPD1	0	0.39	0.47	5.2937e-19	27.8792
ACSL4	TCP1	0	0.75	0.46	1.95611e-18	17.2691
ACSL4	TUFM	0	0.52	0.47	4.87106e-19	19.3168
ACSL4	SLC25A5	0	0.48	0.47	5.08021e-19	17.8447
ACSL4	ATP1A1	0	0.73	0.46	4.00334e-18	17.0954
ACSL4	NUP93	0	1.57	0.37	2.20208e-15	12.2319
ACSL4	PEBP1	0.98	5.98	0.01	0.000106678	44.2356
ACSL4	RPS3	0	0.35	0.47	2.6913e-19	13.7101
ACSL4	SLC25A6	0	0.69	0.46	5.86203e-18	12.9115
ACSL4	PARP1	0	0.51	0.47	2.55609e-17	20.7097
ACSL4	AMOT	0	1.13	0.43	8.59343e-13	14.9594
ACSL4	DBT	0	0.35	0.47	8.91892e-18	16.3412
ACSL4	IMMT	0.02	1.97	0.31	1.6187e-15	16.4864
ACSL4	PRKDC	0	0.15	0.47	1.12994e-18	16.4862
ACSL4	MYO1C	0.62	2.69	0.06	2.99458e-12	13.527
ACSL4	SAMHD1	0	1.22	0.41	3.42695e-16	9.64245
ACSL4	GIGYF2	0	1.49	0.35	4.95397e-13	11.2879
ACSL4	PUM1	0	1.69	0.33	8.39967e-13	13.3857
ACSL4	RUVBL2	0	0.35	0.47	6.75704e-19	8.09993
ACSL4	SLC25A13	0	0.49	0.46	1.89101e-18	8.79911
ACSL4	AIFM1	0	0.32	0.47	2.18727e-19	10.3487
ACSL4	ATP5F1B	0.84	3.38	0.03	1.17785e-09	13.7651
ACSL4	HNRNPH1	0	0.4	0.47	1.56024e-19	6.82494
ACSL4	MYH14	0.97	5.26	0.01	1.94491e-08	13.2845
ACSL4	NPEPPS	0	1.42	0.36	7.76318e-16	11.8173
ACSL4	NUP62	0.56	3.05	0.07	2.92904e-10	5.48496
ACSL4	ACAT1	0.93	4.95	0.02	1.90232e-12	6.84018
ACSL4	ATP2A2	0	0.57	0.44	3.39149e-17	9.3057
ACSL4	CCT3	0	0.37	0.47	1.10942e-18	12.6699
ACSL4	IARS1	0.99	15.91	0	1.24161e-06	5.25063
ACSL4	PABPC1	0	0.38	0.46	4.86956e-17	8.22066
ACSL4	PCNA	0	0.36	0.46	1.61426e-18	7.35187
ACSL4	SLC25A3	0	0.44	0.47	4.09149e-19	9.96316
ACSL4	ALDH1B1	0	0.7	0.43	2.58801e-16	8.96663
ACSL4	CCT4	0	0.4	0.47	1.17616e-18	9.75518
ACSL4	EEF2	0	0.23	0.47	1.60752e-19	9.86304
ACSL4	FLNA	0	0.54	0.42	1.65309e-14	5.4269
ACSL4	HSP90B1	0	1.03	0.36	1.84713e-17	4.86994
ACSL4	HSPA9	0	0.15	0.47	1.94005e-20	7.6162
ACSL4	IRS4	0	0.18	0.47	2.16928e-19	11.0738
ACSL4	KRT18	1	65	0	1.38184	5.88152
ACSL4	MSH2	0	0.4	0.46	2.24068e-16	5.00108
ACSL4	NONO	0	0.37	0.46	3.86277e-16	7.66888
ACSL4	NUP88	0.05	1.78	0.29	4.59042e-12	7.68829
ACSL4	RACK1	0.46	2.4	0.18	1.14863e-09	6.11041
ACSL4	RPN1	0	0.49	0.45	1.56412e-18	12.0368
ACSL4	RPS18	0	0.34	0.47	1.31517e-18	6.49136
ACSL4	ACADM	0	1.26	0.35	5.15854e-15	5.90522
ACSL4	AFG3L2	0	1.22	0.36	2.73637e-16	10.6203
ACSL4	ATAD3A	0	0.31	0.47	2.96453e-18	6.50142
ACSL4	DBN1	0.43	2.06	0.2	4.81196e-11	5.94758
ACSL4	DSP	0	0.93	0.4	2.17461e-13	9.11881
ACSL4	EEF1G	0	0.91	0.41	3.33103e-18	7.33583
ACSL4	EIF4A1	0	0.28	0.47	5.41582e-19	8.30784
ACSL4	GCDH	0	1.27	0.35	2.25062e-15	5.90477
ACSL4	HECTD1	0.87	4.74	0.03	5.50606e-11	2.20914
ACSL4	HNRNPU	0	0.16	0.47	6.88302e-20	8.28548
ACSL4	MAT2A	0.05	1.56	0.29	2.89196e-15	4.35532
ACSL4	MYO6	0.95	5.17	0.01	1.18939e-09	15.6811
ACSL4	OAT	0	1.08	0.38	2.26203e-15	6.43988
ACSL4	PHGDH	0	0.58	0.44	6.31347e-19	7.22588
ACSL4	RPS16	0	0.24	0.47	9.91608e-19	3.91879
ACSL4	SPTAN1	0.05	1.36	0.29	1.94765e-10	13.5838
ACSL4	SPTBN1	0	0.81	0.37	9.18727e-11	7.72247
ACSL4	STK11IP	0.88	6.35	0.03	6.73799e-10	5.57126
ACSL4	CCT5	0	0.33	0.47	4.22044e-18	8.7249
ACSL4	CDK1	0	0.73	0.41	2.79752e-16	5.45914
ACSL4	CORO1C	0.59	2.26	0.06	1.07735e-10	3.90784
ACSL4	DCAF7	0	1.04	0.36	1.87258e-16	3.29796
ACSL4	DDX17	0	0.17	0.47	1.34153e-19	5.2141
ACSL4	DDX19B	0.5	11.9	0.1	1.27561e-11	2.84376
ACSL4	DIAPH1	0	1.32	0.33	8.69975e-11	15.1652
ACSL4	GALK1	0	0.48	0.44	1.7893e-17	5.66863
ACSL4	GARS1	0.45	2.16	0.19	1.49701e-09	7.91241
ACSL4	HSPA5	0	0.09	0.47	9.81293e-21	9.39557
ACSL4	LRPPRC	0	0.21	0.47	1.59267e-18	7.78761
ACSL4	MTHFD1L	0	1.21	0.33	3.91325e-15	3.86242
ACSL4	MYL6	0.48	2.16	0.16	1.3115e-11	4.05759
ACSL4	NCL	0	0.11	0.47	2.65476e-19	6.04168
ACSL4	NTPCR	0	0.65	0.42	2.68999e-17	4.61671
ACSL4	NUP98	0.34	2.1	0.22	9.04311e-12	5.6558
ACSL4	PABPC4	0	0.33	0.42	3.65813e-20	4.00986
ACSL4	PPP2R1A	0	0.36	0.45	1.46176e-17	5.10632
ACSL4	SFPQ	0	0.36	0.45	1.64853e-15	6.0158
ACSL4	SSR4	0	0.74	0.37	4.13272e-17	2.95204
ACSL4	ALDH2	0.41	2.04	0.2	1.03975e-12	3.37248
ACSL4	ANKHD1	0	0.81	0.39	5.66609e-16	5.73524
ACSL4	APRT	0.97	8.16	0.01	6.49464e-10	1.94666
ACSL4	ARF3	0.62	2.37	0.06	1.05086e-09	6.64825
ACSL4	ARF4	0	1.17	0.33	2.74721e-15	4.70927
ACSL4	CLPX	0	0.88	0.36	1.77618e-15	3.60751
ACSL4	COQ8A	0.79	3.04	0.04	2.0713e-09	3.82161
ACSL4	DDX5	0	0.2	0.47	1.78728e-18	5.10277
ACSL4	DLD	0	0.61	0.4	7.15313e-17	3.32707
ACSL4	DNAJC11	0.9	4.79	0.02	1.16346e-11	4.08028
ACSL4	EARS2	0.27	1.67	0.23	2.57184e-13	3.31111
ACSL4	EMD	0	0.31	0.47	4.57518e-18	5.7463
ACSL4	ENO1	0	0.27	0.47	2.47909e-17	7.09696
ACSL4	FASN	0	0.25	0.47	3.71412e-18	4.82099
ACSL4	FLNB	0.2	1.29	0.25	1.82895e-11	4.8291
ACSL4	HSPB1	0	0.63	0.41	1.95773e-15	4.48469
ACSL4	IMPDH2	0	0.39	0.44	3.90327e-17	3.21884
ACSL4	MCM3	0	0.42	0.45	2.26258e-18	8.40031
ACSL4	MCM7	0	0.34	0.46	2.89825e-18	9.90575
ACSL4	MYL12B	0.96	5.97	0.01	4.14294e-06	4.22038
ACSL4	MYO1D	0.86	3.26	0.03	1.10877e-09	10.6516
ACSL4	NAMPT	0	1.01	0.33	1.12976e-14	5.74353
ACSL4	NUP188	0.13	1.37	0.26	8.54896e-13	3.58594
ACSL4	PCBP1	0	0.37	0.47	6.08001e-19	3.68816
ACSL4	PRDX1	0	0.17	0.47	1.58675e-19	6.51469
ACSL4	RAE1	0	1.06	0.34	8.25048e-14	4.41405
ACSL4	RAN	1	50	0	2.08314	5.36314
ACSL4	RANBP2	0.02	1.26	0.3	1.32927e-13	5.02719
ACSL4	RPS5	0	0.37	0.42	2.48691e-17	3.12999
ACSL4	RUVBL1	0	0.14	0.47	2.10175e-19	5.27005
ACSL4	SEC61A1	0.01	1.03	0.31	1.41505e-14	4.28477
ACSL4	SLC25A11	0	0.3	0.47	6.22182e-18	5.51889
ACSL4	SLC25A12	0	0.36	0.44	6.58219e-18	3.59315
ACSL4	TARS2	0	0.86	0.38	9.14688e-17	3.97093
ACSL4	TOMM22	0.84	3.54	0.03	1.44003e-11	2.77725
ACSL4	UBAP2L	0	0.65	0.4	2.61827e-14	6.55794
ACSL4	UQCRC2	0	0.47	0.41	2.60525e-16	3.01431
ACSL4	XRCC6	0	0.14	0.47	8.05889e-18	5.20589
ACSL4	AHSA1	0	0.29	0.47	8.74546e-18	4.07889
ACSL4	ALDH1A2	0.89	5.56	0.03	1.14745e-08	1.78008
ACSL4	ANKRD17	0.03	1.2	0.3	6.52753e-13	4.13667
ACSL4	ATP5F1C	0.24	1.46	0.24	3.2015e-10	3.30388
ACSL4	BCOR	0.46	1.81	0.18	7.17668e-11	3.09658
ACSL4	CAPZB	0	0.8	0.36	2.51079e-16	1.71365
ACSL4	CCT2	0	0.08	0.47	1.44827e-19	6.25492
ACSL4	CCT8	0	0.2	0.47	9.89046e-19	6.35934
ACSL4	CDK5	0	0.81	0.33	1.43959e-14	2.78141
ACSL4	CFL1	0	0.28	0.43	2.70167e-18	2.69698
ACSL4	CHCHD3	0.06	1.39	0.28	4.42899e-14	3.15441
ACSL4	DDB1	0	0.1	0.47	4.06023e-19	3.02539
ACSL4	DDOST	0	1.09	0.33	1.91837e-15	3.82797
ACSL4	DDX39B	0.23	0.96	0.24	3.22129e-16	5.28859
ACSL4	DNAJA1	0	0.12	0.47	4.71938e-20	7.94622
ACSL4	DNAJC7	0	0.2	0.47	2.43054e-18	3.82995
ACSL4	FXR1	0	0.35	0.47	8.11742e-17	3.25242
ACSL4	GCN1	0	0.95	0.34	1.32157e-10	14.6867
ACSL4	H2AX	0.5	20	0.09	0.089807	2.0381
ACSL4	H4C1	0.76	2.66	0.04	1.11746e-08	2.67628
ACSL4	IGF2BP1	0	0.15	0.47	1.16201e-18	2.90101
ACSL4	INA	1	30	0	0.551055	4.70568
ACSL4	IPO9	0.01	1.01	0.32	1.73705e-14	5.29216
ACSL4	MYO1B	0.64	3.19	0.06	2.61383e-09	6.01865
ACSL4	NDUFS1	0.04	1.27	0.29	1.50759e-14	3.50269
ACSL4	NEFM	0.89	2.99	0.02	4.30138e-09	3.68143
ACSL4	PDHB	0	0.38	0.44	3.73123e-18	6.20845
ACSL4	PLOD1	0.25	0.98	0.24	1.11504e-18	4.79309
ACSL4	PSMD2	0	0.48	0.42	3.47855e-17	3.08579
ACSL4	RAB13	0.25	1.13	0.24	4.67484e-18	2.22893
ACSL4	RAB1A	0.45	2.78	0.19	1.50476e-14	6.83294
ACSL4	RPS25	0	0.21	0.47	3.38021e-18	1.53199
ACSL4	SERPINH1	0	0.5	0.42	1.90931e-16	4.84986
ACSL4	SLC25A10	0	0.82	0.37	5.1154e-15	3.9713
ACSL4	STT3A	0.02	0.89	0.3	2.1806e-14	3.84648
ACSL4	TIMM23	0.42	2.17	0.2	4.23866e-11	1.87359
ACSL4	TIMM50	0	0.33	0.47	1.29255e-18	3.30477
ACSL4	TMEM33	0	0.89	0.35	9.54348e-17	2.48813
ACSL4	UMPS	0	0.49	0.38	3.17673e-16	3.88356
ACSL4	VDAC2	0	0.54	0.41	8.14212e-17	3.82137
ACSL4	XRCC5	0	0.13	0.47	2.67683e-17	3.86511
ACSL4	ACADSB	0.01	0.44	0.32	1.18399e-19	2.36632
ACSL4	ACOT9	0.01	0.71	0.31	2.1064e-14	2.00268
ACSL4	AGK	0	0.39	0.42	3.17094e-17	3.26545
ACSL4	ALDH18A1	0	0.52	0.42	1.34116e-17	2.59941
ACSL4	ALDH6A1	0.67	2.55	0.05	6.2498e-11	1.8699
ACSL4	ATP5PO	0.89	5.81	0.02	1.35468e-07	4.31067
ACSL4	BSG	0	0.34	0.4	2.23517e-17	1.47343
ACSL4	CAD	0	0.09	0.47	5.46109e-20	7.43902
ACSL4	CANX	0	0.2	0.4	7.76249e-21	4.25838
ACSL4	CAPN1	0.14	1.06	0.26	1.89272e-11	3.09981
ACSL4	CAPRIN1	0	0.27	0.47	3.11727e-16	2.28342
ACSL4	CAPZA1	0	0.09	0.47	4.03623e-23	1.90561
ACSL4	CTBP1	0.02	0.96	0.3	1.21769e-14	2.30915
ACSL4	CTBP2	0.08	1.18	0.27	1.70403e-13	1.7295
ACSL4	CTPS1	0	0.1	0.47	1.81933e-24	3.97359
ACSL4	CYC1	0	0.62	0.32	3.38768e-14	1.4484
ACSL4	DCD	0.39	1.49	0.21	3.75042e-15	1.69706
ACSL4	DHX9	0	0.07	0.47	3.20464e-19	4.98437
ACSL4	DNAJB6	0	0.61	0.36	2.74998e-15	2.45522
ACSL4	DOCK7	0	0.77	0.34	5.13187e-14	5.38051
ACSL4	EEF1B2	0.07	1.23	0.28	1.87539e-14	1.63299
ACSL4	EIF4A3	0	0.52	0.42	2.8538e-16	4.94138
ACSL4	EIF5A	0	0.34	0.35	1.28577e-20	1.81438
ACSL4	FAF2	0	0.49	0.38	8.11335e-16	3.52089
ACSL4	FAHD2B	0.49	10	0.14	1.69892e-09	2.26779
ACSL4	G3BP1	0	0.09	0.47	5.46632e-22	3.70278
ACSL4	GCLM	0.3	2	0.23	1.32053e-12	6.34575
ACSL4	GMPPA	0.06	0.68	0.28	1.14012e-19	1.2792
ACSL4	HADHA	0	0.07	0.47	4.70942e-19	4.12792
ACSL4	HADHB	0	0.19	0.47	1.14635e-17	3.86632
ACSL4	HAX1	0	0.25	0.39	6.10747e-22	5.01376
ACSL4	HDAC2	0.07	0.9	0.28	1.53362e-12	2.31531
ACSL4	HNRNPA2B1	0	0.1	0.47	1.89294e-17	2.87431
ACSL4	HSD17B12	0	0.52	0.38	1.94894e-16	3.80942
ACSL4	IPO4	0	0.49	0.38	6.21944e-16	2.99618
ACSL4	KHSRP	0	0.37	0.42	1.68901e-17	2.22889
ACSL4	KPNB1	0	0.17	0.47	9.5701e-19	3.18556
ACSL4	LIMA1	0.44	1.93	0.19	3.12734e-10	7.07637
ACSL4	MAD2L1	0.11	1.1	0.27	3.9989e-13	1.30021
ACSL4	MAGED1	0	0.19	0.47	3.01802e-18	2.69436
ACSL4	MAIP1	0.44	4.41	0.19	1.87664e-08	1.6331
ACSL4	MARS1	0.83	3.12	0.03	9.39621e-09	3.94626
ACSL4	MFN2	0.86	5	0.03	1.87099e-09	2.38648
ACSL4	MMS19	0.01	0.71	0.31	1.66099e-14	2.30232
ACSL4	MSH6	0	0.21	0.47	2.99778e-17	2.11636
ACSL4	NCOA3	0.39	1.3	0.21	3.35357e-15	2.7626
ACSL4	NDUFV1	0.39	1.82	0.21	5.88056e-16	1.64403
ACSL4	NPM1	0	0.06	0.47	2.22275e-20	2.37737
ACSL4	NUBP2	0.04	0.96	0.29	1.19178e-14	1.55119
ACSL4	OPA1	0.02	0.49	0.3	1.13517e-18	4.99128
ACSL4	PANK4	0.14	1.15	0.26	2.5052e-13	2.13757
ACSL4	PELO	0	0.25	0.39	9.55295e-23	2.85349
ACSL4	PFKL	0	0.64	0.34	3.20842e-14	2.30498
ACSL4	PFKP	0	0.42	0.4	2.65889e-15	3.1425
ACSL4	PGAM5	0	0.21	0.47	2.39033e-18	1.12157
ACSL4	PPM1G	0	0.23	0.47	1.04488e-17	4.00127
ACSL4	PSMA4	0.01	0.69	0.32	5.20339e-16	1.03013
ACSL4	PSMC1	0	0.3	0.41	1.89875e-17	1.14416
ACSL4	PSMC2	0	0.18	0.47	1.77968e-23	2.09303
ACSL4	PSMC5	0	0.23	0.47	7.16373e-18	2.1094
ACSL4	RAB14	0.44	2.78	0.19	3.35115e-14	2.70586
ACSL4	RAB9A	0.49	10	0.16	8.53043e-08	1.57422
ACSL4	RAP2C	0.28	1.28	0.23	2.20875e-18	1.7054
ACSL4	RBBP4	0	0.25	0.47	8.61152e-19	3.23367
ACSL4	RBM14	0	0.33	0.43	6.36715e-16	2.40819
ACSL4	RBMX	0	0.13	0.47	1.11132e-17	1.76504
ACSL4	RHOT2	0	0.62	0.36	8.30963e-16	3.15193
ACSL4	RPL10A	0	0.2	0.47	1.72864e-18	3.57693
ACSL4	RPL11	0	0.22	0.47	1.39858e-19	2.29867
ACSL4	RPL12	0	0.25	0.47	1.22254e-18	1.7613
ACSL4	RPL3	0	0.04	0.47	1.56892e-25	2.45125
ACSL4	RPLP2	0	0.22	0.47	2.38348e-17	2.55157
ACSL4	RPN2	0	0.44	0.41	4.9224e-16	3.45259
ACSL4	RPS13	0	0.12	0.47	2.37795e-18	3.87857
ACSL4	RPS19	0	0.11	0.47	8.70451e-23	3.27753
ACSL4	RPS27A	0.01	0.86	0.32	1.21399e-10	3.56625
ACSL4	RTCB	0	0.18	0.47	1.55261e-13	3.03388
ACSL4	SEC16A	0	0.61	0.33	1.78489e-15	1.96451
ACSL4	SLC16A1	0	0.44	0.37	5.8145e-17	1.58565
ACSL4	SLC3A2	0	0.82	0.36	2.04931e-16	11.5078
ACSL4	TFRC	0	0.55	0.34	2.18739e-14	3.31787
ACSL4	TMEM177	0.37	2.59	0.22	6.12582e-11	1.71796
ACSL4	TMPO	0	0.35	0.47	1.02696e-15	2.60891
ACSL4	TNPO1	0.02	0.79	0.3	1.48846e-14	3.94544
ACSL4	TNRC6A	0.49	1.67	0.15	1.992e-10	2.80102
ACSL4	TNRC6B	0.11	1.24	0.27	6.15418e-11	3.77813
ACSL4	TPM4	0.78	2.3	0.04	6.04295e-08	5.10895
ACSL4	TPP1	0.28	1.52	0.23	2.18357e-12	2.7866
ACSL4	TTC27	0.2	1.23	0.25	1.24435e-12	1.40163
ACSL4	UNC45A	0	0.49	0.38	3.35973e-16	2.61711
ACSL4	XPOT	0	0.32	0.47	8.34115e-17	5.06016
ACSL4	ZNF503	0.3	1	0.23	2.04794e-15	2.5299
ACSL4	ZNF703	0.37	1.32	0.22	2.03542e-15	2.65386
ACSL4	AARS2	0.05	0.9	0.29	1.8987e-14	2.29173
ACSL4	ABCB7	0	1.23	0.47	1.67569e-12	1.37029
ACSL4	ACAA2	0	10	0.47	3.15757e-05	1.1365
ACSL4	ACOT8	0	0.34	0.47	2.43739e-20	0.87519
ACSL4	AGO2	0	0.34	0.47	9.51187e-17	1.4895
ACSL4	AGPS	0	0.22	0.47	1.02226e-21	1.11025
ACSL4	ALYREF	0	0.2	0.47	1.30718e-16	1.29259
ACSL4	ANXA1	0	0.66	0.47	4.25621e-17	4.24264
ACSL4	ANXA2P2	0	4.55	0.47	3.20832e-11	1.32544
ACSL4	AP2S1	0	1.19	0.47	5.98073e-15	1.13389
ACSL4	ATP5MD	0	10	0.47	0.000118018	0.92582
ACSL4	ATP5PB	0	10	0.47	0.000322896	2.52669
ACSL4	ATXN10	0	0.23	0.47	3.44731e-20	2.1366
ACSL4	AUP1	0	0.19	0.47	1.68681e-20	2.91665
ACSL4	BAG2	0	0.08	0.47	1.02777e-23	0.986394
ACSL4	CALM3	0.49	15	0.11	0.0137784	1.5797
ACSL4	CAND1	0	0.29	0.41	6.23565e-17	4.37974
ACSL4	CCDC47	0	0.23	0.47	2.09655e-20	2.66317
ACSL4	CCT6A	0	0.18	0.47	1.76995e-18	4.84564
ACSL4	CDC45	0	0.17	0.47	1.67343e-22	1.16348
ACSL4	CEP85	0	1.85	0.47	2.67305e-09	1.41597
ACSL4	CHCHD6	0	10	0.47	0.000152235	1.2792
ACSL4	CLNS1A	0	0.67	0.47	3.30582e-14	1.60357
ACSL4	CLTC	0	0.55	0.34	6.75832e-15	2.13622
ACSL4	CNIH4	0	1.11	0.47	6.25801e-16	1.19047
ACSL4	COPA	0	0.06	0.47	1.684e-24	3.79334
ACSL4	COPG1	0	0.42	0.47	6.14969e-15	2.35491
ACSL4	COQ5	0	1.47	0.47	1.28434e-14	1.31744
ACSL4	COX6C	0	5	0.47	2.26631e-09	1.25109
ACSL4	CRTC3	0	0.52	0.47	2.03573e-16	2.34593
ACSL4	CSE1L	0	0.27	0.47	4.75231e-16	3.83453
ACSL4	CSNK2A1	0	0.14	0.47	1.78239e-16	2.21666
ACSL4	CTNND1	0	0.33	0.47	4.83701e-16	2.87842
ACSL4	DARS1	0.42	2.5	0.2	7.64813e-08	1.82073
ACSL4	DARS2	0	0.36	0.47	9.42315e-19	1.37336
ACSL4	DDX47	0	0.11	0.47	7.17652e-22	1.25109
ACSL4	DFFA	0	1.59	0.47	2.20946e-10	2.02459
ACSL4	DHX15	0	0.03	0.47	8.90808e-26	2.11626
ACSL4	DIS3	0	0.34	0.43	2.07465e-17	3.2921
ACSL4	DOCK11	0	3.85	0.47	3.56182e-12	4.24264
ACSL4	DPM1	0	0.15	0.47	3.02026e-19	1.78283
ACSL4	DSG1	0.13	1.11	0.26	1.11275e-12	3.61221
ACSL4	DSG2	0	0.46	0.47	2.54805e-13	2.34321
ACSL4	EEF1D	0	0.56	0.47	3.27965e-15	2.04801
ACSL4	EFHD2	0.4	1.89	0.21	2.61194e-11	2.04385
ACSL4	EI24	0	2.94	0.47	8.68927e-14	1.09545
ACSL4	EIF4E2	0	0.29	0.47	2.16295e-18	2.0802
ACSL4	EIF4ENIF1	0	0.48	0.47	6.0277e-12	2.8002
ACSL4	EP300	0	1.22	0.47	4.04814e-14	1.58629
ACSL4	EPRS1	0.44	2.42	0.19	2.91504e-08	4.3941
ACSL4	ETFA	0	0.23	0.47	5.70778e-23	1.05716
ACSL4	FAM186B	0	5	0.47	5.39561e-09	3
ACSL4	FARSA	0	0.07	0.47	1.60265e-19	4.73117
ACSL4	FASTKD5	0	1.14	0.47	8.22059e-13	1.62708
ACSL4	FECH	0.31	1.56	0.23	3.84742e-12	1.78458
ACSL4	FKBP8	0	0.25	0.47	2.20269e-18	1.93276
ACSL4	FOXP2	0	4	0.47	9.46918e-08	1.45639
ACSL4	FOXP4	0	0.86	0.47	3.36638e-15	1.692
ACSL4	FUBP1	0	0.52	0.47	8.60594e-17	1.60357
ACSL4	FXR2	0	0.09	0.47	4.26431e-21	1.87382
ACSL4	GAPDH	0	0.02	0.47	3.02404e-26	2.01922
ACSL4	GART	0	0.31	0.41	3.36151e-17	2.67458
ACSL4	GLE1	0	2.17	0.47	6.14685e-12	3.4641
ACSL4	GLUD1	0	0.11	0.47	8.05322e-23	3.08988
ACSL4	GMDS	0	0.45	0.47	5.76343e-14	1.25982
ACSL4	GMPS	0	0.17	0.47	3.78201e-17	2.97721
ACSL4	GNAI2	0	0.85	0.47	2.55547e-15	1.83854
ACSL4	GNB3	0	5	0.47	2.10472e-07	3
ACSL4	GPX1	0	2.27	0.47	4.47167e-13	0.92582
ACSL4	H1-3	0	0.7	0.47	1.54781e-12	1.34164
ACSL4	H2BC20P	0	5	0.47	0.000463785	4.24264
ACSL4	HACD3	0	0.3	0.47	3.9621e-18	2.03454
ACSL4	HAT1	0	0.2	0.47	1.31193e-18	3.22756
ACSL4	HNRNPA1	0	0.12	0.47	2.50139e-16	2.37284
ACSL4	HNRNPC	0	0.08	0.47	9.26731e-25	1.43299
ACSL4	HNRNPD	0	0.09	0.47	3.36934e-24	0.948683
ACSL4	HNRNPK	0	0.03	0.47	9.78919e-27	2.24134
ACSL4	HSDL1	0	1.16	0.47	2.87827e-12	1.08231
ACSL4	IARS2	0	0.24	0.47	6.06056e-20	2.19556
ACSL4	IDH2	0	0.24	0.47	1.325e-15	3.02817
ACSL4	IDH3A	0	0.37	0.47	1.47742e-18	1.93085
ACSL4	IDH3G	0	0.57	0.47	7.25945e-17	1.32712
ACSL4	ILF2	0	0.07	0.47	2.15584e-19	2.04405
ACSL4	ILF3	0	0.06	0.47	2.22684e-19	2.19018
ACSL4	IRAK1	0	0.6	0.35	6.67223e-16	3.48391
ACSL4	KDM1A	0	0.76	0.47	8.62072e-14	1.26367
ACSL4	KIAA2012	0	5.26	0.47	6.89145e-09	1.30931
ACSL4	L2HGDH	0	0.72	0.47	3.4876e-18	1.24636
ACSL4	LBR	0	0.1	0.47	1.18814e-23	1.2352
ACSL4	LDHA	0	0.27	0.47	1.15653e-15	1.68463
ACSL4	LRRFIP2	0	2.94	0.47	2.28379e-07	1.99725
ACSL4	MAP2K3	0	0.42	0.47	3.67594e-19	1.14035
ACSL4	MAPK1	0	0.11	0.47	8.56631e-17	2.11691
ACSL4	MAST4	0	5	0.47	3.48523e-08	2.44949
ACSL4	MATR3	0	0.06	0.47	1.12152e-23	1.98465
ACSL4	MIF	0	0.48	0.47	1.09163e-16	2.69114
ACSL4	MSTO1	0	1.49	0.47	4.59273e-11	1.73093
ACSL4	MTCH2	0	0.41	0.47	7.50489e-19	2.21145
ACSL4	MT-CO2	0	0.26	0.47	2.78199e-20	1.32064
ACSL4	MTHFD2	0	0.31	0.47	8.35914e-17	1.07197
ACSL4	MYO18A	0	3.33	0.47	5.08745e-07	4.66933
ACSL4	NCOA2	0	2.04	0.47	1.95962e-08	1.40742
ACSL4	NDUFA10	0	0.63	0.47	6.93497e-15	1.48901
ACSL4	NDUFA4	0	0.43	0.47	2.69292e-20	0.884652
ACSL4	NDUFA6	0	5	0.47	4.80427e-11	1.7966
ACSL4	NDUFS3	0	0.13	0.47	4.83205e-23	1.99729
ACSL4	NEK7	0	1.06	0.47	1.29049e-14	1.16941
ACSL4	NIPSNAP1	0	0.44	0.47	1.70555e-18	1.62582
ACSL4	NME1	0.02	0.77	0.3	6.39638e-13	2.091
ACSL4	NRAS	0	4.55	0.47	2.62372e-11	1.35681
ACSL4	NSF	0	10	0.47	0.123197	1.68842
ACSL4	NT5DC2	0	0.82	0.47	7.32232e-17	1.86289
ACSL4	NUP155	0	0.14	0.47	2.58266e-22	2.31367
ACSL4	OBI1	0	1.92	0.47	1.68813e-05	0.87519
ACSL4	OXA1L	0	0.67	0.47	4.87267e-14	2.09729
ACSL4	PCBP2	0	0.27	0.47	1.83611e-19	4.31539
ACSL4	PDLIM7	0	0.47	0.47	1.26329e-18	1.11922
ACSL4	PEX3	0	2.17	0.47	4.69089e-14	1.92681
ACSL4	PIP	0	2.08	0.47	3.76025e-11	1.60357
ACSL4	PKM	0	0.06	0.47	1.59711e-19	3.38708
ACSL4	PLEC	0	0.2	0.47	2.48275e-14	1.47539
ACSL4	PLOD2	0	0.82	0.47	1.00546e-17	1.77271
ACSL4	POLD2	0.25	1.56	0.24	4.25248e-13	1.2049
ACSL4	PPM1F	0	0.15	0.47	8.57256e-23	2.3085
ACSL4	PPP1CB	0	0.25	0.47	2.57115e-20	1.29295
ACSL4	PPP6C	0	0.24	0.47	4.52899e-21	1.57107
ACSL4	PRPS2	0	0.42	0.47	1.09767e-17	1.65486
ACSL4	PRSS3	0	1.64	0.47	2.62616e-12	0.986394
ACSL4	PSMC3	0	0.08	0.47	2.33946e-24	2.0858
ACSL4	PSMC6	0	0.21	0.47	5.00005e-18	2.04007
ACSL4	PSMD14	0	0.28	0.47	5.50113e-22	0.884652
ACSL4	PTPMT1	0	0.85	0.47	2.83492e-17	1.18409
ACSL4	PTPN1	0	5	0.47	0.000205771	3.11912
ACSL4	PYCR1	0	0.12	0.47	1.70942e-14	1.55522
ACSL4	RAB5C	0	0.29	0.47	1.29978e-19	2.55644
ACSL4	RABL3	0	3.03	0.47	6.7361e-09	1.60931
ACSL4	RAC2	0	4.17	0.47	4.549e-12	1.80907
ACSL4	RAP1B	0	5	0.47	9.1219e-10	1.85567
ACSL4	RARS2	0	0.93	0.47	1.43269e-13	1.73205
ACSL4	RFC2	0	0.1	0.47	8.16853e-24	1.03994
ACSL4	RFC3	0	0.33	0.47	1.50055e-15	1.30009
ACSL4	RHOT1	0	0.49	0.47	6.01827e-16	2.5146
ACSL4	RING1	0	0.76	0.47	2.71941e-17	0.951633
ACSL4	RNH1	0	0.15	0.47	2.39283e-19	1.91362
ACSL4	RPL17	0	0.03	0.47	9.20091e-25	2.4264
ACSL4	RPL18	0	0.04	0.47	8.26728e-26	3.45477
ACSL4	RPL23A	0	0.06	0.47	5.76149e-19	2.27581
ACSL4	RPL24	0	0.05	0.47	1.2379e-25	1.8638
ACSL4	RPL38	0	0.08	0.47	2.21598e-23	1.54131
ACSL4	RPL7	0	0.05	0.47	2.97734e-20	2.52151
ACSL4	RPL8	0	0.08	0.47	4.95993e-20	1.77778
ACSL4	RPLP0	0	0.14	0.47	3.8521e-19	1.33093
ACSL4	RPS14	0	0.07	0.47	3.6024e-20	2.31009
ACSL4	RPS20	0	0.22	0.47	2.44209e-18	2.40423
ACSL4	RPS23	0	0.17	0.47	2.61554e-18	1.03804
ACSL4	RPS3A	0	0.03	0.47	3.27736e-20	2.55451
ACSL4	RPS4X	0	0.04	0.47	2.87874e-20	4.10009
ACSL4	RPS7	0	0.1	0.47	1.11272e-17	2.68931
ACSL4	RPSA	0	0.09	0.47	1.37901e-24	1.29438
ACSL4	RTRAF	0	0.52	0.47	9.98406e-15	1.58479
ACSL4	S100A6	0	5	0.47	0.000994561	4.24264
ACSL4	SAE1	0	0.82	0.47	2.78437e-17	1.57017
ACSL4	SALL2	0	1.22	0.47	2.30292e-11	1.70054
ACSL4	SAMM50	0.42	2.38	0.2	5.2602e-11	4.55928
ACSL4	SAR1A	0	4.17	0.47	6.64347e-12	1.81872
ACSL4	SDF4	0	0.65	0.47	3.19686e-14	1.65918
ACSL4	SDHA	0	0.19	0.47	3.85773e-22	2.12637
ACSL4	SEC61B	0	1.75	0.47	1.92718e-10	1.11015
ACSL4	SFXN1	0	0.5	0.47	4.05157e-15	2.00738
ACSL4	SFXN4	0	0.65	0.47	1.61626e-14	1.9152
ACSL4	SIK3	0.15	1.01	0.26	7.28384e-11	2.10804
ACSL4	SLC1A5	0	0.22	0.47	1.9413e-17	1.35217
ACSL4	SLC25A1	0	0.08	0.47	1.51033e-24	1.83895
ACSL4	SLC25A20	0	5	0.47	4.91912e-07	1.22961
ACSL4	SLC25A22	0	0.42	0.38	1.41297e-16	1.55972
ACSL4	SLC25A33	0	2	0.47	3.12269e-15	1.07763
ACSL4	SLC27A4	0	0.42	0.47	1.55483e-15	1.04206
ACSL4	SLC2A1	0	9.09	0.47	2.81507e-06	0.92582
ACSL4	SNRPD3	0	0.38	0.47	8.4278e-17	0.824163
ACSL4	SPTLC1	0	0.27	0.47	4.99126e-17	2.18901
ACSL4	SSR1	0	0.13	0.47	8.9751e-24	0.848528
ACSL4	STAT2	0	5	0.47	2.44477e-10	2.44949
ACSL4	STAU1	0	0.07	0.47	1.67038e-23	1.46997
ACSL4	STK25	0	1.35	0.47	2.75652e-13	1.75662
ACSL4	SUCLA2	0	0.36	0.47	1.02293e-15	1.5142
ACSL4	SUMO1P1	0	10	0.47	3.08369e-05	1.1547
ACSL4	TBC1D15	0	0.72	0.47	4.61951e-14	1.8052
ACSL4	TBC1D9B	0	1.22	0.47	2.00668e-16	1.88554
ACSL4	TECR	0	0.23	0.47	2.70006e-17	1.79605
ACSL4	TFB2M	0	2.17	0.47	9.69474e-11	1.07324
ACSL4	THOC3	0	0.24	0.47	4.00414e-20	0.921602
ACSL4	TIMM17B	0	0.44	0.47	7.38997e-19	1.54474
ACSL4	TMEM11	0	10	0.47	1.23535e-05	1.02157
ACSL4	TMEM70	0	1.75	0.47	5.82011e-11	1.02899
ACSL4	TMOD3	0.37	1.63	0.22	2.15769e-08	3.53976
ACSL4	TOMM40	0	0.72	0.47	4.96179e-17	1.72486
ACSL4	TPM3	0.26	1.24	0.24	3.47679e-13	3.8904
ACSL4	TRAFD1	0	1.39	0.47	5.02819e-12	0.948666
ACSL4	TUT4	0	1.61	0.47	2.01762e-13	2.12516
ACSL4	TWF1	0	2.86	0.47	2.35326e-07	2.33605
ACSL4	UBAC2	0	0.96	0.47	1.54234e-14	1.9088
ACSL4	UBAP2	0	0.49	0.47	2.14127e-17	1.61605
ACSL4	UBXN1	0.23	1.43	0.24	1.69071e-12	1.1458
ACSL4	UCK1	0	7.69	0.47	1.37726e-07	3
ACSL4	UGDH	0.06	1.03	0.28	1.40225e-14	3.0178
ACSL4	UPF1	0	0.19	0.47	2.24887e-16	2.2103
ACSL4	UQCRQ	0	5	0.47	2.66293e-10	1.45521
ACSL4	VWA8	0	0.63	0.47	3.37701e-17	1.55292
ACSL4	XPO1	0	0.1	0.47	1.43106e-18	5.38736
ACSL4	XRCC1	0	1.2	0.47	1.49136e-10	1.73205
ACSL4	YAP1	0	0.27	0.47	5.71564e-14	2.44949
ACSL4	YTHDF2	0	0.23	0.47	3.97754e-18	2.13486
ACSL4	YWHAE	0	0.03	0.47	3.89542e-25	1.84587
ACSL4	TUBA4A	0	0.75	0.44	2.15227e-20	35.2893
ACSL4	ATAD3B	0	0.38	0.41	1.46148e-21	4.79875
ACSL4	DDX19A	0.42	1.96	0.2	1.85712e-17	4.69596
ACSL4	DDX39A	0	0.3	0.42	7.02061e-24	2.59791
ACSL4	PRPS1	0	0.38	0.39	1.45555e-22	3.73743
ACSL4	RAB8A	0.5	20	0.08	2.40855e-07	5.33693
ACSL4	GCLC	0.5	15	0.09	3.68543e-07	23.8394
ACSL4	JUP	0.05	0.67	0.29	6.11512e-18	3.06883
ACSL4	CAPZA2	0	0.32	0.34	2.58732e-19	1.8148
ACSL4	DDX3X	0	0.05	0.47	2.77569e-25	3.43788
ACSL4	DNAJA2	0	0.07	0.47	8.16413e-25	5.94123
ACSL4	EIF3A	0	0.21	0.4	5.97933e-20	5.04268
ACSL4	FBRS	0.38	1.45	0.21	2.07618e-15	2.05308
ACSL4	HCLS1	0.49	10	0.11	0.000368356	8.12755
ACSL4	NUP205	0	0.36	0.34	4.82717e-21	4.08364
ACSL4	PFKM	0	0.29	0.36	2.37972e-20	2.86488
ACSL4	PRDX2	0	0.13	0.47	9.58404e-24	3.09626
ACSL4	RAB5A	0.42	1.85	0.2	5.43557e-15	2.87138
ACSL4	SFN	0.45	2.7	0.18	5.71436e-13	5.00286
ACSL4	AASS	0	1.02	0.47	1.82077e-16	1.9257
ACSL4	ABCF3	0	1.19	0.47	5.80443e-16	1.52367
ACSL4	ABHD14B	0	0.76	0.47	1.0896e-15	1.48695
ACSL4	ACSL1	0	0.45	0.47	1.54778e-19	3.18222
ACSL4	ALDH1L2	0	0.63	0.47	5.1748e-17	1.7159
ACSL4	ARHGEF18	0	5	0.47	9.01553e-11	4.24264
ACSL4	ARMC6	0	0.79	0.47	2.7856e-17	1.32097
ACSL4	ATP5MG	0	5	0.47	7.56843e-07	2.69753
ACSL4	C15ORF39	0	0.86	0.47	3.40667e-15	1.47949
ACSL4	CALD1	0	1.06	0.47	4.21162e-15	2.35854
ACSL4	CDK5RAP1	0	0.72	0.47	1.32617e-16	0.959762
ACSL4	CIZ1	0	0.66	0.47	2.12089e-15	1.64339
ACSL4	COX15	0	0.88	0.47	8.20196e-17	1.09959
ACSL4	CSRP2	0	0.52	0.47	7.36648e-19	1.79866
ACSL4	DDX1	0	0.02	0.47	1.53053e-24	2.07846
ACSL4	DHCR7	0	0.29	0.47	5.91814e-21	1.20315
ACSL4	DIRAS2	0	0.41	0.47	9.03335e-22	1.30931
ACSL4	EIF2S3	0	0.18	0.47	4.88567e-20	1.26057
ACSL4	FABP5	0	1.52	0.47	8.03939e-16	1.94202
ACSL4	FLNC	0	0.16	0.47	2.11519e-19	2.69871
ACSL4	FOXP1	0	0.75	0.47	3.95337e-16	1.65529
ACSL4	G3BP2	0	0.1	0.47	4.89488e-22	1.85517
ACSL4	GANAB	0	0.09	0.47	2.85461e-21	3.16804
ACSL4	GMPPB	0	0.66	0.47	1.65586e-17	1.29615
ACSL4	GPX8	0	0.89	0.47	2.59566e-16	1.51458
ACSL4	GTPBP4	0	0.05	0.47	4.0821e-23	1.70516
ACSL4	H2BC1	0	5	0.47	9.01738e-06	1.2792
ACSL4	H3C1	0	1.85	0.47	1.83617e-12	0.914991
ACSL4	HDAC6	0	1.06	0.47	2.32103e-15	1.1767
ACSL4	HK2	0	0.24	0.47	2.74289e-20	2.33809
ACSL4	HSPH1	0	0.03	0.47	1.36299e-25	2.03176
ACSL4	IDH3B	0	0.21	0.47	3.31977e-20	1.89788
ACSL4	KATNA1	0	2.5	0.47	1.34091e-12	3
ACSL4	LMNA	0	0.1	0.47	1.15872e-21	3.33038
ACSL4	LRCH3	0	1.79	0.47	6.23256e-13	2.08828
ACSL4	MAGT1	0	1.39	0.47	9.93624e-16	1.04447
ACSL4	METAP2	0	0.91	0.47	7.23555e-16	1.61838
ACSL4	MGST3	0	1.32	0.47	1.54536e-16	1.2
ACSL4	MYO19	0	4.55	0.47	1.40148e-11	1.34164
ACSL4	NCLN	0	0.19	0.47	6.18421e-21	2.77107
ACSL4	NDUFA13	0	0.58	0.47	8.61196e-18	1.30961
ACSL4	NUP107	0	0.36	0.47	3.30591e-19	1.82413
ACSL4	NUP133	0	0.23	0.47	6.29068e-20	2.19811
ACSL4	NUP54	0	0.69	0.47	1.19835e-16	1.33522
ACSL4	ORC4	0	1.52	0.47	8.16268e-16	1.64783
ACSL4	PML	0	0.85	0.47	1.05416e-16	1.63581
ACSL4	PPP1R12A	0	0.42	0.47	1.73276e-16	2.65755
ACSL4	PPP1R9B	0	1.47	0.47	1.90396e-13	2.59198
ACSL4	PSMB6	0	0.39	0.47	1.97708e-20	0.866025
ACSL4	PTCD3	0	0.06	0.47	2.68312e-22	1.30772
ACSL4	PYCR3	0	0.96	0.47	2.77503e-15	1.03001
ACSL4	RANGAP1	0	0.3	0.47	9.77207e-20	1.50428
ACSL4	RPL10	0	0.04	0.47	4.77493e-25	2.61382
ACSL4	RPL22	0	0.1	0.47	3.63783e-24	0.92582
ACSL4	RPL27A	0	0.08	0.47	5.85794e-25	1.80885
ACSL4	RPL30	0	0.08	0.47	1.4965e-22	1.14362
ACSL4	RPS11	0	0.05	0.47	6.74327e-24	2.20085
ACSL4	RPS27	0	0.12	0.47	5.62086e-23	1.32302
ACSL4	RPTOR	0	0.51	0.47	1.25472e-16	1.06066
ACSL4	RRAS	0	5	0.47	5.51131e-06	1.29473
ACSL4	RTN3	0	4.55	0.47	2.3985e-11	2.0045
ACSL4	SCO1	0	0.57	0.47	1.83841e-17	1.35086
ACSL4	SHMT1	0	0.57	0.47	5.66309e-20	1.2
ACSL4	SPTBN2	0	0.88	0.47	3.28998e-14	5.80357
ACSL4	SRSF3	0	0.08	0.47	2.71282e-24	1.97346
ACSL4	SRSF8	0	5	0.47	2.31281e-10	1.54919
ACSL4	SSBP1	0	0.19	0.47	1.54234e-19	1.74049
ACSL4	STON2	0	3.85	0.47	1.36988e-12	1.60357
ACSL4	TAB1	0	0.52	0.47	1.26016e-16	1.0634
ACSL4	TBL1XR1	0	0.51	0.47	1.24046e-15	1.35368
ACSL4	TCF12	0	0.62	0.47	1.49711e-14	1.75707
ACSL4	TP53BP1	0	0.15	0.47	1.71792e-15	1.6641
ACSL4	TTC37	0	0.71	0.47	1.36308e-17	1.65661
ACSL4	UGGT1	0	0.21	0.47	7.69191e-19	2.60639
ACSL4	UTF1	0	5	0.47	1.63543e-06	4.24264
ACSL4	VPS4A	0	0.27	0.47	1.48929e-19	1.63267
ACSL4	XIAP	0	0.89	0.47	7.89761e-15	1.76642
GSS	GSS	0	0	0.47	0.933971	812.269
GSS	ACACA	0	0.9	0.47	4.69778e-16	113.297
GSS	PC	0	0.84	0.47	4.26371e-16	53.2866
GSS	PCCA	0	1.18	0.46	3.7976e-14	41.4691
GSS	TUBB2B	0	0.59	0.47	8.86186e-15	57.8533
GSS	TUBB	0	0.36	0.47	2.93008e-18	62.1876
GSS	TUBB4B	0	0.46	0.47	1.66551e-17	61.6688
GSS	HNRNPM	0	0.34	0.47	4.92443e-18	27.7224
GSS	HSPA8	0	0.2	0.47	2.8671e-19	25.2821
GSS	MCCC2	0	0.72	0.46	6.05908e-17	23.7977
GSS	PCCB	0	0.69	0.46	2.20194e-15	14.3823
GSS	EEF1A1	0	0.33	0.47	4.96624e-19	20.9094
GSS	MCCC1	0	0.44	0.47	7.51049e-17	18.1712
GSS	ACTC1	0	0.32	0.46	1.25772e-16	28.7279
GSS	ATP5F1A	0	1.19	0.41	5.20817e-10	19.1871
GSS	HSPA1B	0	0.58	0.46	9.89802e-09	15.6129
GSS	HELZ	0	1.17	0.42	1.72555e-11	16.0653
GSS	MTHFD1	0	0.35	0.47	3.05718e-18	15.5641
GSS	NUP214	0	1.22	0.39	1.48946e-11	10.3188
GSS	TUFM	0	0.27	0.47	4.28669e-19	14.3258
GSS	DBT	0	0.2	0.47	9.65024e-18	14.1519
GSS	PUM1	0	1.15	0.37	1.25625e-12	9.46509
GSS	SLC25A5	0	0.32	0.47	7.21842e-19	12.9839
GSS	RUVBL2	0	0.26	0.47	1.20675e-18	6.27418
GSS	ALDH1B1	0	0.65	0.43	7.34233e-16	8.30149
GSS	ATP1A1	0	0.25	0.47	1.49406e-18	11.3075
GSS	HSPD1	0	0.09	0.47	7.94399e-20	10.2951
GSS	SLC25A6	0	0.43	0.46	7.3007e-18	9.47444
GSS	ATP5F1B	0.14	1.18	0.26	2.83416e-10	10.1662
GSS	DIAPH1	0	0.7	0.4	8.69869e-11	7.5826
GSS	HSP90AB1	0	0.29	0.47	7.87047e-19	17.5009
GSS	HSPA5	0	0.07	0.47	1.7048e-20	7.27778
GSS	SLC25A3	0	0.28	0.47	5.16337e-19	7.04502
GSS	VCP	0	0.5	0.41	6.2158e-15	5.28389
GSS	C9ORF131	1	45	0	0.696468	12.9284
GSS	HSPB1	0	0.55	0.4	4.14279e-15	5.01404
GSS	NEBL	0.5	25	0.08	1.44113e-06	20.3189
GSS	PCNA	0	0.28	0.47	3.34877e-18	5.81216
GSS	RPS3	0	0.11	0.47	8.87818e-20	7.66416
GSS	CCT3	0	0.17	0.47	8.01357e-19	7.75868
GSS	GIGYF2	0	0.52	0.42	2.05449e-13	6.18262
GSS	KRT18	0.5	20	0.08	0.00152556	4.80224
GSS	NTPCR	0	0.46	0.43	4.32208e-17	3.57608
GSS	NUP93	0	0.39	0.44	4.73515e-16	6.11594
GSS	RACK1	0.1	1.6	0.27	1.62262e-09	5.65714
GSS	RPS27A	0.01	1.01	0.32	5.58312e-10	5.04344
GSS	VIM	0	0.14	0.47	4.61517e-19	7.51505
GSS	ACAT1	0.11	1.3	0.27	4.55984e-13	3.57217
GSS	ARF4	0	0.58	0.35	1.79452e-15	4.07835
GSS	DSP	0	0.23	0.44	3.9391e-14	3.72274
GSS	HSPA9	0	0.04	0.47	4.14237e-21	2.87865
GSS	NAMPT	0	0.57	0.35	9.78117e-15	4.97404
GSS	NUP88	0	0.59	0.37	1.71924e-12	4.10956
GSS	NUP98	0	0.45	0.34	9.06661e-18	3.26538
GSS	PABPC1	0	0.16	0.47	2.74696e-17	4.7462
GSS	PCBP1	0	0.27	0.47	1.14247e-18	3.19404
GSS	RPS18	0	0.18	0.47	1.26359e-18	4.90701
GSS	SAMHD1	0	0.26	0.47	5.37793e-17	4.11156
GSS	SLC3A2	0	0.31	0.4	5.48423e-22	8.13722
GSS	TCP1	0	0.1	0.47	1.30369e-19	6.52711
GSS	TRAF4	0.48	1.91	0.16	8.29681e-11	1.99552
GSS	UBAP2L	0	0.32	0.42	1.71627e-14	3.27897
GSS	ABHD14B	0.81	3.79	0.04	9.60133e-09	2.57548
GSS	ACADM	0	0.27	0.42	7.53459e-16	2.4108
GSS	AFG3L2	0	0.16	0.47	7.52226e-23	5.00644
GSS	AIFM1	0	0.1	0.47	7.06243e-20	5.9748
GSS	ANKHD1	0	0.36	0.41	3.82632e-16	4.05543
GSS	ATAD3B	0	0.15	0.47	7.89058e-22	3.035
GSS	CCT5	0	0.12	0.47	1.90117e-18	5.51811
GSS	CDK3	0.48	5.56	0.16	3.1444e-09	8.12755
GSS	DCAF7	0	0.35	0.4	6.44236e-17	1.64898
GSS	GCDH	0	0.49	0.4	1.09609e-15	3.40912
GSS	HNRNPH1	0	0.08	0.47	1.97971e-20	2.27498
GSS	IRS4	0	0.07	0.47	1.04944e-19	7.24948
GSS	LYPLAL1	0.49	7.69	0.15	3.31038e-11	1.5432
GSS	MCM7	0	0.09	0.47	7.0668e-19	3.74402
GSS	NUP62	0.05	1.02	0.29	1.47136e-10	2.58563
GSS	PHGDH	0	0.25	0.47	3.58243e-19	5.89991
GSS	PRDX1	0	0.09	0.47	1.33302e-19	5.64189
GSS	PSMA1	0.07	0.94	0.28	9.25666e-13	1.17205
GSS	PSMA6	0.04	0.62	0.29	9.97363e-20	1.69706
GSS	RPN1	0	0.12	0.47	3.36897e-19	5.67418
GSS	RPS12	0.01	0.87	0.31	4.02885e-13	3.17477
GSS	RUVBL1	0	0.06	0.47	1.17563e-19	3.04266
GSS	SLC25A11	0	0.07	0.47	5.47542e-24	3.90245
GSS	SLC25A13	0	0.16	0.47	6.47264e-19	3.93508
GSS	STT3A	0.01	0.67	0.32	4.69721e-14	3.14064
GSS	TRIP13	0	0.3	0.41	2.03657e-16	2.35716
GSS	UQCRC2	0	0.39	0.42	6.41902e-16	3.69177
GSS	ALDH6A1	0	0.51	0.47	5.75629e-17	1.32222
GSS	AMOT	0	0.07	0.47	1.36095e-14	3.62818
GSS	ASS1	0	1.16	0.47	2.049e-17	1.45521
GSS	ATP2A2	0	0.14	0.47	7.24577e-18	6.58013
GSS	ATP5F1C	0	0.58	0.47	1.84429e-10	2.3362
GSS	CAD	0	0.04	0.47	3.64426e-20	4.70485
GSS	CAPN1	0	0.35	0.47	4.9417e-17	2.19189
GSS	CCT4	0	0.03	0.47	8.40345e-26	3.68711
GSS	CDIPT	0	0.3	0.47	9.22085e-16	1.39364
GSS	CYC1	0	0.41	0.47	5.5476e-14	1.4484
GSS	DDX5	0	0.02	0.47	3.14314e-25	2.55138
GSS	DHCR24	0	0.39	0.47	2.05153e-19	1.12732
GSS	DHCR7	0	0.58	0.47	1.62471e-14	1.20315
GSS	DSG1	0	0.44	0.47	8.97568e-13	1.80611
GSS	EEF1G	0	0.13	0.47	2.37517e-19	2.59361
GSS	EEF2	0	0.03	0.47	1.1202e-20	3.72788
GSS	EIF4A2	0	0.67	0.47	1.81746e-14	9.42199
GSS	EIF4ENIF1	0	0.24	0.47	3.05443e-17	2.8002
GSS	EMD	0	0.09	0.47	1.29152e-18	3.31763
GSS	GARS1	0	0.39	0.47	1.92975e-10	3.23023
GSS	GLUD1	0	0.11	0.47	2.67847e-22	3.08988
GSS	GRID2IP	0	5	0.47	0.000135423	4.24264
GSS	HADHB	0	0.09	0.47	9.63889e-18	2.7339
GSS	HLTF	0	0.11	0.47	9.28469e-21	1.30931
GSS	HNRNPU	0	0.05	0.47	1.99954e-20	5.85872
GSS	IDH3B	0	0.21	0.47	1.09644e-19	1.89788
GSS	IL20	0	4.55	0.47	2.72054e-07	1.89737
GSS	LSM4	0	2.56	0.47	4.28843e-09	1.2792
GSS	MAD2L1	0	0.37	0.47	8.51873e-19	1.30021
GSS	MAGED1	0	0.12	0.47	4.97794e-18	2.69436
GSS	MAT2A	0	0.62	0.34	1.26346e-15	1.77805
GSS	MCM3	0	0.12	0.47	6.45119e-19	4.84992
GSS	MFAP3L	0	5	0.47	0.000400972	4.24264
GSS	MMS19	0	0.24	0.47	3.38689e-20	2.30232
GSS	MTHFD1L	0	0.13	0.47	7.77129e-22	1.93121
GSS	NPEPPS	0	0.2	0.47	5.07186e-17	3.9391
GSS	PABPC4	0	0.07	0.47	5.02376e-21	1.79326
GSS	PCBP2	0	0.14	0.47	1.99226e-19	2.49149
GSS	PPP6C	0	0.48	0.47	1.26447e-14	1.57107
GSS	PRSS3	0	0.82	0.47	1.22223e-17	0.986394
GSS	PSMA5	0	0.23	0.47	6.10767e-21	1.04517
GSS	PSMA8	0	0.5	0.47	4.93313e-16	1.25109
GSS	PSMB4	0	1.09	0.47	2.57963e-11	1.45521
GSS	PSMB6	0	0.39	0.47	6.53986e-20	0.866025
GSS	PSMD1	0	0.16	0.47	5.48121e-21	1.39065
GSS	PSMD2	0	0.08	0.47	1.41527e-23	1.78158
GSS	PTPMT1	0	1.69	0.47	5.90378e-11	1.18409
GSS	PWWP2B	0	5	0.47	5.38673e-06	4.24264
GSS	RAN	0	10	0.47	0.777469	2.18949
GSS	RHOT2	0	0.16	0.47	7.9491e-22	2.22875
GSS	RIBC2	0	4.55	0.47	3.64517e-11	3
GSS	RNH1	0	0.1	0.47	3.95238e-19	1.35313
GSS	RPL14	0	0.12	0.47	3.31623e-19	1.11928
GSS	RPL23	0	0.06	0.47	7.56254e-19	2.40312
GSS	RPL38	0	0.16	0.47	6.93082e-17	1.54131
GSS	RPL7	0	0.05	0.47	9.91782e-20	2.52151
GSS	RPLP0	0	0.09	0.47	6.36249e-19	1.33093
GSS	RPN2	0	0.18	0.47	2.76858e-16	2.44135
GSS	RPS14	0	0.07	0.47	1.20027e-19	2.31009
GSS	RPS16	0	0.05	0.47	1.84857e-19	2.26252
GSS	RPS20	0	0.07	0.47	4.20076e-24	1.70005
GSS	RPS3A	0	0.03	0.47	1.09159e-19	2.55451
GSS	SEC61A1	0	0.34	0.47	5.97843e-15	2.14239
GSS	SERPINH1	0	0.07	0.47	5.8897e-23	2.80007
GSS	SFXN1	0	0.25	0.47	1.57665e-20	2.00738
GSS	SLC16A1	0	0.15	0.47	1.0509e-22	1.12122
GSS	SLC1A5	0	0.22	0.47	6.4139e-17	1.35217
GSS	SLC25A10	0	0.23	0.47	1.46093e-15	2.29283
GSS	SLC25A22	0	0.28	0.47	2.32621e-16	1.55972
GSS	SPATA5	0	0.52	0.47	2.46962e-17	1.1547
GSS	SRCAP	0	1.47	0.47	1.77995e-13	2.44949
GSS	SSR1	0	0.26	0.47	2.79012e-17	0.848528
GSS	SSR4	0	0.11	0.47	1.45436e-23	2.08741
GSS	SUCLA2	0	0.18	0.47	3.90584e-21	1.5142
GSS	SYNM	0	5	0.47	6.90046e-09	4.24264
GSS	TARS2	0	0.11	0.47	2.11393e-23	1.98546
GSS	TBL1XR1	0	0.51	0.47	3.96956e-15	1.35368
GSS	TIMM23	0	0.54	0.47	7.09509e-17	1.87359
GSS	TNRC6A	0	0.42	0.47	3.24099e-16	1.98062
GSS	TNRC6B	0	0.21	0.47	4.53589e-17	2.67154
GSS	XPOT	0	0.16	0.47	7.01771e-17	3.57807
GSS	XRCC6	0	0.03	0.47	1.37459e-18	2.32814
GSS	YTHDF2	0	0.23	0.47	1.31709e-17	2.13486
GSS	ZNF503	0	1	0.47	8.68534e-10	1.78891
GSS	GTF3C1	0	0.49	0.35	7.23111e-19	8.99524
GSS	CDK1	0	0.22	0.43	3.68233e-22	4.22863
GSS	EIF4A1	0	0.04	0.47	1.78055e-25	4.44073
GSS	MAIP1	0.44	2.94	0.19	2.80452e-13	1.6331
GSS	PSMC1	0	0.2	0.41	1.33924e-22	1.61808
GSS	PSMC5	0	0.15	0.47	4.99775e-23	2.1094
GSS	ALYREF	0	0.1	0.47	4.78949e-22	1.29259
GSS	ATAD3A	0	0.02	0.47	2.49569e-25	2.65419
GSS	CDC45	0	0.17	0.47	5.56181e-22	1.16348
GSS	CEP250	0	5	0.47	2.3245e-12	4.24264
GSS	COQ8A	0	0.43	0.47	1.23119e-15	1.9108
GSS	CTBP1	0	0.24	0.47	1.22174e-20	1.63282
GSS	DCD	0	0.75	0.47	3.16626e-15	1.2
GSS	DLST	0	0.19	0.47	5.29518e-21	1.07763
GSS	EIF4E2	0	0.29	0.47	7.09159e-18	2.0802
GSS	H3C1	0	1.85	0.47	5.65182e-12	0.914991
GSS	H4C1	0	0.53	0.47	1.31234e-14	1.54515
GSS	ILF2	0	0.03	0.47	7.43107e-25	2.04405
GSS	IMPDH2	0	0.05	0.47	8.87563e-24	1.60942
GSS	MARS1	0	0.78	0.47	1.99905e-14	2.79043
GSS	NPM1	0	0.02	0.47	3.72308e-26	2.37737
GSS	NUBP2	0	0.32	0.47	2.33615e-20	1.09686
GSS	PRKDC	0	0.01	0.47	4.18236e-26	5.82874
GSS	PRPS2	0	0.42	0.47	3.58139e-17	1.65486
GSS	PSMA4	0	0.23	0.47	9.61776e-22	1.03013
GSS	PSMB1	0	0.31	0.47	2.21532e-19	2.72918
GSS	PSMC6	0	0.11	0.47	1.77141e-23	2.04007
GSS	RFC5	0	0.08	0.47	5.77676e-23	1.70938
GSS	RPL12	0	0.06	0.47	1.06101e-24	1.24543
GSS	RPS4X	0	0.01	0.47	4.82597e-26	2.8992
GSS	SCO2	0	0.38	0.47	5.09374e-19	1.24775
GSS	SDHA	0	0.19	0.47	1.28082e-21	2.12637
GSS	SRP14	0	0.15	0.47	8.21865e-20	2.14112
GSS	ZC3HAV1L	0	0.85	0.47	1.33391e-15	1.61478
GSS	ZNF746	0	4.17	0.47	7.75846e-10	3.4641
ACSL4	ACSL4	0	0	0.63	0.00831895	259.136
ACSL4	ACACA	0	0.69	0.63	2.41903e-16	126.947
ACSL4	MYH9	0	1.48	0.61	5.31792e-13	96.7
ACSL4	PCCA	0	1.11	0.62	3.08312e-14	53.0474
ACSL4	PC	0	0.63	0.63	1.93235e-16	56.7844
ACSL4	TUBB4B	0	0.42	0.63	1.48457e-17	82.3638
ACSL4	TUBB	0	0.34	0.63	2.15224e-18	75.1277
ACSL4	TUBB4A	0	0.45	0.63	4.55414e-18	57.6697
ACSL4	TUBB2B	0	0.44	0.63	6.01064e-15	68.9657
ACSL4	TUBB2A	0	0.27	0.63	1.28399e-18	69.8052
ACSL4	MYH10	0	1.02	0.61	1.6226e-11	54.413
ACSL4	TUBB3	0	0.27	0.63	5.81934e-24	42.4171
ACSL4	HNRNPM	0	0.42	0.63	5.6423e-18	43.833
ACSL4	TUBA1C	0	0.58	0.63	3.57723e-15	46.4539
ACSL4	ACTC1	0	0.75	0.62	1.39355e-10	41.2205
ACSL4	HELZ	0	1.32	0.59	2.54441e-11	25.036
ACSL4	TUBB6	0	0.51	0.63	5.45849e-17	35.9732
ACSL4	HSPA8	0	0.17	0.63	1.17874e-19	28.048
ACSL4	ATP5F1A	0	1.3	0.58	7.65042e-10	24.9248
ACSL4	HSP90AB1	0	0.8	0.62	3.84452e-18	31.9522
ACSL4	MCCC1	0	0.54	0.63	8.19113e-17	26.9522
ACSL4	VIM	0	0.78	0.62	8.8258e-18	20.5808
ACSL4	MCCC2	0	0.56	0.62	2.71799e-17	26.2573
ACSL4	MTHFD1	0	0.63	0.62	5.92694e-18	26.0437
ACSL4	ACACB	0	0.89	0.61	6.69426e-11	21.2318
ACSL4	NUP214	0	1.77	0.53	3.581e-11	17.2666
ACSL4	EEF1A1	0	0.36	0.63	3.0441e-19	23.5001
ACSL4	HSPA1B	0	0.5	0.62	8.84802e-09	20.1562
ACSL4	PCCB	0	0.65	0.62	1.70114e-15	21.1702
ACSL4	HSPD1	0	0.26	0.63	5.2937e-19	27.8792
ACSL4	TCP1	0	0.56	0.62	1.95611e-18	17.2691
ACSL4	TUFM	0	0.41	0.62	4.87106e-19	19.3168
ACSL4	SLC25A5	0	0.35	0.62	5.08021e-19	17.8447
ACSL4	ATP1A1	0	0.51	0.62	4.00334e-18	17.0954
ACSL4	NUP93	0	0.99	0.57	2.20208e-15	12.2319
ACSL4	PEBP1	0.52	2.99	0.11	0.000106678	44.2356
ACSL4	RPS3	0	0.26	0.63	2.6913e-19	13.7101
ACSL4	SLC25A6	0	0.44	0.62	5.86203e-18	12.9115
ACSL4	PARP1	0	0.29	0.63	2.55609e-17	20.7097
ACSL4	AMOT	0	0.57	0.61	8.59343e-13	14.9594
ACSL4	DBT	0	0.23	0.63	8.91892e-18	16.3412
ACSL4	IMMT	0	1.22	0.54	1.6187e-15	16.4864
ACSL4	PRKDC	0	0.09	0.63	1.12994e-18	16.4862
ACSL4	MYO1C	0	1.36	0.47	2.99458e-12	13.527
ACSL4	SAMHD1	0	0.76	0.59	3.42695e-16	9.64245
ACSL4	GIGYF2	0	0.76	0.58	4.95397e-13	11.2879
ACSL4	PUM1	0	0.85	0.57	8.39967e-13	13.3857
ACSL4	RUVBL2	0	0.25	0.63	6.75704e-19	8.09993
ACSL4	SLC25A13	0	0.36	0.61	1.89101e-18	8.79911
ACSL4	AIFM1	0	0.23	0.63	2.18727e-19	10.3487
ACSL4	ATP5F1B	0	1.69	0.43	1.17785e-09	13.7651
ACSL4	HNRNPH1	0	0.31	0.63	1.56024e-19	6.82494
ACSL4	MYH14	0.45	2.63	0.21	1.94491e-08	13.2845
ACSL4	NPEPPS	0	0.89	0.56	7.76318e-16	11.8173
ACSL4	NUP62	0.06	1.52	0.35	2.92904e-10	5.48496
ACSL4	ACAT1	0.35	2.64	0.26	1.90232e-12	6.84018
ACSL4	ATP2A2	0	0.37	0.6	3.39149e-17	9.3057
ACSL4	CCT3	0	0.25	0.63	1.10942e-18	12.6699
ACSL4	IARS1	0.93	7.95	0.02	1.24161e-06	5.25063
ACSL4	PABPC1	0	0.23	0.62	4.86956e-17	8.22066
ACSL4	PCNA	0	0.25	0.62	1.61426e-18	7.35187
ACSL4	SLC25A3	0	0.34	0.63	4.09149e-19	9.96316
ACSL4	ALDH1B1	0	0.44	0.6	2.58801e-16	8.96663
ACSL4	CCT4	0	0.28	0.63	1.17616e-18	9.75518
ACSL4	EEF2	0	0.17	0.63	1.60752e-19	9.86304
ACSL4	FLNA	0	0.28	0.6	1.65309e-14	5.4269
ACSL4	HSP90B1	0	0.67	0.54	1.84713e-17	4.86994
ACSL4	HSPA9	0	0.11	0.63	1.94005e-20	7.6162
ACSL4	IRS4	0	0.13	0.63	2.16928e-19	11.0738
ACSL4	KRT18	1	65	0	1.38184	5.88152
ACSL4	MSH2	0	0.22	0.62	2.24068e-16	5.00108
ACSL4	NONO	0	0.2	0.62	3.86277e-16	7.66888
ACSL4	NUP88	0	0.89	0.54	4.59042e-12	7.68829
ACSL4	RACK1	0	1.2	0.49	1.14863e-09	6.11041
ACSL4	RPN1	0	0.36	0.61	1.56412e-18	12.0368
ACSL4	RPS18	0	0.25	0.63	1.31517e-18	6.49136
ACSL4	ACADM	0	0.76	0.55	5.15854e-15	5.90522
ACSL4	AFG3L2	0	0.85	0.54	2.73637e-16	10.6203
ACSL4	ATAD3A	0	0.22	0.63	2.96453e-18	6.50142
ACSL4	DBN1	0	1.03	0.48	4.81196e-11	5.94758
ACSL4	DSP	0	0.47	0.6	2.17461e-13	9.11881
ACSL4	EEF1G	0	0.66	0.57	3.33103e-18	7.33583
ACSL4	EIF4A1	0	0.21	0.63	5.41582e-19	8.30784
ACSL4	GCDH	0	0.77	0.54	2.25062e-15	5.90477
ACSL4	HECTD1	0.36	2.37	0.25	5.50606e-11	2.20914
ACSL4	HNRNPU	0	0.11	0.63	6.88302e-20	8.28548
ACSL4	MAT2A	0	0.99	0.48	2.89196e-15	4.35532
ACSL4	MYO6	0.55	2.59	0.1	1.18939e-09	15.6811
ACSL4	OAT	0	0.66	0.56	2.26203e-15	6.43988
ACSL4	PHGDH	0	0.45	0.6	6.31347e-19	7.22588
ACSL4	RPS16	0	0.17	0.63	9.91608e-19	3.91879
ACSL4	SPTAN1	0	0.68	0.53	1.94765e-10	13.5838
ACSL4	SPTBN1	0	0.4	0.58	9.18727e-11	7.72247
ACSL4	STK11IP	0.51	3.17	0.11	6.73799e-10	5.57126
ACSL4	CCT5	0	0.21	0.63	4.22044e-18	8.7249
ACSL4	CDK1	0	0.47	0.58	2.79752e-16	5.45914
ACSL4	CORO1C	0.01	1.13	0.42	1.07735e-10	3.90784
ACSL4	DCAF7	0	0.69	0.53	1.87258e-16	3.29796
ACSL4	DDX17	0	0.12	0.63	1.34153e-19	5.2141
ACSL4	DDX19B	0.49	5.95	0.18	1.27561e-11	2.84376
ACSL4	DIAPH1	0	0.66	0.57	8.69975e-11	15.1652
ACSL4	GALK1	0	0.34	0.59	1.7893e-17	5.66863
ACSL4	GARS1	0	1.08	0.47	1.49701e-09	7.91241
ACSL4	HSPA5	0	0.07	0.63	9.81293e-21	9.39557
ACSL4	LRPPRC	0	0.13	0.63	1.59267e-18	7.78761
ACSL4	MTHFD1L	0	0.72	0.52	3.91325e-15	3.86242
ACSL4	MYL6	0	1.08	0.47	1.3115e-11	4.05759
ACSL4	NCL	0	0.07	0.63	2.65476e-19	6.04168
ACSL4	NTPCR	0	0.5	0.58	2.68999e-17	4.61671
ACSL4	NUP98	0	1.05	0.49	9.04311e-12	5.6558
ACSL4	PABPC4	0	0.17	0.6	3.65813e-20	4.00986
ACSL4	PPP2R1A	0	0.24	0.61	1.46176e-17	5.10632
ACSL4	SFPQ	0	0.19	0.62	1.64853e-15	6.0158
ACSL4	SSR4	0	0.52	0.53	4.13272e-17	2.95204
ACSL4	ALDH2	0	1.05	0.45	1.03975e-12	3.37248
ACSL4	ANKHD1	0	0.46	0.57	5.66609e-16	5.73524
ACSL4	APRT	0.82	4.08	0.04	6.49464e-10	1.94666
ACSL4	ARF3	0	1.18	0.43	1.05086e-09	6.64825
ACSL4	ARF4	0	0.73	0.51	2.74721e-15	4.70927
ACSL4	CLPX	0	0.52	0.54	1.77618e-15	3.60751
ACSL4	COQ8A	0.06	1.52	0.35	2.0713e-09	3.82161
ACSL4	DDX5	0	0.13	0.63	1.78728e-18	5.10277
ACSL4	DLD	0	0.41	0.57	7.15313e-17	3.32707
ACSL4	DNAJC11	0.33	2.39	0.26	1.16346e-11	4.08028
ACSL4	EARS2	0	0.88	0.44	2.57184e-13	3.31111
ACSL4	EMD	0	0.22	0.63	4.57518e-18	5.7463
ACSL4	ENO1	0	0.16	0.63	2.47909e-17	7.09696
ACSL4	FASN	0	0.15	0.63	3.71412e-18	4.82099
ACSL4	FLNB	0	0.64	0.48	1.82895e-11	4.8291
ACSL4	HSPB1	0	0.37	0.58	1.95773e-15	4.48469
ACSL4	IMPDH2	0	0.24	0.61	3.90327e-17	3.21884
ACSL4	MCM3	0	0.29	0.6	2.26258e-18	8.40031
ACSL4	MCM7	0	0.24	0.61	2.89825e-18	9.90575
ACSL4	MYL12B	0.76	2.99	0.06	4.14294e-06	4.22038
ACSL4	MYO1D	0.07	1.63	0.34	1.10877e-09	10.6516
ACSL4	NAMPT	0	0.57	0.53	1.12976e-14	5.74353
ACSL4	NUP188	0	0.68	0.48	8.54896e-13	3.58594
ACSL4	PCBP1	0	0.28	0.63	6.08001e-19	3.68816
ACSL4	PRDX1	0	0.13	0.63	1.58675e-19	6.51469
ACSL4	RAE1	0	0.56	0.54	8.25048e-14	4.41405
ACSL4	RAN	1	50	0	2.08314	5.36314
ACSL4	RANBP2	0	0.64	0.53	1.32927e-13	5.02719
ACSL4	RPS5	0	0.24	0.58	2.48691e-17	3.12999
ACSL4	RUVBL1	0	0.09	0.63	2.10175e-19	5.27005
ACSL4	SEC61A1	0	0.6	0.51	1.41505e-14	4.28477
ACSL4	SLC25A11	0	0.21	0.63	6.22182e-18	5.51889
ACSL4	SLC25A12	0	0.25	0.6	6.58219e-18	3.59315
ACSL4	TARS2	0	0.6	0.54	9.14688e-17	3.97093
ACSL4	TOMM22	0.09	1.77	0.34	1.44003e-11	2.77725
ACSL4	UBAP2L	0	0.34	0.59	2.61827e-14	6.55794
ACSL4	UQCRC2	0	0.29	0.58	2.60525e-16	3.01431
ACSL4	XRCC6	0	0.09	0.63	8.05889e-18	5.20589
ACSL4	AHSA1	0	0.19	0.63	8.74546e-18	4.07889
ACSL4	ALDH1A2	0.53	2.78	0.1	1.14745e-08	1.78008
ACSL4	ANKRD17	0	0.6	0.52	6.52753e-13	4.13667
ACSL4	ATP5F1C	0	0.73	0.46	3.2015e-10	3.30388
ACSL4	BCOR	0	0.91	0.42	7.17668e-11	3.09658
ACSL4	CAPZB	0	0.51	0.53	2.51079e-16	1.71365
ACSL4	CCT2	0	0.05	0.63	1.44827e-19	6.25492
ACSL4	CCT8	0	0.13	0.63	9.89046e-19	6.35934
ACSL4	CDK5	0	0.46	0.52	1.43959e-14	2.78141
ACSL4	CFL1	0	0.21	0.58	2.70167e-18	2.69698
ACSL4	CHCHD3	0	0.81	0.47	4.42899e-14	3.15441
ACSL4	DDB1	0	0.06	0.63	4.06023e-19	3.02539
ACSL4	DDOST	0	0.71	0.5	1.91837e-15	3.82797
ACSL4	DDX39B	0	0.48	0.45	3.22129e-16	5.28859
ACSL4	DNAJA1	0	0.09	0.63	4.71938e-20	7.94622
ACSL4	DNAJC7	0	0.13	0.63	2.43054e-18	3.82995
ACSL4	FXR1	0	0.2	0.63	8.11742e-17	3.25242
ACSL4	GCN1	0	0.48	0.55	1.32157e-10	14.6867
ACSL4	H2AX	0.5	20	0.13	0.089807	2.0381
ACSL4	H4C1	0.08	1.33	0.34	1.11746e-08	2.67628
ACSL4	IGF2BP1	0	0.1	0.63	1.16201e-18	2.90101
ACSL4	INA	1	30	0	0.551055	4.70568
ACSL4	IPO9	0	0.55	0.52	1.73705e-14	5.29216
ACSL4	MYO1B	0.13	1.6	0.32	2.61383e-09	6.01865
ACSL4	NDUFS1	0	0.71	0.5	1.50759e-14	3.50269
ACSL4	NEFM	0.12	1.5	0.32	4.30138e-09	3.68143
ACSL4	PDHB	0	0.27	0.6	3.73123e-18	6.20845
ACSL4	PLOD1	0	0.49	0.44	1.11504e-18	4.79309
ACSL4	PSMD2	0	0.32	0.58	3.47855e-17	3.08579
ACSL4	RAB13	0	0.57	0.43	4.67484e-18	2.22893
ACSL4	RAB1A	0.28	1.39	0.28	1.50476e-14	6.83294
ACSL4	RPS25	0	0.15	0.63	3.38021e-18	1.53199
ACSL4	SERPINH1	0	0.31	0.59	1.90931e-16	4.84986
ACSL4	SLC25A10	0	0.52	0.54	5.1154e-15	3.9713
ACSL4	STT3A	0	0.48	0.5	2.1806e-14	3.84648
ACSL4	TIMM23	0.07	1.09	0.34	4.23866e-11	1.87359
ACSL4	TIMM50	0	0.24	0.63	1.29255e-18	3.30477
ACSL4	TMEM33	0	0.6	0.51	9.54348e-17	2.48813
ACSL4	UMPS	0	0.3	0.55	3.17673e-16	3.88356
ACSL4	VDAC2	0	0.38	0.56	8.14212e-17	3.82137
ACSL4	XRCC5	0	0.08	0.63	2.67683e-17	3.86511
ACSL4	ACADSB	0	0.23	0.51	1.18399e-19	2.36632
ACSL4	ACOT9	0	0.39	0.5	2.1064e-14	2.00268
ACSL4	AGK	0	0.28	0.58	3.17094e-17	3.26545
ACSL4	ALDH18A1	0	0.34	0.59	1.34116e-17	2.59941
ACSL4	ALDH6A1	0.04	1.28	0.36	6.2498e-11	1.8699
ACSL4	ATP5PO	0.58	2.91	0.09	1.35468e-07	4.31067
ACSL4	BSG	0	0.23	0.55	2.23517e-17	1.47343
ACSL4	CAD	0	0.06	0.63	5.46109e-20	7.43902
ACSL4	CANX	0	0.11	0.58	7.76249e-21	4.25838
ACSL4	CAPN1	0	0.53	0.46	1.89272e-11	3.09981
ACSL4	CAPRIN1	0	0.16	0.63	3.11727e-16	2.28342
ACSL4	CAPZA1	0	0.05	0.63	4.03623e-23	1.90561
ACSL4	CTBP1	0	0.55	0.49	1.21769e-14	2.30915
ACSL4	CTBP2	0	0.62	0.47	1.70403e-13	1.7295
ACSL4	CTPS1	0	0.08	0.63	1.81933e-24	3.97359
ACSL4	CYC1	0	0.33	0.51	3.38768e-14	1.4484
ACSL4	DCD	0.08	0.75	0.34	3.75042e-15	1.69706
ACSL4	DHX9	0	0.04	0.63	3.20464e-19	4.98437
ACSL4	DNAJB6	0	0.37	0.53	2.74998e-15	2.45522
ACSL4	DOCK7	0	0.39	0.54	5.13187e-14	5.38051
ACSL4	EEF1B2	0	0.77	0.44	1.87539e-14	1.63299
ACSL4	EIF4A3	0	0.34	0.58	2.8538e-16	4.94138
ACSL4	EIF5A	0	0.2	0.53	1.28577e-20	1.81438
ACSL4	FAF2	0	0.31	0.55	8.11335e-16	3.52089
ACSL4	FAHD2B	0.47	7.14	0.19	1.69892e-09	2.26779
ACSL4	G3BP1	0	0.05	0.63	5.46632e-22	3.70278
ACSL4	GCLM	0.03	1	0.37	1.32053e-12	6.34575
ACSL4	GMPPA	0	0.38	0.46	1.14012e-19	1.2792
ACSL4	HADHA	0	0.04	0.63	4.70942e-19	4.12792
ACSL4	HADHB	0	0.12	0.63	1.14635e-17	3.86632
ACSL4	HAX1	0	0.16	0.55	6.10747e-22	5.01376
ACSL4	HDAC2	0	0.45	0.47	1.53362e-12	2.31531
ACSL4	HNRNPA2B1	0	0.06	0.63	1.89294e-17	2.87431
ACSL4	HSD17B12	0	0.34	0.54	1.94894e-16	3.80942
ACSL4	IPO4	0	0.28	0.56	6.21944e-16	2.99618
ACSL4	KHSRP	0	0.24	0.59	1.68901e-17	2.22889
ACSL4	KPNB1	0	0.11	0.63	9.5701e-19	3.18556
ACSL4	LIMA1	0	0.97	0.43	3.12734e-10	7.07637
ACSL4	MAD2L1	0	0.58	0.45	3.9989e-13	1.30021
ACSL4	MAGED1	0	0.12	0.63	3.01802e-18	2.69436
ACSL4	MAIP1	0.27	2.21	0.28	1.87664e-08	1.6331
ACSL4	MARS1	0.22	1.56	0.29	9.39621e-09	3.94626
ACSL4	MFN2	0.49	2.5	0.18	1.87099e-09	2.38648
ACSL4	MMS19	0	0.38	0.5	1.66099e-14	2.30232
ACSL4	MSH6	0	0.13	0.63	2.99778e-17	2.11636
ACSL4	NCOA3	0.05	0.65	0.35	3.35357e-15	2.7626
ACSL4	NDUFV1	0.11	0.91	0.33	5.88056e-16	1.64403
ACSL4	NPM1	0	0.04	0.63	2.22275e-20	2.37737
ACSL4	NUBP2	0	0.59	0.45	1.19178e-14	1.55119
ACSL4	OPA1	0	0.24	0.5	1.13517e-18	4.99128
ACSL4	PANK4	0	0.58	0.45	2.5052e-13	2.13757
ACSL4	PELO	0	0.16	0.55	9.55295e-23	2.85349
ACSL4	PFKL	0	0.33	0.54	3.20842e-14	2.30498
ACSL4	PFKP	0	0.24	0.57	2.65889e-15	3.1425
ACSL4	PGAM5	0	0.15	0.63	2.39033e-18	1.12157
ACSL4	PPM1G	0	0.14	0.63	1.04488e-17	4.00127
ACSL4	PSMA4	0	0.47	0.48	5.20339e-16	1.03013
ACSL4	PSMC1	0	0.21	0.56	1.89875e-17	1.14416
ACSL4	PSMC2	0	0.12	0.63	1.77968e-23	2.09303
ACSL4	PSMC5	0	0.15	0.63	7.16373e-18	2.1094
ACSL4	RAB14	0.27	1.39	0.28	3.35115e-14	2.70586
ACSL4	RAB9A	0.41	5	0.23	8.53043e-08	1.57422
ACSL4	RAP2C	0.03	0.67	0.37	2.20875e-18	1.7054
ACSL4	RBBP4	0	0.16	0.63	8.61152e-19	3.23367
ACSL4	RBM14	0	0.19	0.6	6.36715e-16	2.40819
ACSL4	RBMX	0	0.08	0.63	1.11132e-17	1.76504
ACSL4	RHOT2	0	0.4	0.53	8.30963e-16	3.15193
ACSL4	RPL10A	0	0.13	0.63	1.72864e-18	3.57693
ACSL4	RPL11	0	0.15	0.63	1.39858e-19	2.29867
ACSL4	RPL12	0	0.17	0.63	1.22254e-18	1.7613
ACSL4	RPL3	0	0.03	0.63	1.56892e-25	2.45125
ACSL4	RPLP2	0	0.14	0.63	2.38348e-17	2.55157
ACSL4	RPN2	0	0.28	0.58	4.9224e-16	3.45259
ACSL4	RPS13	0	0.08	0.63	2.37795e-18	3.87857
ACSL4	RPS19	0	0.07	0.63	8.70451e-23	3.27753
ACSL4	RPS27A	0	0.43	0.54	1.21399e-10	3.56625
ACSL4	RTCB	0	0.09	0.63	1.55261e-13	3.03388
ACSL4	SEC16A	0	0.33	0.52	1.78489e-15	1.96451
ACSL4	SLC16A1	0	0.31	0.53	5.8145e-17	1.58565
ACSL4	SLC3A2	0	0.52	0.54	2.04931e-16	11.5078
ACSL4	TFRC	0	0.29	0.53	2.18739e-14	3.31787
ACSL4	TMEM177	0.08	1.29	0.34	6.12582e-11	1.71796
ACSL4	TMPO	0	0.22	0.63	1.02696e-15	2.60891
ACSL4	TNPO1	0	0.43	0.48	1.48846e-14	3.94544
ACSL4	TNRC6A	0.01	0.83	0.42	1.992e-10	2.80102
ACSL4	TNRC6B	0	0.62	0.49	6.15418e-11	3.77813
ACSL4	TPM4	0.07	1.15	0.34	6.04295e-08	5.10895
ACSL4	TPP1	0	0.76	0.44	2.18357e-12	2.7866
ACSL4	TTC27	0	0.61	0.44	1.24435e-12	1.40163
ACSL4	UNC45A	0	0.29	0.56	3.35973e-16	2.61711
ACSL4	XPOT	0	0.19	0.63	8.34115e-17	5.06016
ACSL4	ZNF503	0.01	0.5	0.4	2.04794e-15	2.5299
ACSL4	ZNF703	0.04	0.66	0.36	2.03542e-15	2.65386
ACSL4	AARS2	0	0.49	0.47	1.8987e-14	2.29173
ACSL4	ABCB7	0	0.62	0.63	1.67569e-12	1.37029
ACSL4	ACAA2	0	8.33	0.63	3.15757e-05	1.1365
ACSL4	ACOT8	0	0.19	0.63	2.43739e-20	0.87519
ACSL4	AGO2	0	0.17	0.63	9.51187e-17	1.4895
ACSL4	AGPS	0	0.13	0.63	1.02226e-21	1.11025
ACSL4	ALYREF	0	0.12	0.63	1.30718e-16	1.29259
ACSL4	ANXA1	0	0.33	0.63	4.25621e-17	4.24264
ACSL4	ANXA2P2	0	2.27	0.63	3.20832e-11	1.32544
ACSL4	AP2S1	0	0.6	0.63	5.98073e-15	1.13389
ACSL4	ATP5MD	0	7.14	0.63	0.000118018	0.92582
ACSL4	ATP5PB	0	10	0.63	0.000322896	2.52669
ACSL4	ATXN10	0	0.12	0.63	3.44731e-20	2.1366
ACSL4	AUP1	0	0.1	0.63	1.68681e-20	2.91665
ACSL4	BAG2	0	0.05	0.63	1.02777e-23	0.986394
ACSL4	CALM3	0.49	15	0.15	0.0137784	1.5797
ACSL4	CAND1	0	0.17	0.58	6.23565e-17	4.37974
ACSL4	CCDC47	0	0.13	0.63	2.09655e-20	2.66317
ACSL4	CCT6A	0	0.11	0.63	1.76995e-18	4.84564
ACSL4	CDC45	0	0.11	0.63	1.67343e-22	1.16348
ACSL4	CEP85	0	0.93	0.63	2.67305e-09	1.41597
ACSL4	CHCHD6	0	7.14	0.63	0.000152235	1.2792
ACSL4	CLNS1A	0	0.37	0.63	3.30582e-14	1.60357
ACSL4	CLTC	0	0.29	0.53	6.75832e-15	2.13622
ACSL4	CNIH4	0	0.56	0.63	6.25801e-16	1.19047
ACSL4	COPA	0	0.04	0.63	1.684e-24	3.79334
ACSL4	COPG1	0	0.23	0.63	6.14969e-15	2.35491
ACSL4	COQ5	0	0.74	0.63	1.28434e-14	1.31744
ACSL4	COX6C	0	3.57	0.63	2.26631e-09	1.25109
ACSL4	CRTC3	0	0.26	0.63	2.03573e-16	2.34593
ACSL4	CSE1L	0	0.15	0.63	4.75231e-16	3.83453
ACSL4	CSNK2A1	0	0.08	0.63	1.78239e-16	2.21666
ACSL4	CTNND1	0	0.19	0.63	4.83701e-16	2.87842
ACSL4	DARS1	0.14	1.25	0.32	7.64813e-08	1.82073
ACSL4	DARS2	0	0.18	0.63	9.42315e-19	1.37336
ACSL4	DDX47	0	0.06	0.63	7.17652e-22	1.25109
ACSL4	DFFA	0	0.79	0.63	2.20946e-10	2.02459
ACSL4	DHX15	0	0.02	0.63	8.90808e-26	2.11626
ACSL4	DIS3	0	0.21	0.59	2.07465e-17	3.2921
ACSL4	DOCK11	0	1.92	0.63	3.56182e-12	4.24264
ACSL4	DPM1	0	0.12	0.63	3.02026e-19	1.78283
ACSL4	DSG1	0	0.56	0.48	1.11275e-12	3.61221
ACSL4	DSG2	0	0.23	0.63	2.54805e-13	2.34321
ACSL4	EEF1D	0	0.34	0.63	3.27965e-15	2.04801
ACSL4	EFHD2	0.03	0.94	0.37	2.61194e-11	2.04385
ACSL4	EI24	0	1.47	0.63	8.68927e-14	1.09545
ACSL4	EIF4E2	0	0.14	0.63	2.16295e-18	2.0802
ACSL4	EIF4ENIF1	0	0.24	0.63	6.0277e-12	2.8002
ACSL4	EP300	0	0.61	0.63	4.04814e-14	1.58629
ACSL4	EPRS1	0.16	1.21	0.31	2.91504e-08	4.3941
ACSL4	ETFA	0	0.16	0.63	5.70778e-23	1.05716
ACSL4	FAM186B	0	5	0.63	5.39561e-09	3
ACSL4	FARSA	0	0.05	0.63	1.60265e-19	4.73117
ACSL4	FASTKD5	0	0.57	0.63	8.22059e-13	1.62708
ACSL4	FECH	0	0.78	0.42	3.84742e-12	1.78458
ACSL4	FKBP8	0	0.17	0.63	2.20269e-18	1.93276
ACSL4	FOXP2	0	2	0.63	9.46918e-08	1.45639
ACSL4	FOXP4	0	0.43	0.63	3.36638e-15	1.692
ACSL4	FUBP1	0	0.26	0.63	8.60594e-17	1.60357
ACSL4	FXR2	0	0.05	0.63	4.26431e-21	1.87382
ACSL4	GAPDH	0	0.01	0.63	3.02404e-26	2.01922
ACSL4	GART	0	0.21	0.56	3.36151e-17	2.67458
ACSL4	GLE1	0	1.09	0.63	6.14685e-12	3.4641
ACSL4	GLUD1	0	0.07	0.63	8.05322e-23	3.08988
ACSL4	GMDS	0	0.23	0.63	5.76343e-14	1.25982
ACSL4	GMPS	0	0.1	0.63	3.78201e-17	2.97721
ACSL4	GNAI2	0	0.42	0.63	2.55547e-15	1.83854
ACSL4	GNB3	0	5	0.63	2.10472e-07	3
ACSL4	GPX1	0	1.14	0.63	4.47167e-13	0.92582
ACSL4	H1-3	0	0.35	0.63	1.54781e-12	1.34164
ACSL4	H2BC20P	0	5	0.63	0.000463785	4.24264
ACSL4	HACD3	0	0.15	0.63	3.9621e-18	2.03454
ACSL4	HAT1	0	0.14	0.63	1.31193e-18	3.22756
ACSL4	HNRNPA1	0	0.07	0.63	2.50139e-16	2.37284
ACSL4	HNRNPC	0	0.05	0.63	9.26731e-25	1.43299
ACSL4	HNRNPD	0	0.06	0.63	3.36934e-24	0.948683
ACSL4	HNRNPK	0	0.02	0.63	9.78919e-27	2.24134
ACSL4	HSDL1	0	0.58	0.63	2.87827e-12	1.08231
ACSL4	IARS2	0	0.12	0.63	6.06056e-20	2.19556
ACSL4	IDH2	0	0.13	0.63	1.325e-15	3.02817
ACSL4	IDH3A	0	0.18	0.63	1.47742e-18	1.93085
ACSL4	IDH3G	0	0.29	0.63	7.25945e-17	1.32712
ACSL4	ILF2	0	0.05	0.63	2.15584e-19	2.04405
ACSL4	ILF3	0	0.04	0.63	2.22684e-19	2.19018
ACSL4	IRAK1	0	0.36	0.53	6.67223e-16	3.48391
ACSL4	KDM1A	0	0.38	0.63	8.62072e-14	1.26367
ACSL4	KIAA2012	0	2.63	0.63	6.89145e-09	1.30931
ACSL4	L2HGDH	0	0.36	0.63	3.4876e-18	1.24636
ACSL4	LBR	0	0.07	0.63	1.18814e-23	1.2352
ACSL4	LDHA	0	0.15	0.63	1.15653e-15	1.68463
ACSL4	LRRFIP2	0	1.47	0.63	2.28379e-07	1.99725
ACSL4	MAP2K3	0	0.22	0.63	3.67594e-19	1.14035
ACSL4	MAPK1	0	0.07	0.63	8.56631e-17	2.11691
ACSL4	MAST4	0	5	0.63	3.48523e-08	2.44949
ACSL4	MATR3	0	0.03	0.63	1.12152e-23	1.98465
ACSL4	MIF	0	0.24	0.63	1.09163e-16	2.69114
ACSL4	MSTO1	0	0.75	0.63	4.59273e-11	1.73093
ACSL4	MTCH2	0	0.2	0.63	7.50489e-19	2.21145
ACSL4	MT-CO2	0	0.14	0.63	2.78199e-20	1.32064
ACSL4	MTHFD2	0	0.2	0.63	8.35914e-17	1.07197
ACSL4	MYO18A	0	1.67	0.63	5.08745e-07	4.66933
ACSL4	NCOA2	0	1.02	0.63	1.95962e-08	1.40742
ACSL4	NDUFA10	0	0.38	0.63	6.93497e-15	1.48901
ACSL4	NDUFA4	0	0.29	0.63	2.69292e-20	0.884652
ACSL4	NDUFA6	0	2.5	0.63	4.80427e-11	1.7966
ACSL4	NDUFS3	0	0.09	0.63	4.83205e-23	1.99729
ACSL4	NEK7	0	0.53	0.63	1.29049e-14	1.16941
ACSL4	NIPSNAP1	0	0.22	0.63	1.70555e-18	1.62582
ACSL4	NME1	0	0.39	0.5	6.39638e-13	2.091
ACSL4	NRAS	0	2.27	0.63	2.62372e-11	1.35681
ACSL4	NSF	0	10	0.63	0.123197	1.68842
ACSL4	NT5DC2	0	0.41	0.63	7.32232e-17	1.86289
ACSL4	NUP155	0	0.08	0.63	2.58266e-22	2.31367
ACSL4	OBI1	0	0.96	0.63	1.68813e-05	0.87519
ACSL4	OXA1L	0	0.36	0.63	4.87267e-14	2.09729
ACSL4	PCBP2	0	0.2	0.63	1.83611e-19	4.31539
ACSL4	PDLIM7	0	0.24	0.63	1.26329e-18	1.11922
ACSL4	PEX3	0	1.09	0.63	4.69089e-14	1.92681
ACSL4	PIP	0	1.04	0.63	3.76025e-11	1.60357
ACSL4	PKM	0	0.04	0.63	1.59711e-19	3.38708
ACSL4	PLEC	0	0.1	0.63	2.48275e-14	1.47539
ACSL4	PLOD2	0	0.41	0.63	1.00546e-17	1.77271
ACSL4	POLD2	0.01	0.8	0.41	4.25248e-13	1.2049
ACSL4	PPM1F	0	0.1	0.63	8.57256e-23	2.3085
ACSL4	PPP1CB	0	0.14	0.63	2.57115e-20	1.29295
ACSL4	PPP6C	0	0.14	0.63	4.52899e-21	1.57107
ACSL4	PRPS2	0	0.21	0.63	1.09767e-17	1.65486
ACSL4	PRSS3	0	0.82	0.63	2.62616e-12	0.986394
ACSL4	PSMC3	0	0.06	0.63	2.33946e-24	2.0858
ACSL4	PSMC6	0	0.14	0.63	5.00005e-18	2.04007
ACSL4	PSMD14	0	0.2	0.63	5.50113e-22	0.884652
ACSL4	PTPMT1	0	0.42	0.63	2.83492e-17	1.18409
ACSL4	PTPN1	0	5	0.63	0.000205771	3.11912
ACSL4	PYCR1	0	0.06	0.63	1.70942e-14	1.55522
ACSL4	RAB5C	0	0.15	0.63	1.29978e-19	2.55644
ACSL4	RABL3	0	1.52	0.63	6.7361e-09	1.60931
ACSL4	RAC2	0	2.08	0.63	4.549e-12	1.80907
ACSL4	RAP1B	0	2.78	0.63	9.1219e-10	1.85567
ACSL4	RARS2	0	0.47	0.63	1.43269e-13	1.73205
ACSL4	RFC2	0	0.07	0.63	8.16853e-24	1.03994
ACSL4	RFC3	0	0.19	0.63	1.50055e-15	1.30009
ACSL4	RHOT1	0	0.3	0.63	6.01827e-16	2.5146
ACSL4	RING1	0	0.38	0.63	2.71941e-17	0.951633
ACSL4	RNH1	0	0.09	0.63	2.39283e-19	1.91362
ACSL4	RPL17	0	0.02	0.63	9.20091e-25	2.4264
ACSL4	RPL18	0	0.03	0.63	8.26728e-26	3.45477
ACSL4	RPL23A	0	0.04	0.63	5.76149e-19	2.27581
ACSL4	RPL24	0	0.03	0.63	1.2379e-25	1.8638
ACSL4	RPL38	0	0.05	0.63	2.21598e-23	1.54131
ACSL4	RPL7	0	0.03	0.63	2.97734e-20	2.52151
ACSL4	RPL8	0	0.06	0.63	4.95993e-20	1.77778
ACSL4	RPLP0	0	0.09	0.63	3.8521e-19	1.33093
ACSL4	RPS14	0	0.05	0.63	3.6024e-20	2.31009
ACSL4	RPS20	0	0.15	0.63	2.44209e-18	2.40423
ACSL4	RPS23	0	0.12	0.63	2.61554e-18	1.03804
ACSL4	RPS3A	0	0.02	0.63	3.27736e-20	2.55451
ACSL4	RPS4X	0	0.03	0.63	2.87874e-20	4.10009
ACSL4	RPS7	0	0.06	0.63	1.11272e-17	2.68931
ACSL4	RPSA	0	0.06	0.63	1.37901e-24	1.29438
ACSL4	RTRAF	0	0.26	0.63	9.98406e-15	1.58479
ACSL4	S100A6	0	5	0.63	0.000994561	4.24264
ACSL4	SAE1	0	0.41	0.63	2.78437e-17	1.57017
ACSL4	SALL2	0	0.61	0.63	2.30292e-11	1.70054
ACSL4	SAMM50	0.08	1.19	0.34	5.2602e-11	4.55928
ACSL4	SAR1A	0	2.08	0.63	6.64347e-12	1.81872
ACSL4	SDF4	0	0.36	0.63	3.19686e-14	1.65918
ACSL4	SDHA	0	0.12	0.63	3.85773e-22	2.12637
ACSL4	SEC61B	0	0.88	0.63	1.92718e-10	1.11015
ACSL4	SFXN1	0	0.29	0.63	4.05157e-15	2.00738
ACSL4	SFXN4	0	0.37	0.63	1.61626e-14	1.9152
ACSL4	SIK3	0	0.5	0.46	7.28384e-11	2.10804
ACSL4	SLC1A5	0	0.15	0.63	1.9413e-17	1.35217
ACSL4	SLC25A1	0	0.06	0.63	1.51033e-24	1.83895
ACSL4	SLC25A20	0	2.5	0.63	4.91912e-07	1.22961
ACSL4	SLC25A22	0	0.29	0.53	1.41297e-16	1.55972
ACSL4	SLC25A33	0	1	0.63	3.12269e-15	1.07763
ACSL4	SLC27A4	0	0.24	0.63	1.55483e-15	1.04206
ACSL4	SLC2A1	0	4.55	0.63	2.81507e-06	0.92582
ACSL4	SNRPD3	0	0.25	0.63	8.4278e-17	0.824163
ACSL4	SPTLC1	0	0.18	0.63	4.99126e-17	2.18901
ACSL4	SSR1	0	0.09	0.63	8.9751e-24	0.848528
ACSL4	STAT2	0	5	0.63	2.44477e-10	2.44949
ACSL4	STAU1	0	0.04	0.63	1.67038e-23	1.46997
ACSL4	STK25	0	0.68	0.63	2.75652e-13	1.75662
ACSL4	SUCLA2	0	0.21	0.63	1.02293e-15	1.5142
ACSL4	SUMO1P1	0	7.14	0.63	3.08369e-05	1.1547
ACSL4	TBC1D15	0	0.36	0.63	4.61951e-14	1.8052
ACSL4	TBC1D9B	0	0.61	0.63	2.00668e-16	1.88554
ACSL4	TECR	0	0.15	0.63	2.70006e-17	1.79605
ACSL4	TFB2M	0	1.09	0.63	9.69474e-11	1.07324
ACSL4	THOC3	0	0.13	0.63	4.00414e-20	0.921602
ACSL4	TIMM17B	0	0.22	0.63	7.38997e-19	1.54474
ACSL4	TMEM11	0	5.56	0.63	1.23535e-05	1.02157
ACSL4	TMEM70	0	0.88	0.63	5.82011e-11	1.02899
ACSL4	TMOD3	0.02	0.82	0.38	2.15769e-08	3.53976
ACSL4	TOMM40	0	0.36	0.63	4.96179e-17	1.72486
ACSL4	TPM3	0	0.62	0.43	3.47679e-13	3.8904
ACSL4	TRAFD1	0	0.69	0.63	5.02819e-12	0.948666
ACSL4	TUT4	0	0.81	0.63	2.01762e-13	2.12516
ACSL4	TWF1	0	1.43	0.63	2.35326e-07	2.33605
ACSL4	UBAC2	0	0.48	0.63	1.54234e-14	1.9088
ACSL4	UBAP2	0	0.25	0.63	2.14127e-17	1.61605
ACSL4	UBXN1	0	0.71	0.42	1.69071e-12	1.1458
ACSL4	UCK1	0	3.85	0.63	1.37726e-07	3
ACSL4	UGDH	0	0.59	0.47	1.40225e-14	3.0178
ACSL4	UPF1	0	0.1	0.63	2.24887e-16	2.2103
ACSL4	UQCRQ	0	3.12	0.63	2.66293e-10	1.45521
ACSL4	VWA8	0	0.32	0.63	3.37701e-17	1.55292
ACSL4	XPO1	0	0.06	0.63	1.43106e-18	5.38736
ACSL4	XRCC1	0	0.6	0.63	1.49136e-10	1.73205
ACSL4	YAP1	0	0.14	0.63	5.71564e-14	2.44949
ACSL4	YTHDF2	0	0.15	0.63	3.97754e-18	2.13486
ACSL4	YWHAE	0	0.02	0.63	3.89542e-25	1.84587
ACSL4	TUBA4A	0	0.39	0.62	2.15227e-20	35.2893
ACSL4	ATAD3B	0	0.23	0.58	1.46148e-21	4.79875
ACSL4	DDX19A	0.06	0.98	0.35	1.85712e-17	4.69596
ACSL4	DDX39A	0	0.21	0.58	7.02061e-24	2.59791
ACSL4	PRPS1	0	0.25	0.56	1.45555e-22	3.73743
ACSL4	RAB8A	0.5	20	0.12	2.40855e-07	5.33693
ACSL4	GCLC	0.5	15	0.13	3.68543e-07	23.8394
ACSL4	JUP	0	0.33	0.5	6.11512e-18	3.06883
ACSL4	CAPZA2	0	0.17	0.54	2.58732e-19	1.8148
ACSL4	DDX3X	0	0.03	0.63	2.77569e-25	3.43788
ACSL4	DNAJA2	0	0.05	0.63	8.16413e-25	5.94123
ACSL4	EIF3A	0	0.11	0.58	5.97933e-20	5.04268
ACSL4	FBRS	0.06	0.72	0.35	2.07618e-15	2.05308
ACSL4	HCLS1	0.49	10	0.15	0.000368356	8.12755
ACSL4	NUP205	0	0.19	0.53	4.82717e-21	4.08364
ACSL4	PFKM	0	0.15	0.55	2.37972e-20	2.86488
ACSL4	PRDX2	0	0.09	0.63	9.58404e-24	3.09626
ACSL4	RAB5A	0.16	0.93	0.31	5.43557e-15	2.87138
ACSL4	SFN	0.31	1.35	0.27	5.71436e-13	5.00286
ACSL4	AASS	0	0.51	0.63	1.82077e-16	1.9257
ACSL4	ABCF3	0	0.6	0.63	5.80443e-16	1.52367
ACSL4	ABHD14B	0	0.38	0.63	1.0896e-15	1.48695
ACSL4	ACSL1	0	0.23	0.63	1.54778e-19	3.18222
ACSL4	ALDH1L2	0	0.32	0.63	5.1748e-17	1.7159
ACSL4	ARHGEF18	0	3.57	0.63	9.01553e-11	4.24264
ACSL4	ARMC6	0	0.4	0.63	2.7856e-17	1.32097
ACSL4	ATP5MG	0	5	0.63	7.56843e-07	2.69753
ACSL4	C15ORF39	0	0.43	0.63	3.40667e-15	1.47949
ACSL4	CALD1	0	0.53	0.63	4.21162e-15	2.35854
ACSL4	CDK5RAP1	0	0.36	0.63	1.32617e-16	0.959762
ACSL4	CIZ1	0	0.33	0.63	2.12089e-15	1.64339
ACSL4	COX15	0	0.44	0.63	8.20196e-17	1.09959
ACSL4	CSRP2	0	0.26	0.63	7.36648e-19	1.79866
ACSL4	DDX1	0	0.01	0.63	1.53053e-24	2.07846
ACSL4	DHCR7	0	0.17	0.63	5.91814e-21	1.20315
ACSL4	DIRAS2	0	0.34	0.63	9.03335e-22	1.30931
ACSL4	EIF2S3	0	0.09	0.63	4.88567e-20	1.26057
ACSL4	FABP5	0	0.76	0.63	8.03939e-16	1.94202
ACSL4	FLNC	0	0.08	0.63	2.11519e-19	2.69871
ACSL4	FOXP1	0	0.37	0.63	3.95337e-16	1.65529
ACSL4	G3BP2	0	0.06	0.63	4.89488e-22	1.85517
ACSL4	GANAB	0	0.05	0.63	2.85461e-21	3.16804
ACSL4	GMPPB	0	0.33	0.63	1.65586e-17	1.29615
ACSL4	GPX8	0	0.45	0.63	2.59566e-16	1.51458
ACSL4	GTPBP4	0	0.03	0.63	4.0821e-23	1.70516
ACSL4	H2BC1	0	5	0.63	9.01738e-06	1.2792
ACSL4	H3C1	0	0.93	0.63	1.83617e-12	0.914991
ACSL4	HDAC6	0	0.53	0.63	2.32103e-15	1.1767
ACSL4	HK2	0	0.12	0.63	2.74289e-20	2.33809
ACSL4	HSPH1	0	0.02	0.63	1.36299e-25	2.03176
ACSL4	IDH3B	0	0.11	0.63	3.31977e-20	1.89788
ACSL4	KATNA1	0	1.25	0.63	1.34091e-12	3
ACSL4	LMNA	0	0.06	0.63	1.15872e-21	3.33038
ACSL4	LRCH3	0	0.89	0.63	6.23256e-13	2.08828
ACSL4	MAGT1	0	0.69	0.63	9.93624e-16	1.04447
ACSL4	METAP2	0	0.45	0.63	7.23555e-16	1.61838
ACSL4	MGST3	0	0.66	0.63	1.54536e-16	1.2
ACSL4	MYO19	0	2.27	0.63	1.40148e-11	1.34164
ACSL4	NCLN	0	0.11	0.63	6.18421e-21	2.77107
ACSL4	NDUFA13	0	0.29	0.63	8.61196e-18	1.30961
ACSL4	NUP107	0	0.18	0.63	3.30591e-19	1.82413
ACSL4	NUP133	0	0.11	0.63	6.29068e-20	2.19811
ACSL4	NUP54	0	0.35	0.63	1.19835e-16	1.33522
ACSL4	ORC4	0	0.76	0.63	8.16268e-16	1.64783
ACSL4	PML	0	0.42	0.63	1.05416e-16	1.63581
ACSL4	PPP1R12A	0	0.21	0.63	1.73276e-16	2.65755
ACSL4	PPP1R9B	0	0.74	0.63	1.90396e-13	2.59198
ACSL4	PSMB6	0	0.23	0.63	1.97708e-20	0.866025
ACSL4	PTCD3	0	0.03	0.63	2.68312e-22	1.30772
ACSL4	PYCR3	0	0.48	0.63	2.77503e-15	1.03001
ACSL4	RANGAP1	0	0.15	0.63	9.77207e-20	1.50428
ACSL4	RPL10	0	0.03	0.63	4.77493e-25	2.61382
ACSL4	RPL22	0	0.07	0.63	3.63783e-24	0.92582
ACSL4	RPL27A	0	0.06	0.63	5.85794e-25	1.80885
ACSL4	RPL30	0	0.05	0.63	1.4965e-22	1.14362
ACSL4	RPS11	0	0.03	0.63	6.74327e-24	2.20085
ACSL4	RPS27	0	0.09	0.63	5.62086e-23	1.32302
ACSL4	RPTOR	0	0.25	0.63	1.25472e-16	1.06066
ACSL4	RRAS	0	5	0.63	5.51131e-06	1.29473
ACSL4	RTN3	0	2.27	0.63	2.3985e-11	2.0045
ACSL4	SCO1	0	0.29	0.63	1.83841e-17	1.35086
ACSL4	SHMT1	0	0.32	0.63	5.66309e-20	1.2
ACSL4	SPTBN2	0	0.44	0.63	3.28998e-14	5.80357
ACSL4	SRSF3	0	0.05	0.63	2.71282e-24	1.97346
ACSL4	SRSF8	0	2.5	0.63	2.31281e-10	1.54919
ACSL4	SSBP1	0	0.1	0.63	1.54234e-19	1.74049
ACSL4	STON2	0	1.92	0.63	1.36988e-12	1.60357
ACSL4	TAB1	0	0.26	0.63	1.26016e-16	1.0634
ACSL4	TBL1XR1	0	0.26	0.63	1.24046e-15	1.35368
ACSL4	TCF12	0	0.31	0.63	1.49711e-14	1.75707
ACSL4	TP53BP1	0	0.07	0.63	1.71792e-15	1.6641
ACSL4	TTC37	0	0.36	0.63	1.36308e-17	1.65661
ACSL4	UGGT1	0	0.11	0.63	7.69191e-19	2.60639
ACSL4	UTF1	0	5	0.63	1.63543e-06	4.24264
ACSL4	VPS4A	0	0.14	0.63	1.48929e-19	1.63267
ACSL4	XIAP	0	0.45	0.63	7.89761e-15	1.76642
GCLC	ACACA	0	0.75	0.63	2.44745e-16	132.013
GCLC	GCLC	0	0	0.63	0.774191	151.4
GCLC	MYH9	0	2.08	0.6	8.85327e-13	112.095
GCLC	PC	0	0.78	0.63	2.55529e-16	64.334
GCLC	MYH10	0	1.62	0.6	3.44369e-11	66.1352
GCLC	PCCA	0	1.05	0.62	2.33983e-14	50.4028
GCLC	TUBB4B	0	0.39	0.63	1.09097e-17	77.2109
GCLC	TUBB4A	0	0.43	0.63	3.39598e-18	56.1037
GCLC	ACTC1	0	0.97	0.62	1.95735e-10	49.7582
GCLC	TUBB	0	0.15	0.63	1.46212e-24	72.2916
GCLC	VIM	0	1.21	0.61	1.80159e-17	26.0329
GCLC	TUBB2A	0	0.24	0.63	8.21623e-19	63.1412
GCLC	TUBB2B	0	0.39	0.63	3.94015e-15	63.6524
GCLC	HNRNPM	0	0.48	0.63	6.14795e-18	49.1466
GCLC	MCCC2	0	0.81	0.62	4.84702e-17	30.9887
GCLC	NUP214	0	2.34	0.48	5.25437e-11	19.8486
GCLC	ACACB	0	1.09	0.6	8.29273e-11	24.0746
GCLC	TUBA4A	0	0.75	0.62	1.47869e-14	35.2893
GCLC	EEF1A1	0	0.46	0.63	4.22268e-19	27.5563
GCLC	MCCC1	0	0.59	0.62	8.2697e-17	28.9221
GCLC	PCCB	0	0.74	0.62	1.86171e-15	21.1702
GCLC	TUBB6	0	0.45	0.63	3.56709e-17	34.3495
GCLC	ATP5F1A	0	1.33	0.58	6.77123e-10	26.273
GCLC	HSPA8	0	0.15	0.63	8.41814e-20	27.1574
GCLC	FLNA	0	1.94	0.51	8.47091e-13	20.665
GCLC	MTHFD1	0	0.71	0.62	6.4432e-18	26.0437
GCLC	IMMT	0	2.36	0.42	5.17112e-15	19.8142
GCLC	HELZ	0	1.23	0.58	1.84515e-11	20.5916
GCLC	HSPD1	0	0.24	0.63	3.64312e-19	24.5072
GCLC	PARP1	0	0.44	0.63	4.78264e-17	22.2086
GCLC	MYH14	0.95	5.92	0.01	7.26206e-08	22.1409
GCLC	TUFM	0	0.38	0.62	3.54797e-19	19.3168
GCLC	AMOT	0	0.68	0.61	1.03985e-12	15.3931
GCLC	DBT	0	0.33	0.63	1.53098e-17	20.5622
GCLC	GCLM	1	11	0	1.24266e-10	24.577
GCLC	HSPA1B	0	0.45	0.62	6.02493e-09	20.9469
GCLC	SPTAN1	0.17	2.64	0.31	2.17871e-09	25.413
GCLC	TCP1	0	0.4	0.62	8.47422e-19	13.5873
GCLC	SLC25A5	0	0.39	0.62	5.40778e-19	19.3553
GCLC	MYO1C	0.13	2.5	0.32	8.31994e-12	15.7961
GCLC	PABPC1	0	0.45	0.62	1.52805e-16	11.6258
GCLC	CLTC	0.1	2.1	0.33	2.87835e-13	7.99301
GCLC	HSP90AB1	0	0.44	0.62	9.75945e-19	21.8275
GCLC	RPS3	0	0.24	0.63	1.87598e-19	13.2747
GCLC	SLC25A6	0	0.49	0.62	5.91662e-18	15.6092
GCLC	ATAD3A	0	0.41	0.62	8.52928e-18	9.1944
GCLC	LIMA1	0.27	2.29	0.28	1.6226e-09	7.64335
GCLC	PRKDC	0	0.11	0.63	1.66454e-18	21.8091
GCLC	SAMHD1	0	0.76	0.59	2.91205e-16	10.0712
GCLC	SPTBN1	0	1.3	0.52	7.60181e-10	15.4449
GCLC	ALDH1B1	0	0.66	0.59	4.88372e-16	10.7172
GCLC	ATAD3B	0	0.95	0.56	4.71838e-15	6.78646
GCLC	FLNB	0.46	2.79	0.2	2.69549e-10	13.225
GCLC	GIGYF2	0	0.87	0.57	5.5264e-13	12.3652
GCLC	NUP93	0	0.81	0.58	1.29247e-15	10.5931
GCLC	PUM1	0	0.97	0.56	9.12084e-13	12.8158
GCLC	RACK1	0	1.84	0.43	2.20166e-09	7.6598
GCLC	SFPQ	0	0.39	0.62	5.51154e-15	8.14544
GCLC	ACADM	0	1.19	0.53	1.07728e-14	8.35125
GCLC	DBN1	0.01	1.87	0.4	1.2917e-10	8.41115
GCLC	DIAPH1	0	0.81	0.57	1.29775e-10	14.5196
GCLC	DSP	0	0.61	0.6	3.26089e-13	12.896
GCLC	EIF4A3	0	0.78	0.57	1.54477e-15	6.05193
GCLC	KRT18	1	85	0	1.66576	7.20336
GCLC	MYL6	0.02	1.83	0.39	3.09869e-11	5.44383
GCLC	MYO1B	0.56	3.19	0.1	9.6898e-09	10.4246
GCLC	MYO6	0.89	4.74	0.03	3.05849e-09	23.082
GCLC	NONO	0	0.31	0.62	7.33437e-16	10.145
GCLC	PRDX1	0	0.26	0.63	5.48927e-19	10.8034
GCLC	HNRNPU	0	0.15	0.63	1.03478e-19	9.56725
GCLC	INA	1	85	0	1.43542	7.68435
GCLC	MCM7	0	0.32	0.61	4.855e-18	10.5897
GCLC	MYL12B	0.95	7.46	0.02	1.68903e-05	7.30991
GCLC	PHGDH	0	0.48	0.6	6.23562e-19	7.80484
GCLC	RPS18	0	0.27	0.63	1.27654e-18	6.93956
GCLC	ACAT1	0.03	1.81	0.37	7.90002e-13	5.45657
GCLC	ARF3	0.07	1.92	0.35	2.23049e-09	8.7948
GCLC	ATP1A1	0	0.22	0.63	6.59693e-19	11.3075
GCLC	ATP5F1B	0	1.18	0.48	5.19978e-10	10.9807
GCLC	CCT3	0	0.25	0.63	9.41856e-19	11.8516
GCLC	DDX5	0	0.21	0.63	3.68405e-18	6.75033
GCLC	HNRNPH1	0	0.25	0.63	8.59532e-20	5.08701
GCLC	HSPA5	0	0.08	0.63	1.16052e-20	11.117
GCLC	NEFM	0.82	3.63	0.04	1.86281e-08	6.72135
GCLC	OAT	0	0.66	0.56	1.92316e-15	5.96217
GCLC	RAE1	0	0.85	0.52	1.51098e-13	4.93506
GCLC	SLC25A13	0	0.34	0.61	1.40907e-18	8.79911
GCLC	SLC25A3	0	0.23	0.63	1.53959e-19	7.04502
GCLC	SPTBN2	0.95	7.46	0.02	3.90399e-07	15.3548
GCLC	AFG3L2	0	0.68	0.56	1.55276e-16	8.67141
GCLC	DLD	0	0.53	0.55	9.15884e-17	2.88133
GCLC	GALK1	0	0.38	0.59	1.82535e-17	6.20968
GCLC	HSPA9	0	0.11	0.63	1.61627e-20	8.14206
GCLC	HSPB1	0	0.6	0.57	4.3034e-15	5.93269
GCLC	MYO1D	0.48	2.72	0.19	2.40001e-09	15.9773
GCLC	NUP88	0	0.95	0.52	4.20947e-12	7.11797
GCLC	NUP98	0	1.05	0.5	8.1631e-12	5.33234
GCLC	PLEC	0	0.6	0.57	6.72308e-13	3.61395
GCLC	SAMM50	0.79	3.87	0.05	5.29784e-10	6.44779
GCLC	UBAP2L	0	0.46	0.58	4.11835e-14	8.03181
GCLC	XRCC5	0	0.11	0.63	4.51934e-17	4.46305
GCLC	ARF4	0	0.82	0.51	2.9124e-15	5.26513
GCLC	CALM3	0.5	30	0.12	0.0235667	1.5797
GCLC	CCT6A	0	0.19	0.61	4.90737e-18	3.95645
GCLC	CLPX	0	0.75	0.53	3.09883e-15	4.65727
GCLC	CORO1C	0.05	1.69	0.36	2.04903e-10	5.045
GCLC	DCAF7	0	0.92	0.51	2.76831e-16	3.68723
GCLC	EEF1G	0	0.61	0.57	2.36865e-18	5.79948
GCLC	H4C1	0.52	2.66	0.11	3.57253e-08	3.45507
GCLC	IGF2BP1	0	0.17	0.63	2.71608e-18	3.74518
GCLC	IMPDH2	0	0.41	0.6	9.28957e-17	4.82827
GCLC	NAMPT	0	0.82	0.51	1.96753e-14	6.42146
GCLC	NCL	0	0.12	0.63	5.95942e-19	6.04168
GCLC	NPEPPS	0	0.55	0.58	2.48884e-16	8.8081
GCLC	NUP62	0	1.14	0.44	1.83683e-10	4.08824
GCLC	PABPC4	0	0.42	0.59	3.60308e-14	4.74453
GCLC	PCNA	0	0.23	0.63	1.19712e-18	5.81216
GCLC	RUVBL2	0	0.18	0.63	2.90584e-19	7.68427
GCLC	SERPINH1	0	0.53	0.58	4.66533e-16	6.26114
GCLC	SLC3A2	0	0.39	0.55	7.60105e-17	10.5051
GCLC	UPF1	0	0.34	0.6	2.25805e-15	4.94238
GCLC	UQCRC2	0	0.67	0.56	1.20938e-15	6.39433
GCLC	XRCC6	0	0.12	0.63	1.36494e-17	5.20589
GCLC	AIFM1	0	0.12	0.63	4.74927e-20	6.89911
GCLC	ANKHD1	0	0.41	0.58	3.86514e-16	5.73524
GCLC	APRT	0.7	3.57	0.07	4.24349e-10	1.94666
GCLC	CAPZA1	0	0.17	0.63	9.4615e-17	2.69494
GCLC	CCT5	0	0.17	0.63	2.39898e-18	7.80378
GCLC	CCT8	0	0.09	0.63	4.52587e-19	5.68797
GCLC	DDX39A	0	0.21	0.58	5.95737e-24	2.59791
GCLC	DHX9	0	0.06	0.63	6.67821e-19	5.5727
GCLC	EFHD2	0.18	1.89	0.31	1.06899e-10	2.36004
GCLC	EIF4A1	0	0.11	0.63	1.32687e-19	6.28014
GCLC	ENO1	0	0.16	0.63	2.10574e-17	7.93464
GCLC	GARS1	0	0.59	0.5	3.7728e-10	4.56823
GCLC	GCN1	0	0.42	0.56	9.14548e-11	11.3763
GCLC	H1-2	0.32	1.22	0.27	1.95361e-10	7.52481
GCLC	IRS4	0	0.08	0.63	7.05924e-20	8.37098
GCLC	KHSRP	0	0.34	0.58	2.84038e-17	2.72983
GCLC	MAT2A	0	0.79	0.5	1.64405e-15	3.5561
GCLC	MSH2	0	0.14	0.63	7.87816e-17	3.78046
GCLC	MTHFD1L	0	0.56	0.53	2.01873e-15	3.34495
GCLC	PCBP1	0	0.31	0.63	6.44897e-19	4.12349
GCLC	RAN	1	45	0	1.74852	4.89585
GCLC	RPN1	0	0.14	0.63	1.73104e-19	5.67418
GCLC	RPS16	0	0.15	0.63	7.39969e-19	4.52503
GCLC	RPS27A	0	0.43	0.54	1.03753e-10	3.56625
GCLC	SLC7A11	0.5	20	0.12	7.99232e-07	28.7245
GCLC	TARS2	0	0.68	0.53	9.6986e-17	4.43963
GCLC	TIMM50	0	0.34	0.58	2.17746e-18	3.81602
GCLC	TPM3	0.05	0.83	0.36	2.94082e-18	5.50186
GCLC	VPS4A	0	0.97	0.45	1.0947e-12	3.26533
GCLC	AARS2	0	0.65	0.45	2.44244e-14	1.6205
GCLC	ALDH18A1	0	0.27	0.6	9.42854e-18	3.67612
GCLC	ALDH2	0	0.52	0.48	1.80322e-13	1.68624
GCLC	ANKRD17	0	0.26	0.53	5.82828e-19	4.13667
GCLC	ATP5F1C	0	0.73	0.46	2.74036e-10	4.04641
GCLC	CAPZB	0	0.51	0.53	2.13365e-16	1.71365
GCLC	CCT4	0	0.12	0.63	1.8576e-19	6.38626
GCLC	CDK1	0	0.33	0.59	1.15431e-16	4.22863
GCLC	DDX3X	0	0.09	0.63	5.10247e-19	4.21053
GCLC	DNAJA1	0	0.07	0.63	1.18083e-25	7.94622
GCLC	DNAJC11	0.13	1.86	0.32	6.08969e-12	3.53362
GCLC	DOCK7	0	0.86	0.49	1.7101e-13	8.78634
GCLC	EMD	0	0.25	0.6	4.86784e-18	5.7463
GCLC	FLII	0.07	1.54	0.34	1.91217e-11	6.01297
GCLC	GCDH	0	0.48	0.56	6.98862e-16	4.1753
GCLC	GMPPA	0	0.56	0.43	2.15533e-19	1.5667
GCLC	HNRNPA2B1	0	0.09	0.63	4.72419e-17	3.5203
GCLC	IDH2	0	0.4	0.56	9.7074e-15	5.24495
GCLC	MYO18A	0.87	5	0.03	2.77169e-06	8.08751
GCLC	NEFL	0.85	6.76	0.04	3.02495e-07	6.33608
GCLC	NPM1	0	0.08	0.63	8.31224e-20	4.11772
GCLC	NTPCR	0	0.35	0.58	1.10678e-17	3.57608
GCLC	NUP188	0	0.68	0.49	8.07505e-13	4.39187
GCLC	PCBP2	0	0.34	0.58	6.00086e-19	4.98298
GCLC	PCK2	0.16	1.82	0.31	9.63445e-11	2.64449
GCLC	PEBP1	0.01	1.09	0.4	1.94556e-05	24.7284
GCLC	PGAM5	0	0.2	0.59	3.08818e-18	1.94262
GCLC	RANBP2	0	0.48	0.53	6.48921e-14	4.35367
GCLC	RBM14	0	0.19	0.6	5.41349e-16	2.94942
GCLC	RPL11	0	0.15	0.63	9.19082e-20	1.6254
GCLC	RPL12	0	0.21	0.63	1.55816e-18	1.7613
GCLC	RPS19	0	0.18	0.63	1.02988e-16	4.01414
GCLC	RUVBL1	0	0.04	0.63	4.50043e-20	3.04266
GCLC	SIK3	0	0.67	0.43	9.28467e-11	3.65123
GCLC	SLC25A12	0	0.32	0.6	8.43293e-18	3.11176
GCLC	SLC25A22	0	0.49	0.52	3.51803e-16	2.70151
GCLC	STK11IP	0.21	1.19	0.3	8.18916e-16	3.93948
GCLC	TMPO	0	0.33	0.57	6.95169e-13	4.12506
GCLC	TNRC6A	0.02	1.04	0.39	2.50176e-10	2.80102
GCLC	TPM1	0.64	2.57	0.08	1.16642e-10	8.8466
GCLC	TPM2	0.48	6.82	0.19	5.46011e-11	12.1913
GCLC	TRAP1	0	0.39	0.54	2.99935e-19	2.29311
GCLC	TWF1	0.81	4.29	0.05	1.38139e-06	4.04616
GCLC	VDAC2	0	0.38	0.56	6.91753e-17	3.82137
GCLC	ACSL4	0.85	5	0.04	5.55826e-06	31.8172
GCLC	AGPS	0	0.52	0.5	2.92924e-15	1.57013
GCLC	ALDH1A2	0.21	1.67	0.3	3.63733e-09	1.02773
GCLC	ATP5PO	0.58	2.91	0.09	1.16808e-07	4.31067
GCLC	CAD	0	0.07	0.63	5.6065e-20	8.14904
GCLC	CAPZA2	0	0.42	0.53	2.5865e-13	2.22267
GCLC	CDK5	0	0.28	0.53	4.20817e-15	2.27101
GCLC	CEP85	0.17	1.39	0.31	4.37744e-09	1.41597
GCLC	CFL1	0	0.21	0.63	2.96108e-18	3.8141
GCLC	CNOT4	0.39	1.85	0.24	2.51662e-08	2.78771
GCLC	COL17A1	0.49	10	0.15	1.33847e-07	8.12755
GCLC	COQ8A	0.01	0.87	0.41	6.38918e-10	2.70229
GCLC	CTBP1	0	0.69	0.48	1.54658e-14	2.82812
GCLC	CTNND1	0	0.38	0.53	1.6025e-15	4.0707
GCLC	CTPS1	0	0.12	0.63	7.50481e-19	2.80975
GCLC	CYC1	0	0.33	0.51	2.88397e-14	2.04835
GCLC	DARS1	0.41	2.08	0.23	1.73817e-07	3.1536
GCLC	DDB1	0	0.04	0.63	1.16867e-19	2.13927
GCLC	DDOST	0	0.51	0.51	8.26972e-16	3.12552
GCLC	DDX19A	0	0.49	0.42	4.0669e-18	3.32054
GCLC	EEF2	0	0.06	0.63	1.70035e-20	5.27202
GCLC	EPRS1	0.31	1.61	0.27	4.60551e-08	4.3941
GCLC	FASN	0	0.07	0.63	5.41142e-19	3.40895
GCLC	FUBP1	0.01	0.52	0.4	2.81043e-16	2.26779
GCLC	FXR1	0	0.2	0.6	6.21397e-17	3.75557
GCLC	FXR2	0	0.1	0.59	1.42597e-20	2.64998
GCLC	G3BP1	0	0.07	0.63	2.11789e-16	3.70278
GCLC	GAPDH	0	0.04	0.63	5.0886e-20	2.85561
GCLC	GART	0	0.21	0.56	2.85661e-17	3.78243
GCLC	GPX1	0.71	4.55	0.07	4.21702e-07	1.30931
GCLC	H2AX	0.49	10	0.15	1.24265e-05	1.6641
GCLC	H2BC1	0.49	10	0.15	2.05178e-05	1.80907
GCLC	HADHB	0	0.14	0.63	1.45994e-17	4.73526
GCLC	HNRNPA1	0	0.14	0.63	8.31607e-16	3.3557
GCLC	IARS1	0.65	2.84	0.08	1.77264e-07	3.03145
GCLC	JUP	0	0.45	0.51	1.66452e-12	2.50569
GCLC	LRPPRC	0	0.07	0.63	5.1813e-19	4.92532
GCLC	LRRFIP2	0.67	2.94	0.08	6.55867e-07	2.82454
GCLC	MAIP1	0.27	2.21	0.28	1.61526e-08	1.6331
GCLC	MCM3	0	0.21	0.61	8.20356e-19	7.6684
GCLC	MSTO1	0.07	1.12	0.34	7.64648e-11	2.4479
GCLC	NCLN	0	0.42	0.52	1.70579e-14	3.91889
GCLC	NSF	0.49	15	0.15	0.161394	1.68842
GCLC	NTF3	0.49	10	0.15	0.000641409	8.12755
GCLC	PANK4	0	0.77	0.44	4.1261e-13	3.02299
GCLC	PELO	0	0.32	0.55	7.44145e-17	2.85349
GCLC	PKM	0	0.11	0.63	8.05012e-19	5.86659
GCLC	PRDX2	0	0.18	0.63	7.72189e-18	3.09626
GCLC	PRPS1	0	0.44	0.55	7.32087e-17	2.64276
GCLC	PSMD2	0	0.21	0.63	1.32683e-17	2.51954
GCLC	RAB13	0	0.38	0.46	1.79201e-18	1.81991
GCLC	RAB14	0.54	2.78	0.1	1.26083e-08	2.70586
GCLC	RBMX	0	0.1	0.63	1.85109e-17	1.76504
GCLC	RHOT1	0	0.61	0.47	1.99492e-15	3.55618
GCLC	RHOT2	0	0.49	0.52	1.05661e-15	3.15193
GCLC	RPA1	0	0.08	0.63	8.69193e-20	5.82605
GCLC	RPL22	0	0.14	0.56	1.22651e-23	1.30931
GCLC	RPL27	0	0.11	0.63	1.363e-18	3.27229
GCLC	RPLP2	0	0.24	0.59	5.95405e-17	2.55157
GCLC	RPS20	0	0.21	0.63	4.0734e-18	2.40423
GCLC	RPS5	0	0.19	0.63	2.01444e-17	4.42648
GCLC	RPS8	0	0.07	0.63	7.68688e-20	3.45245
GCLC	SEC61A1	0	0.5	0.52	9.01698e-15	3.02979
GCLC	SLC25A10	0	0.37	0.55	2.20687e-15	3.9713
GCLC	SSR4	0	0.37	0.55	2.08264e-17	3.6155
GCLC	SUCLG1	0.16	1.06	0.31	9.75639e-16	1.55357
GCLC	TMEM33	0	0.5	0.52	5.45419e-17	2.48813
GCLC	TMOD3	0.12	1.36	0.33	4.98073e-08	4.3353
GCLC	TPP1	0	0.76	0.44	1.86303e-12	2.7866
GCLC	UGDH	0	0.59	0.48	1.53485e-14	2.46403
GCLC	UMPS	0	0.23	0.55	1.7795e-16	3.17092
GCLC	VDAC3	0	0.29	0.48	6.59087e-20	3.46259
GCLC	XRCC1	0.06	1.2	0.35	4.67282e-10	2.44949
GCLC	AAAS	0	0.42	0.63	2.73414e-17	1.30931
GCLC	ABCB7	0	0.62	0.63	1.43037e-12	1.37029
GCLC	ABCF3	0	0.6	0.63	4.95122e-16	1.52367
GCLC	ACAA2	0.48	12.5	0.18	4.84581e-05	1.1365
GCLC	ACAD11	0	0.28	0.63	2.2554e-12	0.937043
GCLC	ACP1	0	0.11	0.63	1.62434e-21	2.64986
GCLC	ACTN4	0	0.39	0.49	6.6285e-12	4.16595
GCLC	ADGB	0	5	0.63	4.94428e-05	4.24264
GCLC	AGK	0	0.06	0.63	4.85259e-24	1.88531
GCLC	ALDH6A1	0.1	1.28	0.33	3.79251e-11	1.32222
GCLC	ANXA2	0	0.09	0.63	1.02776e-23	2.49459
GCLC	ARG1	0	0.71	0.63	8.47403e-11	1.54919
GCLC	ARL1	0	0.22	0.63	1.75112e-15	2.46909
GCLC	ATN1	0	0.34	0.63	6.26107e-15	1.64977
GCLC	ATP2A2	0	0.12	0.63	2.82478e-18	4.65285
GCLC	ATP5MD	0	7.14	0.63	0.0001033	0.92582
GCLC	ATP6V1H	0	0.89	0.63	1.86184e-11	1.60725
GCLC	BAG2	0	0.1	0.63	8.21122e-18	0.986394
GCLC	BAG3	0	0.05	0.63	2.65976e-17	1.38466
GCLC	CALD1	0.41	2.66	0.23	5.92322e-09	2.35854
GCLC	CAMK2B	0	4.17	0.63	1.28036e-06	1.11417
GCLC	CAPN1	0	0.35	0.63	8.27499e-12	2.19189
GCLC	CAPRIN1	0	0.08	0.63	6.76862e-17	1.61462
GCLC	CARM1	0	0.18	0.63	1.23404e-18	1.31156
GCLC	CCT2	0	0.04	0.63	8.07347e-20	5.10712
GCLC	CDIPT	0	0.19	0.63	2.37935e-16	1.39364
GCLC	CEP43	0	5	0.63	2.80571e-06	1.5
GCLC	CHCHD3	0	0.27	0.63	4.38909e-15	1.8212
GCLC	CHCHD6	0	7.14	0.63	0.000134016	1.2792
GCLC	CHMP1A	0	1.92	0.63	3.74058e-11	1.6641
GCLC	CLINT1	0	0.42	0.63	2.35263e-10	1.89288
GCLC	CNP	0	0.06	0.63	6.16439e-24	2.4265
GCLC	CORO1B	0.34	2.27	0.26	2.71127e-08	1.60357
GCLC	CSRP2	0	0.53	0.63	4.75301e-13	1.79866
GCLC	CSTB	0	0.59	0.63	7.55415e-12	1.30298
GCLC	CTSD	0	2.08	0.63	6.02546e-11	1.54919
GCLC	DDX1	0	0.03	0.63	1.231e-18	2.07846
GCLC	DDX47	0	0.06	0.63	6.09378e-22	1.25109
GCLC	DDX54	0	0.06	0.63	7.85302e-21	3.41426
GCLC	DHCR24	0	0.42	0.63	4.1935e-14	1.12732
GCLC	DHX15	0	0.05	0.63	1.47761e-19	2.99284
GCLC	DHX30	0	0.03	0.63	2.11833e-18	1.80045
GCLC	DMXL2	0	3.57	0.63	2.9123e-11	3
GCLC	DNAJB6	0	0.19	0.63	5.99278e-16	1.7361
GCLC	DNAJC7	0	0.05	0.63	3.48099e-19	2.21123
GCLC	DPM1	0	0.06	0.63	2.64286e-25	1.78283
GCLC	DYNC1LI1	0	1.14	0.63	4.39881e-14	1.37883
GCLC	EEF1D	0	0.34	0.63	2.78984e-15	2.04801
GCLC	EHD4	0	0.3	0.63	3.11058e-19	1.57021
GCLC	EIF2S3	0	0.18	0.63	3.32261e-14	1.26057
GCLC	EIF4E2	0	0.14	0.63	1.8396e-18	2.0802
GCLC	EIF4ENIF1	0	0.12	0.63	7.9935e-18	2.8002
GCLC	EP300	0	0.61	0.63	3.46833e-14	1.58629
GCLC	EXOSC2	0	0.24	0.63	3.7996e-15	1.09545
GCLC	FABP5	0	0.76	0.63	6.85249e-16	1.94202
GCLC	FAF2	0	0.23	0.55	3.53027e-16	3.52089
GCLC	FAHD2B	0	7.14	0.63	4.45259e-05	1.60357
GCLC	FARSA	0	0.12	0.63	5.64447e-19	4.73117
GCLC	FECH	0	0.39	0.63	1.10908e-12	1.78458
GCLC	FOXP2	0	1	0.63	2.83984e-13	1.45639
GCLC	GCAT	0	0.36	0.63	2.73344e-15	1.2369
GCLC	GLT8D1	0	0.24	0.63	1.42567e-18	3.48049
GCLC	GLUD1	0	0.07	0.63	6.83638e-23	3.08988
GCLC	GMDS	0	0.23	0.63	4.9086e-14	1.25982
GCLC	GMPS	0	0.1	0.63	3.21402e-17	2.97721
GCLC	GNAS	0	0.51	0.63	4.44667e-13	1.62481
GCLC	GPX4	0	0.24	0.63	3.76733e-18	3.39161
GCLC	H1-10	0	2.5	0.63	3.7611e-07	2.05635
GCLC	H3C1	0.33	2.78	0.26	8.37442e-07	1.29399
GCLC	HACD3	0	0.3	0.63	2.35587e-12	2.03454
GCLC	HADHA	0	0.03	0.63	1.98745e-19	4.12792
GCLC	HAX1	0	0.24	0.55	2.38017e-16	5.01376
GCLC	HDAC2	0	0.45	0.47	1.30836e-12	2.31531
GCLC	HDHD5	0	0.74	0.63	3.29067e-10	1.60817
GCLC	HK2	0	0.37	0.5	3.69517e-14	2.33809
GCLC	HNRNPC	0	0.1	0.63	7.55043e-19	1.43299
GCLC	HNRNPD	0	0.11	0.63	2.70846e-18	0.948683
GCLC	HNRNPK	0	0.06	0.63	1.65579e-20	3.16973
GCLC	HSD17B12	0	0.26	0.54	8.46078e-17	2.69367
GCLC	HSD17B4	0	0.09	0.63	8.36257e-22	1.64577
GCLC	HSP90B1	0	0.18	0.63	1.15661e-18	2.60309
GCLC	IARS2	0	0.62	0.47	1.61175e-13	4.39113
GCLC	IDH3G	0	0.57	0.63	3.76577e-11	1.32712
GCLC	KDM1A	0	0.38	0.63	7.34642e-14	1.26367
GCLC	KHDRBS1	0	0.16	0.58	4.77706e-16	1.24786
GCLC	LAP3	0	0.76	0.63	4.11564e-11	1.84871
GCLC	LARS2	0	2.08	0.63	7.32473e-13	1.29894
GCLC	LIG3	0	0.22	0.63	1.46157e-12	2.81323
GCLC	LRCH2	0	1.85	0.63	3.81506e-08	1.80907
GCLC	LRCH3	0.44	3.57	0.22	3.75986e-07	2.08828
GCLC	LTBP4	0	1.92	0.63	5.20923e-12	4.24264
GCLC	LYPLAL1	0	1.92	0.63	2.6194e-12	1.09121
GCLC	MAD2L1	0	0.58	0.45	3.40738e-13	1.83877
GCLC	MAGED1	0	0.08	0.63	1.27562e-18	2.69436
GCLC	MAGT1	0	0.69	0.63	8.47461e-16	1.04447
GCLC	MARS1	0	0.78	0.63	2.28821e-09	2.79043
GCLC	MATR3	0	0.03	0.63	9.5189e-24	1.98465
GCLC	MFN2	0.35	2.5	0.25	1.2665e-09	2.92283
GCLC	MGST3	0	0.66	0.63	1.31622e-16	1.2
GCLC	MIF	0	0.48	0.63	5.90223e-11	2.69114
GCLC	MMRN1	0	5	0.63	3.94182e-09	4.24264
GCLC	MT-CO2	0	0.28	0.63	1.95381e-14	1.32064
GCLC	NCOA2	0.24	1.53	0.29	3.16402e-08	1.40742
GCLC	NCOA3	0	0.32	0.63	7.5905e-16	1.95345
GCLC	NDUFA13	0	0.58	0.63	5.14994e-12	1.30961
GCLC	NDUFS3	0	0.18	0.63	3.78181e-17	1.99729
GCLC	NEXN	0	8.33	0.63	6.66127e-05	2.44949
GCLC	NUP54	0.14	1.39	0.32	1.72722e-10	1.33522
GCLC	OPA1	0	0.24	0.63	1.83727e-13	3.52937
GCLC	ORC4	0	0.76	0.63	6.96222e-16	1.64783
GCLC	PCMT1	0	0.04	0.63	6.37878e-23	2.12053
GCLC	PDHB	0	0.13	0.63	6.5776e-19	2.7765
GCLC	PES1	0	0.11	0.63	2.41749e-19	2.44949
GCLC	PFKM	0	0.23	0.55	8.51863e-15	2.86488
GCLC	PFKP	0	0.24	0.57	1.75732e-15	2.22209
GCLC	PPIP5K2	0	5	0.63	6.39695e-07	4.24264
GCLC	PPM1F	0	0.1	0.63	7.27713e-23	2.3085
GCLC	PPP1R12A	0	0.42	0.63	8.0926e-11	2.65755
GCLC	PRSS3	0	0.82	0.63	2.24103e-12	0.986394
GCLC	PSMA8	0	0.18	0.63	1.40182e-22	1.25109
GCLC	PSMB2	0	0.28	0.63	2.45711e-18	1.83599
GCLC	PSMD4	0	0.3	0.63	3.30144e-19	1.09545
GCLC	PTPN1	0.49	15	0.15	0.27604	3.11912
GCLC	PURA	0	0.12	0.63	1.65338e-21	1.6641
GCLC	PYCR1	0	0.06	0.63	1.45505e-14	1.55522
GCLC	RAB32	0	0.71	0.63	8.62928e-16	1.73262
GCLC	RAB5C	0	0.3	0.63	8.79311e-14	2.55644
GCLC	RAB9A	0	3.33	0.63	3.90066e-08	1.57422
GCLC	RAP2A	0	2.08	0.63	1.17281e-12	4.92805
GCLC	RARS1	0	0.74	0.63	5.64608e-13	1.81472
GCLC	RBFOX1	0	0.42	0.63	1.11346e-17	1.75648
GCLC	RCN2	0	0.05	0.63	8.99494e-25	2.61952
GCLC	RERE	0	1.47	0.63	1.72472e-08	1.26942
GCLC	RFC2	0	0.07	0.63	6.93225e-24	1.03994
GCLC	RHBDD1	0	5	0.63	1.02883e-07	3
GCLC	RIMBP3C	0	1.39	0.63	3.97276e-13	4.24264
GCLC	RING1	0	0.38	0.63	2.31543e-17	0.951633
GCLC	RNH1	0	0.09	0.63	2.03141e-19	1.35313
GCLC	ROS1	0	1.32	0.63	8.3704e-15	3
GCLC	RPL10A	0	0.13	0.63	1.02539e-18	2.06514
GCLC	RPL13	0	0.03	0.63	4.70326e-20	2.89816
GCLC	RPL14	0	0.04	0.63	8.63515e-26	1.11928
GCLC	RPL30	0	0.16	0.63	2.33948e-16	1.61732
GCLC	RPL31	0	0.04	0.63	5.68788e-25	2.17518
GCLC	RPL38	0	0.1	0.63	1.77664e-17	1.54131
GCLC	RPL7	0	0.03	0.63	2.52696e-20	2.52151
GCLC	RPLP0	0	0.06	0.63	1.6244e-19	1.33093
GCLC	RPN2	0	0.17	0.58	1.43039e-16	2.44135
GCLC	RPS12	0	0.36	0.51	5.42129e-14	2.2449
GCLC	RPS13	0	0.08	0.63	1.56398e-18	2.74256
GCLC	RPS14	0	0.05	0.63	3.05737e-20	2.31009
GCLC	RPS15A	0	0.1	0.63	2.3923e-18	2.84614
GCLC	RPS17	0	0.22	0.63	1.47039e-15	1.91767
GCLC	RPS23	0	0.12	0.63	2.22096e-18	1.03804
GCLC	RPS25	0	0.08	0.63	9.37139e-19	1.53199
GCLC	RPS27	0	0.17	0.63	4.45224e-17	1.32302
GCLC	RPS29	0	0.24	0.63	1.54623e-20	1.37649
GCLC	RPS3A	0	0.04	0.63	8.53865e-20	4.42455
GCLC	RPS4X	0	0.04	0.63	3.72248e-20	5.02157
GCLC	RPS7	0	0.06	0.63	9.45129e-18	2.68931
GCLC	RPSA	0	0.12	0.63	1.11995e-18	1.29438
GCLC	RTCB	0	0.03	0.63	8.52065e-20	2.14528
GCLC	RTRAF	0	0.52	0.63	3.87722e-09	1.58479
GCLC	S100A9	0	1.28	0.63	3.61812e-09	1.49023
GCLC	SALL1	0	7.14	0.63	3.45203e-05	1.5
GCLC	SASS6	0	0.96	0.63	6.91533e-13	1.64956
GCLC	SCAMP2	0	5	0.63	2.85707e-09	1.2
GCLC	SCO1	0.01	0.86	0.39	2.02372e-11	1.91041
GCLC	SDF4	0	0.36	0.63	2.72197e-14	1.65918
GCLC	SEC16A	0	0.11	0.63	9.02869e-22	1.96451
GCLC	SEC31B	0	5	0.63	6.99077e-05	3
GCLC	SERPINB12	0	1.52	0.63	1.24943e-09	1.41543
GCLC	SF3B3	0	0.03	0.63	9.61744e-26	1.191
GCLC	SFXN1	0	0.29	0.63	3.44687e-15	2.00738
GCLC	SHROOM3	0	0.81	0.63	2.24716e-16	2.44949
GCLC	SIGLEC8	0	5	0.63	2.44392e-06	4.24264
GCLC	SIPA1	0	5	0.63	4.09931e-10	2.12132
GCLC	SLC16A1	0	0.21	0.63	2.46395e-17	1.12122
GCLC	SLC1A5	0	0.07	0.63	1.7862e-23	1.35217
GCLC	SLC25A11	0	0.08	0.63	6.8073e-19	2.75945
GCLC	SLC27A4	0	0.12	0.63	1.54253e-21	1.04206
GCLC	SLC2A1	0	4.55	0.63	2.45243e-06	0.92582
GCLC	SNRPD3	0	0.25	0.63	7.16066e-17	0.824163
GCLC	SPEM3	0	5	0.63	6.8914e-05	4.24264
GCLC	SRP14	0	0.16	0.63	1.76896e-14	2.14112
GCLC	SRPRB	0	0.09	0.63	2.21939e-23	1.9574
GCLC	SRSF3	0	0.11	0.63	2.20141e-18	1.97346
GCLC	STAU1	0	0.04	0.63	1.41774e-23	1.46997
GCLC	STON2	0	3.85	0.63	2.73601e-07	1.60357
GCLC	STT3A	0	0.36	0.51	1.22806e-14	3.14064
GCLC	TAB1	0	0.26	0.63	1.07382e-16	1.0634
GCLC	TARDBP	0	0.24	0.63	3.96845e-18	1.45709
GCLC	TASOR2	0	5	0.63	3.39182e-05	4.24264
GCLC	TBL1XR1	0	0.26	0.63	1.0584e-15	1.35368
GCLC	TFAM	0	0.3	0.63	1.643e-12	2.90713
GCLC	TFB2M	0	1.09	0.63	8.29823e-11	1.07324
GCLC	THNSL2	0	5	0.63	2.51966e-06	4.24264
GCLC	TIMM17B	0	0.22	0.63	6.28262e-19	1.54474
GCLC	TIMM23	0.02	0.82	0.39	2.41805e-11	1.87359
GCLC	TMED1	0	0.81	0.63	1.86502e-15	1.1956
GCLC	TMEM11	0	5.56	0.63	1.07783e-05	1.02157
GCLC	TOP2A	0	0.17	0.63	2.13617e-12	1.76473
GCLC	TUBG1	0	0.36	0.63	1.14617e-12	2.18887
GCLC	UFL1	0	0.76	0.63	5.45079e-15	2.09295
GCLC	UNC45A	0	0.07	0.63	8.14015e-23	1.85057
GCLC	USP10	0	0.05	0.63	1.666e-21	2.18081
GCLC	WDR5	0	0.38	0.63	5.648e-14	1.34754
GCLC	XPO1	0	0.03	0.63	1.28712e-24	5.38736
GCLC	XPOT	0	0.1	0.63	1.80693e-17	3.57807
GCLC	YTHDF2	0	0.23	0.55	6.78562e-18	2.13486
GCLC	YWHAE	0	0.03	0.63	3.20134e-19	1.84587
GCLC	ZADH2	0	2.5	0.63	5.68489e-08	0.904534
GCLC	ZFHX2	0	5	0.63	4.03975e-07	4.24264
GCLC	ZNF431	0	5	0.63	1.05679e-08	2.44949
GCLC	ZNF503	0	0.5	0.63	2.41211e-10	1.78891
GCLC	TUBA1C	0	0.29	0.63	3.43303e-21	45.923
GCLC	ACTBL2	0	0.67	0.58	8.793e-18	40.1378
GCLC	HSP90AA1	0	0.15	0.62	2.38215e-24	10.4841
GCLC	DDX17	0	0.1	0.63	2.96474e-25	6.59537
GCLC	GFAP	0.5	6.25	0.12	5.12129e-14	28.4464
GCLC	TPM4	0.4	1.72	0.24	1.09652e-12	8.84896
GCLC	EARS2	0	0.59	0.44	5.50171e-19	3.31111
GCLC	ABHD14B	0.18	1.14	0.31	7.72263e-15	2.57548
GCLC	DDX39B	0	0.48	0.45	2.74452e-16	5.28859
GCLC	DSG1	0	0.33	0.5	2.8051e-18	3.12827
GCLC	FASTKD5	0.05	0.85	0.36	8.46819e-18	2.81819
GCLC	H2BC11	0.41	2.08	0.23	9.66671e-10	6.22197
GCLC	H2BC12	0.26	1.19	0.28	3.6897e-13	2.99805
GCLC	RAB8A	0.5	15	0.13	1.33551e-07	4.62191
GCLC	ADPRHL1	0.49	10	0.15	8.6436e-06	3.99142
GCLC	AMOTL1	0	0.07	0.63	6.2336e-15	8.12755
GCLC	ATP5PB	0.49	10	0.15	1.47065e-08	3.57328
GCLC	CNOT1	0	0.19	0.53	1.96183e-18	2.13709
GCLC	CSNK2A1	0	0.08	0.63	6.66582e-22	3.13483
GCLC	CTBP2	0	0.31	0.48	1.85161e-19	1.7295
GCLC	DDX19B	0.36	2.38	0.25	2.02392e-12	1.79855
GCLC	DIS3	0	0.09	0.63	1.81811e-23	4.65573
GCLC	DNAJA2	0	0.05	0.63	6.92693e-25	5.94123
GCLC	FLNC	0	0.16	0.54	7.0038e-19	3.81655
GCLC	GSN	0.3	1.22	0.27	5.86802e-14	3.33809
GCLC	HMMR	0.05	0.63	0.36	5.3458e-15	4.23262
GCLC	KIAA1671	0.28	1.28	0.28	2.08131e-14	2.10692
GCLC	MYO5A	0.08	0.61	0.34	1.23088e-12	9.37091
GCLC	PTBP3	0.42	2.78	0.23	1.88739e-11	2.19089
GCLC	TFRC	0	0.19	0.53	4.50238e-20	3.31787
GCLC	TMOD1	0.31	1.11	0.27	5.22367e-12	6.88684
GCLC	TNRC6B	0	0.21	0.52	4.58135e-17	3.77813
GCLC	UCK2	0	0.39	0.45	5.20592e-19	1.7627
GCLC	AASS	0	0.51	0.63	1.55233e-16	1.9257
GCLC	ABCC12	0	5	0.63	6.06484e-05	3
GCLC	ABCF1	0	0.06	0.63	3.92257e-22	1.11417
GCLC	ABCF2	0	0.04	0.63	2.43399e-24	2.23075
GCLC	ABCG5	0	5	0.63	0.000126607	3
GCLC	ADD1	0	0.29	0.63	5.4396e-16	2.28728
GCLC	AGO4	0	5	0.63	6.30328e-08	4.24264
GCLC	AHSA1	0	0.04	0.63	1.31382e-24	2.88421
GCLC	ALYREF	0	0.06	0.63	1.2222e-22	1.29259
GCLC	AP2S1	0	0.6	0.63	5.10392e-15	1.13389
GCLC	ARL8A	0	1	0.63	8.02689e-14	3.2562
GCLC	ASS1	0	0.58	0.63	5.3396e-18	1.45521
GCLC	BCKDHA	0	0.05	0.63	2.74096e-23	1.45235
GCLC	BCOR	0	0.18	0.63	1.88516e-17	2.18961
GCLC	BIRC2	0	0.42	0.63	7.94471e-15	1.85252
GCLC	C15ORF39	0	0.43	0.63	2.91015e-15	1.47949
GCLC	CASP8AP2	0	5	0.63	2.9315e-09	2.68328
GCLC	CDC42BPG	0	5	0.63	7.47377e-10	2.44949
GCLC	CHRAC1	0	1.32	0.63	1.33685e-13	1.60357
GCLC	CIT	0	1.25	0.63	5.56409e-11	4.24264
GCLC	CIZ1	0	0.33	0.63	1.81095e-15	1.64339
GCLC	CKAP4	0	0.02	0.63	7.37724e-26	3.74115
GCLC	CKB	0	0.12	0.63	7.78532e-19	3.53755
GCLC	COL6A5	0	5	0.63	1.41258e-09	3
GCLC	CORO2A	0	5	0.63	8.55381e-09	2.82236
GCLC	COX15	0	0.44	0.63	6.98697e-17	1.09959
GCLC	DARS2	0	0.18	0.63	8.0148e-19	1.37336
GCLC	DCD	0	0.37	0.63	8.36831e-16	1.2
GCLC	DIRAS2	0	0.34	0.63	7.66981e-22	1.30931
GCLC	DNAAF5	0	0.53	0.63	9.89389e-14	3.32956
GCLC	EIF5A	0	0.1	0.63	2.76676e-21	1.28296
GCLC	ETFA	0	0.16	0.63	4.84485e-23	1.05716
GCLC	EXOC8	0	0.89	0.63	7.95413e-14	1.25596
GCLC	FAM186B	0	5	0.63	4.71785e-09	3
GCLC	FBRS	0	0.36	0.63	4.65351e-16	1.45174
GCLC	FKBP8	0	0.06	0.63	9.7324e-25	1.93276
GCLC	FNDC3A	0	1.25	0.63	2.47906e-14	0.986394
GCLC	FOXP4	0	0.43	0.63	2.8748e-15	1.692
GCLC	GIGYF1	0	0.27	0.63	3.58298e-16	1.74432
GCLC	GNL3	0	0.03	0.63	7.94718e-24	1.75146
GCLC	GOLGA8A	0	5	0.63	0.00013062	4.24264
GCLC	H1-3	0	0.35	0.63	1.32797e-12	1.34164
GCLC	HNRNPA0	0	0.06	0.63	1.11599e-22	1.88241
GCLC	HNRNPUL1	0	0.04	0.63	1.06864e-21	1.25109
GCLC	HSDL1	0	0.29	0.63	3.50743e-18	1.08231
GCLC	IDH3A	0	0.18	0.63	1.25656e-18	1.93085
GCLC	IDH3B	0	0.11	0.63	2.82076e-20	1.89788
GCLC	ILF2	0	0.02	0.63	1.88748e-25	2.04405
GCLC	ILF3	0	0.02	0.63	1.96372e-25	2.19018
GCLC	IRAK1	0	0.09	0.63	2.10791e-22	2.01144
GCLC	JUN	0	0.57	0.63	5.95393e-15	1.46213
GCLC	KIF2C	0	0.23	0.63	3.97463e-18	2
GCLC	KPNB1	0	0.04	0.63	4.22509e-25	3.18556
GCLC	LBR	0	0.07	0.63	1.00841e-23	1.2352
GCLC	LDHA	0	0.08	0.63	1.12597e-21	1.68463
GCLC	LGALS12	0	5	0.63	1.67038e-09	4.24264
GCLC	LSM12	0	0.25	0.63	3.50956e-21	0.988505
GCLC	MAP3K1	0	4.17	0.63	8.57131e-11	4.24264
GCLC	MBNL1	0	0.68	0.63	4.68589e-17	1.2792
GCLC	MFAP5	0	5	0.63	6.54711e-06	4.24264
GCLC	MSH6	0	0.03	0.63	7.02152e-24	1.49649
GCLC	MTCH2	0	0.2	0.63	6.38135e-19	2.21145
GCLC	MYO19	0	2.27	0.63	1.20878e-11	1.34164
GCLC	NDUFS1	0	0.1	0.63	1.31021e-21	1.75134
GCLC	NELFB	0	5	0.63	1.46419e-08	1.80907
GCLC	NINL	0	4.17	0.63	6.74559e-10	3.4641
GCLC	NIPSNAP1	0	0.22	0.63	1.45054e-18	1.62582
GCLC	NLRX1	0	1.19	0.63	2.9831e-13	1.17108
GCLC	NME1	0	0.13	0.63	3.53503e-19	1.47856
GCLC	NUBP2	0	0.2	0.63	5.99106e-21	1.09686
GCLC	NUP155	0	0.08	0.63	2.19304e-22	2.31367
GCLC	NUP205	0	0.1	0.63	1.04142e-21	2.88757
GCLC	PEX1	0	0.29	0.63	1.77369e-17	1.58201
GCLC	PIP	0	0.52	0.63	4.96688e-17	1.60357
GCLC	POLD2	0	0.27	0.63	2.40873e-19	1.2049
GCLC	POLDIP2	0	0.1	0.63	5.13218e-21	1.28826
GCLC	PPIA	0	0.08	0.63	4.48392e-21	4.89854
GCLC	PPP1CB	0	0.14	0.63	2.18448e-20	1.29295
GCLC	PPP1CC	0	0.16	0.63	1.59965e-20	1.39242
GCLC	PPP1R9B	0	0.74	0.63	1.63206e-13	2.59198
GCLC	PSMA1	0	0.16	0.63	1.56865e-19	1.17205
GCLC	PSMB6	0	0.23	0.63	1.67956e-20	0.866025
GCLC	PSMC1	0	0.07	0.63	8.60373e-24	1.14416
GCLC	PSMC5	0	0.05	0.63	3.20512e-24	1.49157
[truncated: 14,251 more rows]
