# Supplementary material for: Proteomic analysis of ferroptosis pathways reveals a role of CEPT1 in suppressing ferroptosis
Source: Protein Cell. 2024 Mar 2;15(9):686–703. doi: 10.1093/procel/pwae004 (PMC11365556; doi:10.1093/procel/pwae004)
Supplement: pwae004_suppl_Supplementary_Tables_S2 [file pwae004_suppl_supplementary_tables_s2.xlsx]

## Sheet: 14_HCIPs from SAINT
Bait	Prey	SaintScore	FoldChange	BFDR
ACSL4	IARS1	0.93	7.95	0.02
ACSL4	RAN	1	50	0
ACSL4	APRT	0.82	4.08	0.04
ACSL4	INA	1	30	0
ALOX12	ACSL4	0.92	12.8	0.02
ALOX12	LARS2	0.97	9.17	0.01
ALOX12	SACM1L	0.94	7.86	0.01
ALOX12	NSF	0.99	30	0
ALOX12	PTPN1	0.96	25	0.01
ALOX15	PTPN1	0.99	35	0
ALOX15	NSF	0.94	20	0.01
ALOX15	RAN	0.94	20	0.01
DHODH	POTEE	0.84	4.27	0.04
DHODH	MYH14	0.98	9.34	0.01
DHODH	MYO6	0.97	10.99	0.01
DHODH	STK11IP	1	19.05	0
DHODH	TPM1	0.98	12.87	0.01
DHODH	MYL12B	0.97	10.82	0.01
DHODH	TPM3	0.92	5.58	0.02
DHODH	TPM4	0.92	6.61	0.02
DHODH	RAN	0.98	25	0
FSP1	STRN	0.87	5.48	0.04
FSP1	RAN	1	60	0
FSP1	FBF1	0.94	9.09	0.01
FSP1	H2AC18	0.84	10	0.04
FSP1	DENND11	0.96	25	0.01
FSP1	ISOC1	0.85	12.5	0.04
FSP1	UBE2D2	0.87	13.33	0.03
GCH1	ARHGAP42	1	1170	0
GCH1	RAN	1	200	0
GCH1	TIMM13	1	7	0
GCH1	KIAA0355	0.98	11.67	0
GCH1	ECPAS	0.96	7.78	0.01
GCH1	PTPN1	1	65	0
GCH1	RAB3B	0.96	9.29	0.01
GCH1	MCM3AP	0.87	12	0.03
GCH1	TATDN3	0.88	8.57	0.03
GCH1	SOWAHA	0.91	7.5	0.02
GCH1	TIMM8B	1	50	0
GCH1	CEP295	0.89	11.25	0.02
GCH1	RAB39A	0.83	9	0.04
GCH1	EFR3A	0.83	9	0.04
GCH1	NSF	0.8	20	0.05
GCH1	OSGEPL1	0.8	20	0.05
GCLC	MYH14	0.95	5.92	0.01
GCLC	GCLM	1	11	0
GCLC	MYO6	0.89	4.74	0.03
GCLC	MYL12B	0.95	7.46	0.02
GCLC	INA	1	85	0
GCLC	SPTBN2	0.95	7.46	0.02
GCLC	NEFM	0.82	3.63	0.04
GCLC	SAMM50	0.79	3.87	0.05
GCLC	NEFL	0.85	6.76	0.04
GCLC	RAN	1	45	0
GCLC	MYO18A	0.87	5	0.03
GCLC	TWF1	0.81	4.29	0.05
GCLC	ACSL4	0.85	5	0.04
GCLM	GCLC	1	1140	0
GCLM	DARS1	0.89	5.17	0.03
GCLM	STK11IP	1	4.83	0
GCLM	RIC8A	0.99	6.25	0
GCLM	GLRX3	0.99	4.8	0
GCLM	MSTO1	0.87	3.9	0.03
GCLM	NSF	1	110	0
GCLM	LRRC40	0.88	3.82	0.03
GCLM	DCAF10	0.9	8.67	0.03
GCLM	LYPLAL1	0.99	9.23	0
GCLM	WNK1	0.91	7.06	0.03
GCLM	ACAA2	0.99	18.33	0
GCLM	RAN	1	40	0
GCLM	ECPAS	0.87	8.89	0.04
GCLM	PTPN1	0.99	35	0
GCLM	NUP58	0.98	20	0.01
GCLM	HCK	0.93	15	0.02
GCLM	MCM3AP	0.81	10	0.05
GCLM	DCAF11	0.79	8.33	0.05
GCLM	H2AX	0.92	20	0.02
GCLM	RAC3	0.86	13.33	0.04
GPX4	PITRM1	0.99	16.43	0
GPX4	STK11IP	0.9	3.62	0.03
GPX4	CBWD2	0.8	5.59	0.05
GPX4	SHLD3	1	70	0
GPX4	ACAA2	1	21.67	0
GPX4	LYPLAL1	1	9.23	0
GPX4	RAN	1	55	0
GPX4	NSF	0.97	35	0.01
GPX4	PTPN1	0.96	25	0.01
GSS	C9ORF131	1	45	0
GSS	ABHD14B	0.81	3.79	0.04
LPCAT3	ECPAS	1	25	0
LPCAT3	XPO4	1	8.75	0
LPCAT3	ATP1A3	1	24	0
LPCAT3	XPO5	1	4.43	0
LPCAT3	ATP2B1	0.9	3.13	0.02
LPCAT3	XPO7	0.87	7.67	0.02
LPCAT3	COG4	1	12	0
LPCAT3	ABCC1	1	7.5	0
LPCAT3	ATP5PO	0.97	3.53	0
LPCAT3	ATP5PB	1	18	0
LPCAT3	COG1	1	18	0
LPCAT3	THADA	1	10.8	0
LPCAT3	ATP2B4	1	5.4	0
LPCAT3	RAB1B	1	5.4	0
LPCAT3	COG5	1	12.75	0
LPCAT3	IPO11	1	12.75	0
LPCAT3	COG7	1	42	0
LPCAT3	SACM1L	0.99	5.57	0
LPCAT3	XPO6	1	12	0
LPCAT3	KNTC1	0.93	4.71	0.01
LPCAT3	PTPN1	1	100	0
LPCAT3	VAC14	0.96	15	0.01
LPCAT3	COG3	0.97	6	0
LPCAT3	TM9SF2	0.97	6	0
LPCAT3	ARFGEF2	0.81	4.29	0.04
LPCAT3	RINT1	0.81	4.29	0.04
LPCAT3	ATL2	1	27	0
LPCAT3	NSF	1	80	0
LPCAT3	RUSF1	0.99	12	0
LPCAT3	ATP5MG	0.97	8	0
LPCAT3	GK	0.97	8	0
LPCAT3	GOLGA5	0.97	8	0
LPCAT3	ATL3	0.89	6	0.02
LPCAT3	ATP5PD	0.89	6	0.02
LPCAT3	EFR3A	0.89	6	0.02
LPCAT3	RAB6B	1	70	0
LPCAT3	COG8	0.88	7	0.02
LPCAT3	PPP4R3A	1	60	0
LPCAT3	RAN	1	60	0
LPCAT3	TNPO2	1	60	0
LPCAT3	EXOC7	1	18	0
LPCAT3	RAB39B	1	50	0
LPCAT3	ZMPSTE24	1	50	0
LPCAT3	SLC7A1	1	15	0
LPCAT3	DOP1B	0.99	40	0
LPCAT3	PIGO	0.99	40	0
LPCAT3	SLC7A3	0.99	40	0
LPCAT3	TMBIM6	0.99	40	0
LPCAT3	YIPF3	0.99	40	0
LPCAT3	CEPT1	0.96	30	0.01
LPCAT3	CERS6	0.92	30	0.01
LPCAT3	CYBC1	0.92	30	0.01
LPCAT3	LNPEP	0.92	30	0.01
LPCAT3	NOMO2	0.92	30	0.01
LPCAT3	TTC7B	0.92	30	0.01
LPCAT3	WLS	0.92	30	0.01
NCOA4	FTH1	1	24.4	0
NCOA4	FTL	1	23.26	0
NCOA4	ACAT1	0.88	3.89	0.03
NCOA4	ABHD14B	0.88	4.92	0.03
NCOA4	IARS1	0.86	5.11	0.04
NCOA4	GSE1	0.77	2.85	0.05
NCOA4	LARS1	0.98	33.33	0.01
NCOA4	LYPLAL1	0.97	13.46	0.01
NCOA4	NSF	0.99	30	0
NCOA4	RAN	0.97	20	0.01
PEBP1	LYPLAL1	0.85	5.38	0.04
PEBP1	NSF	0.98	60	0
PEBP1	NKX2-2	0.99	40	0
PEBP1	RAN	0.9	35	0.02
PEBP1	SLC27A1	0.89	20	0.02
XCT	SLC3A2	1	4.75	0
XCT	SLC7A11	1	120.83	0
XCT	ATP1A3	1	29.5	0
XCT	CIP2A	0.81	8.24	0.04
XCT	ECPAS	1	16.88	0
XCT	BZW1	1	5.13	0
XCT	ATP2B4	0.99	5.62	0
XCT	XPO4	0.92	4.17	0.02
XCT	RAB1B	0.94	5.45	0.01
XCT	RAN	1	95	0
XCT	XPO6	0.92	10	0.02
XCT	RUSF1	1	17.5	0
XCT	IPO11	0.92	8.75	0.02
XCT	INA	1	60	0
XCT	ATP5PB	0.78	7.5	0.05
XCT	PTPN1	0.99	55	0
XCT	CEPT1	1	55	0
XCT	NSF	0.99	50	0
XCT	DOP1B	0.97	40	0.01
XCT	SLC7A1	0.96	20	0.01
XCT	ERGIC3	0.95	17.5	0.01
XCT	RRAS	0.91	15	0.02
