# Supplementary material for: Proteomic analysis of ferroptosis pathways reveals a role of CEPT1 in suppressing ferroptosis
Source: Protein Cell. 2024 Mar 2;15(9):686–703. doi: 10.1093/procel/pwae004 (PMC11365556; doi:10.1093/procel/pwae004)
Supplement: pwae004_suppl_Supplementary_Tables_S3 [file pwae004_suppl_supplementary_tables_s3.xlsx]

## Sheet: CEPT1_IP
	Accession	Description		Exp. q-value: Combined	Sum PEP Score	Coverage [%]	# Peptides	# PSMs	# Unique Peptides	# Protein Groups	# AAs	MW [kDa]	calc. pI	Score Mascot: Mascot	# Peptides (by Search Engine): Mascot
CEPT1	Q9NRG9	Aladin OS=Homo sapiens OX=9606 GN=AAAS PE=1 SV=1	AAAS	0	16.721	11	5	5	5	1	546	59.5	7.5	135	5
CEPT1	Q6PD74	Alpha- and gamma-adaptin-binding protein p34 OS=Homo sapiens OX=9606 GN=AAGAB PE=1 SV=1	AAGAB	0	4.411	4	1	1	1	1	315	34.6	4.64	44	1
CEPT1	Q13685	Angio-associated migratory cell protein OS=Homo sapiens OX=9606 GN=AAMP PE=1 SV=2	AAMP	0.006	2.722	3	1	1	1	1	434	46.7	4.42	31	1
CEPT1	Q9Y312	Protein AAR2 homolog OS=Homo sapiens OX=9606 GN=AAR2 PE=1 SV=2	AAR2	0	45.389	32	9	14	9	1	384	43.4	5.96	192	9
CEPT1	P49588	Alanine--tRNA ligase, cytoplasmic OS=Homo sapiens OX=9606 GN=AARS1 PE=1 SV=2	AARS1	0	17.976	6	4	4	4	1	968	106.7	5.53	94	4
CEPT1	Q5JTZ9	Alanine--tRNA ligase, mitochondrial OS=Homo sapiens OX=9606 GN=AARS2 PE=1 SV=1	AARS2	0	43.981	17	14	14	14	1	985	107.3	6.27	153	14
CEPT1	Q9NRN7	L-aminoadipate-semialdehyde dehydrogenase-phosphopantetheinyl transferase OS=Homo sapiens OX=9606 GN=AASDHPPT PE=1 SV=2	AASDHPPT	0	17.066	16	6	6	6	1	309	35.8	6.8	93	6
CEPT1	Q9UDR5	Alpha-aminoadipic semialdehyde synthase, mitochondrial OS=Homo sapiens OX=9606 GN=AASS PE=1 SV=1	AASS	0	61.656	19	14	18	14	1	926	102.1	6.64	267	14
CEPT1	Q9NRK6	ATP-binding cassette sub-family B member 10, mitochondrial OS=Homo sapiens OX=9606 GN=ABCB10 PE=1 SV=2	ABCB10	0	17.185	8	6	6	5	1	738	79.1	9.85	119	6
CEPT1	O75027	ATP-binding cassette sub-family B member 7, mitochondrial OS=Homo sapiens OX=9606 GN=ABCB7 PE=1 SV=2	ABCB7	0.009	2.311	1	1	1	1	1	752	82.6	9.33	15	1
CEPT1	P33527	Multidrug resistance-associated protein 1 OS=Homo sapiens OX=9606 GN=ABCC1 PE=1 SV=3	ABCC1	0	5.812	3	3	3	3	1	1531	171.5	7.11	0	3
CEPT1	Q5T3U5	Multidrug resistance-associated protein 7 OS=Homo sapiens OX=9606 GN=ABCC10 PE=1 SV=1	ABCC10	0.072	1.108	1	1	1	1	1	1492	161.5	7.08	15	1
CEPT1	P28288	ATP-binding cassette sub-family D member 3 OS=Homo sapiens OX=9606 GN=ABCD3 PE=1 SV=1	ABCD3	0	16.888	9	4	5	4	1	659	75.4	9.36	85	4
CEPT1	P61221	ATP-binding cassette sub-family E member 1 OS=Homo sapiens OX=9606 GN=ABCE1 PE=1 SV=1	ABCE1	0	20	16	7	8	7	1	599	67.3	8.34	63	7
CEPT1	Q8NE71	ATP-binding cassette sub-family F member 1 OS=Homo sapiens OX=9606 GN=ABCF1 PE=1 SV=2	ABCF1	0.006	2.884	2	2	2	2	1	845	95.9	6.8	0	2
CEPT1	Q9UG63	ATP-binding cassette sub-family F member 2 OS=Homo sapiens OX=9606 GN=ABCF2 PE=1 SV=2	ABCF2	0	46.365	21	13	16	13	1	623	71.2	7.37	140	13
CEPT1	Q9NUQ8	ATP-binding cassette sub-family F member 3 OS=Homo sapiens OX=9606 GN=ABCF3 PE=1 SV=2	ABCF3	0	22.337	13	8	9	8	1	709	79.7	6.34	102	8
CEPT1	Q8N2K0	Lysophosphatidylserine lipase ABHD12 OS=Homo sapiens OX=9606 GN=ABHD12 PE=1 SV=2	ABHD12	0	51.704	36	12	14	12	1	398	45.1	8.65	221	12
CEPT1	Q9BUJ0	Protein ABHD14A OS=Homo sapiens OX=9606 GN=ABHD14A PE=2 SV=2	ABHD14A	0	7.415	10	2	2	2	1	271	29.7	8.5	31	2
CEPT1	Q96IU4	Protein ABHD14B OS=Homo sapiens OX=9606 GN=ABHD14B PE=1 SV=1	ABHD14B	0	27.876	35	5	7	5	1	210	22.3	6.4	172	5
CEPT1	Q6UXT9	Protein ABHD15 OS=Homo sapiens OX=9606 GN=ABHD15 PE=1 SV=2	ABHD15	0.009	2.329	3	1	1	1	1	468	51.7	7.61	0	1
CEPT1	O95870	Phosphatidylserine lipase ABHD16A OS=Homo sapiens OX=9606 GN=ABHD16A PE=1 SV=3	ABHD16A	0	8.019	6	3	4	3	1	558	63.2	8.13	69	3
CEPT1	Q8WU67	Phospholipase ABHD3 OS=Homo sapiens OX=9606 GN=ABHD3 PE=2 SV=2	ABHD3	0	15.448	10	3	6	3	1	409	46	7.17	176	3
CEPT1	Q8IZP0	Abl interactor 1 OS=Homo sapiens OX=9606 GN=ABI1 PE=1 SV=4	ABI1	0.001	3.926	3	1	1	1	1	508	55	7.06	27	1
CEPT1	P42684	Tyrosine-protein kinase ABL2 OS=Homo sapiens OX=9606 GN=ABL2 PE=1 SV=1	ABL2	0.002	3.646	1	1	1	1	1	1182	128.3	8.07	0	1
CEPT1	O94929	Actin-binding LIM protein 3 OS=Homo sapiens OX=9606 GN=ABLIM3 PE=1 SV=3	ABLIM3	0.062	1.196	2	1	1	1	1	683	77.8	8.54	0	1
CEPT1	Q12979	Active breakpoint cluster region-related protein OS=Homo sapiens OX=9606 GN=ABR PE=1 SV=2	ABR	0.001	4.119	3	2	2	2	1	859	97.5	6.55	31	2
CEPT1	P09110	3-ketoacyl-CoA thiolase, peroxisomal OS=Homo sapiens OX=9606 GN=ACAA1 PE=1 SV=2	ACAA1	0	10.698	14	3	3	3	1	424	44.3	8.44	67	3
CEPT1	P42765	3-ketoacyl-CoA thiolase, mitochondrial OS=Homo sapiens OX=9606 GN=ACAA2 PE=1 SV=2	ACAA2	0.059	1.259	2	1	1	1	1	397	41.9	8.09	16	1
CEPT1	Q13085	Acetyl-CoA carboxylase 1 OS=Homo sapiens OX=9606 GN=ACACA PE=1 SV=2	ACACA	0	719.12	51	115	190	103	1	2346	265.4	6.37	3585	115
CEPT1	O00763	Acetyl-CoA carboxylase 2 OS=Homo sapiens OX=9606 GN=ACACB PE=1 SV=3	ACACB	0	76.969	8	15	25	3	1	2458	276.4	6.49	518	15
CEPT1	Q6JQN1	Acyl-CoA dehydrogenase family member 10 OS=Homo sapiens OX=9606 GN=ACAD10 PE=1 SV=1	ACAD10	0	31.364	12	10	10	10	1	1059	118.8	8.06	118	10
CEPT1	Q9UKU7	Isobutyryl-CoA dehydrogenase, mitochondrial OS=Homo sapiens OX=9606 GN=ACAD8 PE=1 SV=1	ACAD8	0.006	2.79	2	1	1	1	1	415	45	7.85	21	1
CEPT1	Q9H845	Complex I assembly factor ACAD9, mitochondrial OS=Homo sapiens OX=9606 GN=ACAD9 PE=1 SV=1	ACAD9	0	42.642	24	13	14	13	1	621	68.7	7.96	258	13
CEPT1	P11310	Medium-chain specific acyl-CoA dehydrogenase, mitochondrial OS=Homo sapiens OX=9606 GN=ACADM PE=1 SV=1	ACADM	0	110.216	55	23	29	23	1	421	46.6	8.37	494	23
CEPT1	P16219	Short-chain specific acyl-CoA dehydrogenase, mitochondrial OS=Homo sapiens OX=9606 GN=ACADS PE=1 SV=1	ACADS	0.071	1.127	3	1	1	1	1	412	44.3	7.99	0	1
CEPT1	P45954	Short/branched chain specific acyl-CoA dehydrogenase, mitochondrial OS=Homo sapiens OX=9606 GN=ACADSB PE=1 SV=1	ACADSB	0	56.616	31	11	15	11	1	432	47.5	6.99	231	11
CEPT1	P49748	Very long-chain specific acyl-CoA dehydrogenase, mitochondrial OS=Homo sapiens OX=9606 GN=ACADVL PE=1 SV=1	ACADVL	0	5.337	5	2	2	2	1	655	70.3	8.75	30	2
CEPT1	P24752	Acetyl-CoA acetyltransferase, mitochondrial OS=Homo sapiens OX=9606 GN=ACAT1 PE=1 SV=1	ACAT1	0	48.202	32	12	13	12	1	427	45.2	8.85	196	12
CEPT1	Q9H3P7	Golgi resident protein GCP60 OS=Homo sapiens OX=9606 GN=ACBD3 PE=1 SV=4	ACBD3	0	26.487	18	8	8	8	1	528	60.6	5.06	137	8
CEPT1	P53396	ATP-citrate synthase OS=Homo sapiens OX=9606 GN=ACLY PE=1 SV=3	ACLY	0	18.49	7	6	6	6	1	1101	120.8	7.33	93	6
CEPT1	O00154	Cytosolic acyl coenzyme A thioester hydrolase OS=Homo sapiens OX=9606 GN=ACOT7 PE=1 SV=3	ACOT7	0	5.323	12	3	3	3	1	380	41.8	8.54	24	3
CEPT1	O14734	Acyl-coenzyme A thioesterase 8 OS=Homo sapiens OX=9606 GN=ACOT8 PE=1 SV=1	ACOT8	0.001	6.351	10	2	2	2	1	319	35.9	7.56	22	2
CEPT1	Q9Y305	Acyl-coenzyme A thioesterase 9, mitochondrial OS=Homo sapiens OX=9606 GN=ACOT9 PE=1 SV=2	ACOT9	0	30.93	23	10	11	10	1	439	49.9	8.6	112	10
CEPT1	P24666	Low molecular weight phosphotyrosine protein phosphatase OS=Homo sapiens OX=9606 GN=ACP1 PE=1 SV=3	ACP1	0	27.66	34	5	8	5	1	158	18	6.74	217	5
CEPT1	Q4G176	Malonate--CoA ligase ACSF3, mitochondrial OS=Homo sapiens OX=9606 GN=ACSF3 PE=1 SV=3	ACSF3	0	10.892	10	4	4	4	1	576	64.1	8.37	42	4
CEPT1	P33121	Long-chain-fatty-acid--CoA ligase 1 OS=Homo sapiens OX=9606 GN=ACSL1 PE=1 SV=1	ACSL1	0	61.86	27	17	21	15	1	698	77.9	7.15	325	17
CEPT1	O95573	Long-chain-fatty-acid--CoA ligase 3 OS=Homo sapiens OX=9606 GN=ACSL3 PE=1 SV=3	ACSL3	0	84.159	32	17	23	15	1	720	80.4	8.38	399	17
CEPT1	O60488	Long-chain-fatty-acid--CoA ligase 4 OS=Homo sapiens OX=9606 GN=ACSL4 PE=1 SV=2	ACSL4	0	16.278	7	3	3	1	1	711	79.1	8.38	78	3
CEPT1	Q9UKU0	Long-chain-fatty-acid--CoA ligase 6 OS=Homo sapiens OX=9606 GN=ACSL6 PE=1 SV=4	ACSL6	0	14.721	6	5	6	3	1	697	77.7	7.43	77	5
CEPT1	P62736	Actin, aortic smooth muscle OS=Homo sapiens OX=9606 GN=ACTA2 PE=1 SV=1	ACTA2	0	306.174	69	28	251	1	1	377	42	5.39	3813	28
CEPT1	Q562R1	Beta-actin-like protein 2 OS=Homo sapiens OX=9606 GN=ACTBL2 PE=1 SV=2	ACTBL2	0	100.027	39	14	152	4	1	376	42	5.59	2156	14
CEPT1	P68032	Actin, alpha cardiac muscle 1 OS=Homo sapiens OX=9606 GN=ACTC1 PE=1 SV=1	ACTC1	0	353.715	69	30	264	2	1	377	42	5.39	3955	30
CEPT1	P61163	Alpha-centractin OS=Homo sapiens OX=9606 GN=ACTR1A PE=1 SV=1	ACTR1A	0	34.973	36	8	8	8	1	376	42.6	6.64	134	8
CEPT1	P61160	Actin-related protein 2 OS=Homo sapiens OX=9606 GN=ACTR2 PE=1 SV=1	ACTR2	0	51.521	27	8	12	8	1	394	44.7	6.74	262	8
CEPT1	P61158	Actin-related protein 3 OS=Homo sapiens OX=9606 GN=ACTR3 PE=1 SV=3	ACTR3	0.017	1.906	2	1	1	1	1	418	47.3	5.88	14	1
CEPT1	P36896	Activin receptor type-1B OS=Homo sapiens OX=9606 GN=ACVR1B PE=1 SV=1	ACVR1B	0.007	2.531	2	1	1	1	1	505	56.8	7.03	33	1
CEPT1	Q13705	Activin receptor type-2B OS=Homo sapiens OX=9606 GN=ACVR2B PE=1 SV=3	ACVR2B	0.01	2.26	3	1	1	1	1	512	57.7	5.69	30	1
CEPT1	Q13444	Disintegrin and metalloproteinase domain-containing protein 15 OS=Homo sapiens OX=9606 GN=ADAM15 PE=1 SV=4	ADAM15	0	13.907	7	4	4	4	1	863	92.9	6.73	91	4
CEPT1	O95450	A disintegrin and metalloproteinase with thrombospondin motifs 2 OS=Homo sapiens OX=9606 GN=ADAMTS2 PE=2 SV=2	ADAMTS2	0.064	1.185	1	1	1	1	1	1211	134.7	7.15	0	1
CEPT1	Q86TW2	AarF domain-containing protein kinase 1 OS=Homo sapiens OX=9606 GN=ADCK1 PE=1 SV=2	ADCK1	0	23.647	17	6	6	6	1	530	60.5	8.6	121	6
CEPT1	O95490	Adhesion G protein-coupled receptor L2 OS=Homo sapiens OX=9606 GN=ADGRL2 PE=1 SV=2	ADGRL2	0	19.756	5	6	7	6	1	1459	163.2	6.43	59	6
CEPT1	Q9BRR6	ADP-dependent glucokinase OS=Homo sapiens OX=9606 GN=ADPGK PE=1 SV=1	ADPGK	0	55.072	23	7	13	7	1	497	54.1	6.2	166	7
CEPT1	P30566	Adenylosuccinate lyase OS=Homo sapiens OX=9606 GN=ADSL PE=1 SV=2	ADSL	0	11.529	17	5	5	5	1	484	54.9	7.11	20	5
CEPT1	Q9Y4W6	AFG3-like protein 2 OS=Homo sapiens OX=9606 GN=AFG3L2 PE=1 SV=2	AFG3L2	0	201.201	41	36	66	36	1	797	88.5	8.66	801	36
CEPT1	Q8N302	Angiogenic factor with G patch and FHA domains 1 OS=Homo sapiens OX=9606 GN=AGGF1 PE=1 SV=2	AGGF1	0.075	1.099	1	1	1	1	1	714	80.9	5.44	0	1
CEPT1	Q53H12	Acylglycerol kinase, mitochondrial OS=Homo sapiens OX=9606 GN=AGK PE=1 SV=2	AGK	0	60.365	33	12	18	12	1	422	47.1	8.09	302	12
CEPT1	P35573	Glycogen debranching enzyme OS=Homo sapiens OX=9606 GN=AGL PE=1 SV=3	AGL	0	10.031	2	3	3	3	1	1532	174.7	6.76	67	3
CEPT1	Q9UL18	Protein argonaute-1 OS=Homo sapiens OX=9606 GN=AGO1 PE=1 SV=3	AGO1	0	14.156	8	6	7	4	1	857	97.2	9.16	80	6
CEPT1	Q9UKV8	Protein argonaute-2 OS=Homo sapiens OX=9606 GN=AGO2 PE=1 SV=3	AGO2	0	9.926	5	4	4	2	1	859	97.1	9.19	56	4
CEPT1	Q9H9G7	Protein argonaute-3 OS=Homo sapiens OX=9606 GN=AGO3 PE=1 SV=2	AGO3	0	8.082	4	2	2	1	1	860	97.3	9.11	36	2
CEPT1	Q99943	1-acyl-sn-glycerol-3-phosphate acyltransferase alpha OS=Homo sapiens OX=9606 GN=AGPAT1 PE=1 SV=2	AGPAT1	0	20.702	15	2	4	2	1	283	31.7	9.38	119	2
CEPT1	O15120	1-acyl-sn-glycerol-3-phosphate acyltransferase beta OS=Homo sapiens OX=9606 GN=AGPAT2 PE=1 SV=1	AGPAT2	0	10.074	17	4	4	4	1	278	30.9	9.01	70	4
CEPT1	Q9NRZ5	1-acyl-sn-glycerol-3-phosphate acyltransferase delta OS=Homo sapiens OX=9606 GN=AGPAT4 PE=1 SV=1	AGPAT4	0.002	3.775	5	2	3	2	1	378	44	8.72	26	2
CEPT1	O00116	Alkyldihydroxyacetonephosphate synthase, peroxisomal OS=Homo sapiens OX=9606 GN=AGPS PE=1 SV=1	AGPS	0	32.361	16	7	8	7	1	658	72.9	7.34	132	7
CEPT1	Q8WYP5	Protein ELYS OS=Homo sapiens OX=9606 GN=AHCTF1 PE=1 SV=3	AHCTF1	0.046	1.381	1	1	1	1	1	2266	252.3	6.6	0	1
CEPT1	P23526	Adenosylhomocysteinase OS=Homo sapiens OX=9606 GN=AHCY PE=1 SV=4	AHCY	0	15.12	13	5	5	5	1	432	47.7	6.34	67	5
CEPT1	Q96HN2	Adenosylhomocysteinase 3 OS=Homo sapiens OX=9606 GN=AHCYL2 PE=1 SV=1	AHCYL2	0.049	1.338	2	1	1	1	1	611	66.7	7.36	19	1
CEPT1	P35869	Aryl hydrocarbon receptor OS=Homo sapiens OX=9606 GN=AHR PE=1 SV=2	AHR	0.032	1.568	1	1	1	1	1	848	96.1	6.38	0	1
CEPT1	O95433	Activator of 90 kDa heat shock protein ATPase homolog 1 OS=Homo sapiens OX=9606 GN=AHSA1 PE=1 SV=1	AHSA1	0	159.258	64	20	40	20	1	338	38.3	5.53	866	20
CEPT1	O95831	Apoptosis-inducing factor 1, mitochondrial OS=Homo sapiens OX=9606 GN=AIFM1 PE=1 SV=1	AIFM1	0	185.974	47	29	67	29	1	613	66.9	8.95	1047	29
CEPT1	Q12904	Aminoacyl tRNA synthase complex-interacting multifunctional protein 1 OS=Homo sapiens OX=9606 GN=AIMP1 PE=1 SV=2	AIMP1	0	20.549	22	5	6	5	1	312	34.3	8.43	59	5
CEPT1	Q13155	Aminoacyl tRNA synthase complex-interacting multifunctional protein 2 OS=Homo sapiens OX=9606 GN=AIMP2 PE=1 SV=2	AIMP2	0.001	4.148	8	1	1	1	1	320	35.3	8.22	22	1
CEPT1	O00170	AH receptor-interacting protein OS=Homo sapiens OX=9606 GN=AIP PE=1 SV=2	AIP	0	5.443	4	1	1	1	1	330	37.6	6.29	49	1
CEPT1	P54819	Adenylate kinase 2, mitochondrial OS=Homo sapiens OX=9606 GN=AK2 PE=1 SV=2	AK2	0.002	3.353	10	2	2	2	1	239	26.5	7.81	20	2
CEPT1	Q9Y3D8	Adenylate kinase isoenzyme 6 OS=Homo sapiens OX=9606 GN=AK6 PE=1 SV=1	AK6	0	13.44	20	3	3	3	1	172	20	4.58	123	3
CEPT1	Q92667	A-kinase anchor protein 1, mitochondrial OS=Homo sapiens OX=9606 GN=AKAP1 PE=1 SV=1	AKAP1	0	11.122	5	2	4	2	1	903	97.3	4.94	21	2
CEPT1	O43572	A-kinase anchor protein 10, mitochondrial OS=Homo sapiens OX=9606 GN=AKAP10 PE=1 SV=2	AKAP10	0.006	2.881	3	1	1	1	1	662	73.8	6.39	0	1
CEPT1	Q9UKA4	A-kinase anchor protein 11 OS=Homo sapiens OX=9606 GN=AKAP11 PE=1 SV=1	AKAP11	0	4.804	1	2	2	2	1	1901	210.4	5.39	29	2
CEPT1	O43823	A-kinase anchor protein 8 OS=Homo sapiens OX=9606 GN=AKAP8 PE=1 SV=1	AKAP8	0	6.781	5	3	3	3	1	692	76.1	5.15	34	3
CEPT1	Q9ULX6	A-kinase anchor protein 8-like OS=Homo sapiens OX=9606 GN=AKAP8L PE=1 SV=4	AKAP8L	0	17.483	12	6	6	6	1	646	71.6	5.05	40	6
CEPT1	P14550	Aldo-keto reductase family 1 member A1 OS=Homo sapiens OX=9606 GN=AKR1A1 PE=1 SV=3	AKR1A1	0.043	1.397	5	1	1	1	1	325	36.6	6.79	0	1
CEPT1	P13196	5-aminolevulinate synthase, nonspecific, mitochondrial OS=Homo sapiens OX=9606 GN=ALAS1 PE=1 SV=2	ALAS1	0	13.528	7	4	4	4	1	640	70.5	8.46	84	4
CEPT1	P54886	Delta-1-pyrroline-5-carboxylate synthase OS=Homo sapiens OX=9606 GN=ALDH18A1 PE=1 SV=2	ALDH18A1	0	77.142	24	16	19	16	1	795	87.2	7.12	347	16
CEPT1	O94788	Retinal dehydrogenase 2 OS=Homo sapiens OX=9606 GN=ALDH1A2 PE=1 SV=3	ALDH1A2	0	11.954	9	4	4	2	1	518	56.7	6.05	40	4
CEPT1	P47895	Aldehyde dehydrogenase family 1 member A3 OS=Homo sapiens OX=9606 GN=ALDH1A3 PE=1 SV=2	ALDH1A3	0	13.002	11	5	5	3	1	512	56.1	7.25	36	5
CEPT1	P30837	Aldehyde dehydrogenase X, mitochondrial OS=Homo sapiens OX=9606 GN=ALDH1B1 PE=1 SV=3	ALDH1B1	0	201.515	51	27	58	26	1	517	57.2	6.8	1178	27
CEPT1	Q3SY69	Mitochondrial 10-formyltetrahydrofolate dehydrogenase OS=Homo sapiens OX=9606 GN=ALDH1L2 PE=1 SV=2	ALDH1L2	0	39.268	16	12	12	12	1	923	101.7	6.52	160	12
CEPT1	P05091	Aldehyde dehydrogenase, mitochondrial OS=Homo sapiens OX=9606 GN=ALDH2 PE=1 SV=2	ALDH2	0	42.324	26	11	11	10	1	517	56.3	7.05	143	11
CEPT1	P51648	Aldehyde dehydrogenase family 3 member A2 OS=Homo sapiens OX=9606 GN=ALDH3A2 PE=1 SV=1	ALDH3A2	0	159.403	33	23	41	23	1	485	54.8	7.88	792	23
CEPT1	P30038	Delta-1-pyrroline-5-carboxylate dehydrogenase, mitochondrial OS=Homo sapiens OX=9606 GN=ALDH4A1 PE=1 SV=3	ALDH4A1	0	7.936	10	4	4	4	1	563	61.7	8.07	16	4
CEPT1	P51649	Succinate-semialdehyde dehydrogenase, mitochondrial OS=Homo sapiens OX=9606 GN=ALDH5A1 PE=1 SV=2	ALDH5A1	0	6.289	7	3	3	3	1	535	57.2	8.28	28	3
CEPT1	Q02252	Methylmalonate-semialdehyde dehydrogenase [acylating], mitochondrial OS=Homo sapiens OX=9606 GN=ALDH6A1 PE=1 SV=2	ALDH6A1	0	20.905	15	7	7	7	1	535	57.8	8.5	103	7
CEPT1	P49419	Alpha-aminoadipic semialdehyde dehydrogenase OS=Homo sapiens OX=9606 GN=ALDH7A1 PE=1 SV=5	ALDH7A1	0	53.142	32	12	13	12	1	539	58.5	7.99	123	12
CEPT1	P49189	4-trimethylaminobutyraldehyde dehydrogenase OS=Homo sapiens OX=9606 GN=ALDH9A1 PE=1 SV=3	ALDH9A1	0	4.418	5	2	2	2	1	494	53.8	5.87	24	2
CEPT1	P04075	Fructose-bisphosphate aldolase A OS=Homo sapiens OX=9606 GN=ALDOA PE=1 SV=2	ALDOA	0	11.195	9	2	2	2	1	364	39.4	8.09	86	2
CEPT1	Q9BT22	Chitobiosyldiphosphodolichol beta-mannosyltransferase OS=Homo sapiens OX=9606 GN=ALG1 PE=1 SV=2	ALG1	0	48.682	22	9	14	9	1	464	52.5	7.23	287	9
CEPT1	Q5BKT4	Dol-P-Glc:Glc(2)Man(9)GlcNAc(2)-PP-Dol alpha-1,2-glucosyltransferase OS=Homo sapiens OX=9606 GN=ALG10 PE=1 SV=1	ALG10	0.002	3.655	2	1	1	1	1	473	55.6	9.29	43	1
CEPT1	Q2TAA5	GDP-Man:Man(3)GlcNAc(2)-PP-Dol alpha-1,2-mannosyltransferase OS=Homo sapiens OX=9606 GN=ALG11 PE=1 SV=2	ALG11	0.002	3.38	4	2	2	2	1	492	55.6	8.48	23	2
CEPT1	Q9H553	Alpha-1,3/1,6-mannosyltransferase ALG2 OS=Homo sapiens OX=9606 GN=ALG2 PE=1 SV=1	ALG2	0.002	3.748	5	1	1	1	1	416	47.1	7.05	0	1
CEPT1	Q9Y673	Dolichyl-phosphate beta-glucosyltransferase OS=Homo sapiens OX=9606 GN=ALG5 PE=1 SV=1	ALG5	0	16.63	10	3	3	3	1	324	36.9	9.28	95	3
CEPT1	Q13686	Nucleic acid dioxygenase ALKBH1 OS=Homo sapiens OX=9606 GN=ALKBH1 PE=1 SV=2	ALKBH1	0	4.706	6	1	1	1	1	389	43.8	7.08	31	1
CEPT1	Q9NXW9	Alpha-ketoglutarate-dependent dioxygenase alkB homolog 4 OS=Homo sapiens OX=9606 GN=ALKBH4 PE=1 SV=1	ALKBH4	0.008	2.458	4	1	1	1	1	302	33.8	6.67	21	1
CEPT1	Q86V81	THO complex subunit 4 OS=Homo sapiens OX=9606 GN=ALYREF PE=1 SV=3	ALYREF	0	15.13	14	2	3	2	1	257	26.9	11.15	111	2
CEPT1	Q9C0C7	Activating molecule in BECN1-regulated autophagy protein 1 OS=Homo sapiens OX=9606 GN=AMBRA1 PE=1 SV=2	AMBRA1	0	11.795	5	5	5	5	1	1298	142.4	7.18	64	5
CEPT1	Q9Y303	N-acetylglucosamine-6-phosphate deacetylase OS=Homo sapiens OX=9606 GN=AMDHD2 PE=1 SV=2	AMDHD2	0.065	1.167	2	1	1	1	1	409	43.7	6.7	0	1
CEPT1	Q9UKV5	E3 ubiquitin-protein ligase AMFR OS=Homo sapiens OX=9606 GN=AMFR PE=1 SV=2	AMFR	0	25.915	19	6	7	6	1	643	72.9	6.39	65	6
CEPT1	Q4VCS5	Angiomotin OS=Homo sapiens OX=9606 GN=AMOT PE=1 SV=1	AMOT	0	66.821	27	20	24	20	1	1084	118	7.64	253	20
CEPT1	Q01433	AMP deaminase 2 OS=Homo sapiens OX=9606 GN=AMPD2 PE=1 SV=2	AMPD2	0.003	3.241	1	1	1	1	1	879	100.6	6.93	44	1
CEPT1	Q9H1A4	Anaphase-promoting complex subunit 1 OS=Homo sapiens OX=9606 GN=ANAPC1 PE=1 SV=1	ANAPC1	0	4.812	1	1	1	1	1	1944	216.4	6.3	56	1
CEPT1	Q9UJX6	Anaphase-promoting complex subunit 2 OS=Homo sapiens OX=9606 GN=ANAPC2 PE=1 SV=1	ANAPC2	0.012	2.129	1	1	1	1	1	822	93.8	5.22	24	1
CEPT1	Q9UJX3	Anaphase-promoting complex subunit 7 OS=Homo sapiens OX=9606 GN=ANAPC7 PE=1 SV=4	ANAPC7	0	14.918	7	4	4	4	1	599	66.8	5.64	103	4
CEPT1	Q9BY76	Angiopoietin-related protein 4 OS=Homo sapiens OX=9606 GN=ANGPTL4 PE=1 SV=2	ANGPTL4	0.025	1.684	2	1	1	1	1	406	45.2	8.85	33	1
CEPT1	Q12955	Ankyrin-3 OS=Homo sapiens OX=9606 GN=ANK3 PE=1 SV=3	ANK3	0.064	1.183	0	1	1	1	1	4377	480.1	6.49	0	1
CEPT1	Q9HCJ1	Progressive ankylosis protein homolog OS=Homo sapiens OX=9606 GN=ANKH PE=1 SV=2	ANKH	0.02	1.841	2	1	1	1	1	492	54.2	7.88	0	1
CEPT1	Q8IWZ3	Ankyrin repeat and KH domain-containing protein 1 OS=Homo sapiens OX=9606 GN=ANKHD1 PE=1 SV=1	ANKHD1	0	60.78	10	17	19	11	1	2542	269.3	5.73	311	17
CEPT1	Q86XL3	Ankyrin repeat and LEM domain-containing protein 2 OS=Homo sapiens OX=9606 GN=ANKLE2 PE=1 SV=4	ANKLE2	0	51.219	23	15	16	15	1	938	104.1	7.09	183	15
CEPT1	Q8IV38	Ankyrin repeat and MYND domain-containing protein 2 OS=Homo sapiens OX=9606 GN=ANKMY2 PE=1 SV=1	ANKMY2	0	6.01	9	3	3	3	1	441	49.3	6.25	0	3
CEPT1	Q8IZ07	Ankyrin repeat domain-containing protein 13A OS=Homo sapiens OX=9606 GN=ANKRD13A PE=1 SV=3	ANKRD13A	0.06	1.237	2	1	1	1	1	590	67.6	5.02	0	1
CEPT1	O75179	Ankyrin repeat domain-containing protein 17 OS=Homo sapiens OX=9606 GN=ANKRD17 PE=1 SV=3	ANKRD17	0	51.543	8	15	17	9	1	2603	274.1	6.52	162	15
CEPT1	Q96NW4	Ankyrin repeat domain-containing protein 27 OS=Homo sapiens OX=9606 GN=ANKRD27 PE=1 SV=2	ANKRD27	0.028	1.633	1	1	1	1	1	1050	116.9	6.87	17	1
CEPT1	O15084	Serine/threonine-protein phosphatase 6 regulatory ankyrin repeat subunit A OS=Homo sapiens OX=9606 GN=ANKRD28 PE=1 SV=5	ANKRD28	0	33.279	10	8	9	8	1	1053	112.9	6.25	141	8
CEPT1	Q8NB46	Serine/threonine-protein phosphatase 6 regulatory ankyrin repeat subunit C OS=Homo sapiens OX=9606 GN=ANKRD52 PE=1 SV=3	ANKRD52	0	27.462	8	6	8	6	1	1076	115	6.48	71	6
CEPT1	Q7Z6G8	Ankyrin repeat and sterile alpha motif domain-containing protein 1B OS=Homo sapiens OX=9606 GN=ANKS1B PE=1 SV=2	ANKS1B	0.046	1.376	2	1	1	1	1	1248	138	6.37	0	1
CEPT1	P07355	Annexin A2 OS=Homo sapiens OX=9606 GN=ANXA2 PE=1 SV=2	ANXA2	0	39.172	35	10	12	10	1	339	38.6	7.75	206	10
CEPT1	P20073	Annexin A7 OS=Homo sapiens OX=9606 GN=ANXA7 PE=1 SV=3	ANXA7	0.029	1.606	1	1	1	1	1	488	52.7	5.68	0	1
CEPT1	Q10567	AP-1 complex subunit beta-1 OS=Homo sapiens OX=9606 GN=AP1B1 PE=1 SV=2	AP1B1	0	11.648	5	4	4	3	1	949	104.6	5.06	62	4
CEPT1	O95782	AP-2 complex subunit alpha-1 OS=Homo sapiens OX=9606 GN=AP2A1 PE=1 SV=3	AP2A1	0	5.219	4	3	3	3	1	977	107.5	7.03	0	3
CEPT1	P63010	AP-2 complex subunit beta OS=Homo sapiens OX=9606 GN=AP2B1 PE=1 SV=1	AP2B1	0	8.492	4	3	4	2	1	937	104.5	5.38	53	3
CEPT1	Q96CW1	AP-2 complex subunit mu OS=Homo sapiens OX=9606 GN=AP2M1 PE=1 SV=2	AP2M1	0.003	3.144	4	2	2	2	1	435	49.6	9.54	28	2
CEPT1	P53680	AP-2 complex subunit sigma OS=Homo sapiens OX=9606 GN=AP2S1 PE=1 SV=2	AP2S1	0.015	2.012	5	1	1	1	1	142	17	6.18	0	1
CEPT1	P53677	AP-3 complex subunit mu-2 OS=Homo sapiens OX=9606 GN=AP3M2 PE=1 SV=1	AP3M2	0.002	3.603	5	2	2	2	1	418	46.9	7.56	25	2
CEPT1	Q92572	AP-3 complex subunit sigma-1 OS=Homo sapiens OX=9606 GN=AP3S1 PE=1 SV=1	AP3S1	0.002	3.389	8	1	1	1	1	193	21.7	5.39	20	1
CEPT1	O14727	Apoptotic protease-activating factor 1 OS=Homo sapiens OX=9606 GN=APAF1 PE=1 SV=2	APAF1	0.04	1.449	1	1	1	1	1	1248	141.7	6.4	0	1
CEPT1	O00213	Amyloid-beta A4 precursor protein-binding family B member 1 OS=Homo sapiens OX=9606 GN=APBB1 PE=1 SV=2	APBB1	0	15.526	9	4	4	4	1	710	77.2	5.06	91	4
CEPT1	P13798	Acylamino-acid-releasing enzyme OS=Homo sapiens OX=9606 GN=APEH PE=1 SV=4	APEH	0	4.631	2	1	1	1	1	732	81.2	5.48	45	1
CEPT1	P27695	DNA-(apurinic or apyrimidinic site) endonuclease OS=Homo sapiens OX=9606 GN=APEX1 PE=1 SV=2	APEX1	0.06	1.229	6	1	1	1	1	318	35.5	8.12	0	1
CEPT1	Q9HDC9	Adipocyte plasma membrane-associated protein OS=Homo sapiens OX=9606 GN=APMAP PE=1 SV=2	APMAP	0	14.993	18	5	6	5	1	416	46.5	6.16	55	5
CEPT1	Q9BQE5	Apolipoprotein L2 OS=Homo sapiens OX=9606 GN=APOL2 PE=1 SV=1	APOL2	0	4.984	7	2	2	2	1	337	37.1	6.74	26	2
CEPT1	Q6UXV4	MICOS complex subunit MIC27 OS=Homo sapiens OX=9606 GN=APOOL PE=1 SV=1	APOOL	0	9.688	14	3	5	3	1	268	29.1	9.52	90	3
CEPT1	P05067	Amyloid-beta precursor protein OS=Homo sapiens OX=9606 GN=APP PE=1 SV=3	APP	0.048	1.351	2	1	1	1	1	770	86.9	4.82	0	1
CEPT1	P07741	Adenine phosphoribosyltransferase OS=Homo sapiens OX=9606 GN=APRT PE=1 SV=2	APRT	0	18.303	26	4	5	4	1	180	19.6	6.02	85	4
CEPT1	P10398	Serine/threonine-protein kinase A-Raf OS=Homo sapiens OX=9606 GN=ARAF PE=1 SV=2	ARAF	0	25.779	20	9	9	6	1	606	67.5	9.01	92	9
CEPT1	P48444	Coatomer subunit delta OS=Homo sapiens OX=9606 GN=ARCN1 PE=1 SV=1	ARCN1	0	68.26	39	15	22	15	1	511	57.2	6.21	364	15
CEPT1	P61204	ADP-ribosylation factor 3 OS=Homo sapiens OX=9606 GN=ARF3 PE=1 SV=2	ARF3	0	114.655	62	10	26	6	1	181	20.6	7.43	594	10
CEPT1	P18085	ADP-ribosylation factor 4 OS=Homo sapiens OX=9606 GN=ARF4 PE=1 SV=3	ARF4	0	58.538	43	7	19	3	1	180	20.5	7.14	394	7
CEPT1	P84085	ADP-ribosylation factor 5 OS=Homo sapiens OX=9606 GN=ARF5 PE=1 SV=2	ARF5	0	62.712	51	6	17	2	1	180	20.5	6.79	324	6
CEPT1	P62330	ADP-ribosylation factor 6 OS=Homo sapiens OX=9606 GN=ARF6 PE=1 SV=2	ARF6	0	11.217	27	3	3	3	1	175	20.1	8.95	37	3
CEPT1	Q8N6T3	ADP-ribosylation factor GTPase-activating protein 1 OS=Homo sapiens OX=9606 GN=ARFGAP1 PE=1 SV=2	ARFGAP1	0	13.209	11	3	3	3	1	406	44.6	5.66	67	3
CEPT1	Q9NP61	ADP-ribosylation factor GTPase-activating protein 3 OS=Homo sapiens OX=9606 GN=ARFGAP3 PE=1 SV=1	ARFGAP3	0.009	2.363	3	1	1	1	1	516	56.9	7.36	17	1
CEPT1	Q9Y6D6	Brefeldin A-inhibited guanine nucleotide-exchange protein 1 OS=Homo sapiens OX=9606 GN=ARFGEF1 PE=1 SV=2	ARFGEF1	0	24.899	5	8	8	7	1	1849	208.6	5.85	96	8
CEPT1	Q9Y6D5	Brefeldin A-inhibited guanine nucleotide-exchange protein 2 OS=Homo sapiens OX=9606 GN=ARFGEF2 PE=1 SV=3	ARFGEF2	0	17.152	4	5	6	4	1	1785	201.9	6.33	79	5
CEPT1	Q5TH69	Brefeldin A-inhibited guanine nucleotide-exchange protein 3 OS=Homo sapiens OX=9606 GN=ARFGEF3 PE=1 SV=3	ARFGEF3	0	11.866	3	4	4	4	1	2177	240.5	5.82	75	4
CEPT1	P53365	Arfaptin-2 OS=Homo sapiens OX=9606 GN=ARFIP2 PE=1 SV=1	ARFIP2	0.003	3.273	4	1	1	1	1	341	37.8	6.04	28	1
CEPT1	Q13795	ADP-ribosylation factor-related protein 1 OS=Homo sapiens OX=9606 GN=ARFRP1 PE=1 SV=1	ARFRP1	0	7.824	17	3	3	3	1	201	22.6	7.56	34	3
CEPT1	P98171	Rho GTPase-activating protein 4 OS=Homo sapiens OX=9606 GN=ARHGAP4 PE=1 SV=2	ARHGAP4	0.025	1.685	4	1	1	1	1	946	105	6.34	0	1
CEPT1	Q5TG30	Rho GTPase-activating protein 40 OS=Homo sapiens OX=9606 GN=ARHGAP40 PE=3 SV=3	ARHGAP40	0.071	1.128	1	1	1	1	1	622	68.9	7.84	0	1
CEPT1	Q9NZN5	Rho guanine nucleotide exchange factor 12 OS=Homo sapiens OX=9606 GN=ARHGEF12 PE=1 SV=1	ARHGEF12	0.007	2.538	1	1	1	1	1	1544	173.1	5.74	21	1
CEPT1	Q92974	Rho guanine nucleotide exchange factor 2 OS=Homo sapiens OX=9606 GN=ARHGEF2 PE=1 SV=4	ARHGEF2	0.009	2.306	1	1	1	1	1	986	111.5	7.27	32	1
CEPT1	Q8TER5	Rho guanine nucleotide exchange factor 40 OS=Homo sapiens OX=9606 GN=ARHGEF40 PE=1 SV=3	ARHGEF40	0.001	4.041	1	1	1	1	1	1519	164.6	6.15	43	1
CEPT1	Q9Y4X5	E3 ubiquitin-protein ligase ARIH1 OS=Homo sapiens OX=9606 GN=ARIH1 PE=1 SV=2	ARIH1	0	7.211	2	1	2	1	1	557	64.1	5.08	22	1
CEPT1	O95376	E3 ubiquitin-protein ligase ARIH2 OS=Homo sapiens OX=9606 GN=ARIH2 PE=1 SV=1	ARIH2	0	5.438	5	2	2	2	1	493	57.8	5.63	50	2
CEPT1	P40616	ADP-ribosylation factor-like protein 1 OS=Homo sapiens OX=9606 GN=ARL1 PE=1 SV=1	ARL1	0	66.947	58	9	13	9	1	181	20.4	5.72	425	9
CEPT1	Q8N8L6	ADP-ribosylation factor-like protein 10 OS=Homo sapiens OX=9606 GN=ARL10 PE=2 SV=1	ARL10	0	21.779	30	6	7	6	1	244	27.4	4.68	79	6
CEPT1	Q3SXY8	ADP-ribosylation factor-like protein 13B OS=Homo sapiens OX=9606 GN=ARL13B PE=1 SV=1	ARL13B	0	12.761	16	5	5	5	1	428	48.6	6.62	66	5
CEPT1	Q9NXU5	ADP-ribosylation factor-like protein 15 OS=Homo sapiens OX=9606 GN=ARL15 PE=1 SV=1	ARL15	0.044	1.392	6	1	1	1	1	204	22.9	5.63	0	1
CEPT1	Q96KC2	ADP-ribosylation factor-like protein 5B OS=Homo sapiens OX=9606 GN=ARL5B PE=1 SV=1	ARL5B	0	24.771	49	8	10	8	1	179	20.4	6.52	113	8
CEPT1	Q96BM9	ADP-ribosylation factor-like protein 8A OS=Homo sapiens OX=9606 GN=ARL8A PE=1 SV=1	ARL8A	0	26.714	39	5	8	1	1	186	21.4	7.77	146	5
CEPT1	Q9NVJ2	ADP-ribosylation factor-like protein 8B OS=Homo sapiens OX=9606 GN=ARL8B PE=1 SV=1	ARL8B	0	28.437	48	7	9	3	1	186	21.5	8.43	130	7
CEPT1	Q9NVT9	Armadillo repeat-containing protein 1 OS=Homo sapiens OX=9606 GN=ARMC1 PE=1 SV=1	ARMC1	0.001	3.837	7	1	1	1	1	282	31.3	5.74	14	1
CEPT1	Q6NXE6	Armadillo repeat-containing protein 6 OS=Homo sapiens OX=9606 GN=ARMC6 PE=1 SV=2	ARMC6	0	44.986	25	8	9	8	1	501	54.1	6.24	205	8
CEPT1	Q7Z3E5	LisH domain-containing protein ARMC9 OS=Homo sapiens OX=9606 GN=ARMC9 PE=1 SV=3	ARMC9	0.062	1.2	1	1	1	1	1	818	91.8	6.2	0	1
CEPT1	Q9UH62	Armadillo repeat-containing X-linked protein 3 OS=Homo sapiens OX=9606 GN=ARMCX3 PE=1 SV=1	ARMCX3	0	12.492	9	3	3	3	1	379	42.5	8.37	108	3
CEPT1	Q9H993	Damage-control phosphatase ARMT1 OS=Homo sapiens OX=9606 GN=ARMT1 PE=1 SV=1	ARMT1	0.01	2.198	4	1	1	1	1	441	51.1	5.76	0	1
CEPT1	O15144	Actin-related protein 2/3 complex subunit 2 OS=Homo sapiens OX=9606 GN=ARPC2 PE=1 SV=1	ARPC2	0.074	1.102	3	1	1	1	1	300	34.3	7.36	0	1
CEPT1	O15145	Actin-related protein 2/3 complex subunit 3 OS=Homo sapiens OX=9606 GN=ARPC3 PE=1 SV=3	ARPC3	0.002	3.312	6	1	1	1	1	178	20.5	8.59	34	1
CEPT1	P15289	Arylsulfatase A OS=Homo sapiens OX=9606 GN=ARSA PE=1 SV=3	ARSA	0.006	2.729	3	1	1	1	1	507	53.6	6.07	34	1
CEPT1	P51689	Arylsulfatase D OS=Homo sapiens OX=9606 GN=ARSD PE=1 SV=2	ARSD	0.062	1.205	2	1	1	1	1	593	64.8	7.23	0	1
CEPT1	Q96L15	Ecto-ADP-ribosyltransferase 5 OS=Homo sapiens OX=9606 GN=ART5 PE=2 SV=4	ART5	0	4.955	4	1	1	1	1	291	32	8.27	44	1
CEPT1	O00192	Armadillo repeat protein deleted in velo-cardio-facial syndrome OS=Homo sapiens OX=9606 GN=ARVCF PE=1 SV=1	ARVCF	0	14.27	9	6	6	6	1	962	104.6	6.81	58	6
CEPT1	Q9NWX5	Ankyrin repeat and SOCS box protein 6 OS=Homo sapiens OX=9606 GN=ASB6 PE=1 SV=1	ASB6	0	5.68	8	2	2	2	1	421	47.1	6.01	64	2
CEPT1	Q9H1I8	Activating signal cointegrator 1 complex subunit 2 OS=Homo sapiens OX=9606 GN=ASCC2 PE=1 SV=3	ASCC2	0	4.785	4	3	3	3	1	757	86.3	5.16	28	3
CEPT1	Q9NR48	Histone-lysine N-methyltransferase ASH1L OS=Homo sapiens OX=9606 GN=ASH1L PE=1 SV=2	ASH1L	0.022	1.768	0	1	1	1	1	2969	332.6	9.39	28	1
CEPT1	P78348	Acid-sensing ion channel 1 OS=Homo sapiens OX=9606 GN=ASIC1 PE=1 SV=3	ASIC1	0.062	1.194	3	1	1	1	1	528	59.9	5.73	0	1
CEPT1	P08243	Asparagine synthetase [glutamine-hydrolyzing] OS=Homo sapiens OX=9606 GN=ASNS PE=1 SV=4	ASNS	0	21.057	14	7	7	7	1	561	64.3	6.86	102	7
CEPT1	Q12797	Aspartyl/asparaginyl beta-hydroxylase OS=Homo sapiens OX=9606 GN=ASPH PE=1 SV=3	ASPH	0	41.089	23	13	14	13	1	758	85.8	5.01	151	13
CEPT1	Q6ICH7	Aspartate beta-hydroxylase domain-containing protein 2 OS=Homo sapiens OX=9606 GN=ASPHD2 PE=2 SV=1	ASPHD2	0.001	4.335	3	1	1	1	1	369	41.7	7.5	31	1
CEPT1	P00966	Argininosuccinate synthase OS=Homo sapiens OX=9606 GN=ASS1 PE=1 SV=2	ASS1	0.046	1.384	2	1	1	1	1	412	46.5	8.02	0	1
CEPT1	Q8NBU5	ATPase family AAA domain-containing protein 1 OS=Homo sapiens OX=9606 GN=ATAD1 PE=1 SV=1	ATAD1	0	14.547	16	5	6	5	1	361	40.7	6.9	31	5
CEPT1	Q9ULI0	ATPase family AAA domain-containing protein 2B OS=Homo sapiens OX=9606 GN=ATAD2B PE=1 SV=3	ATAD2B	0.062	1.204	1	1	1	1	1	1458	164.8	6.8	0	1
CEPT1	Q9NVI7	ATPase family AAA domain-containing protein 3A OS=Homo sapiens OX=9606 GN=ATAD3A PE=1 SV=2	ATAD3A	0	107.626	41	25	35	13	1	634	71.3	8.98	460	25
CEPT1	Q5T9A4	ATPase family AAA domain-containing protein 3B OS=Homo sapiens OX=9606 GN=ATAD3B PE=1 SV=1	ATAD3B	0	61.199	25	16	23	4	1	648	72.5	9.2	270	16
CEPT1	P17544	Cyclic AMP-dependent transcription factor ATF-7 OS=Homo sapiens OX=9606 GN=ATF7 PE=1 SV=3	ATF7	0.057	1.271	4	1	1	1	1	483	51.7	8	0	1
CEPT1	Q96BY7	Autophagy-related protein 2 homolog B OS=Homo sapiens OX=9606 GN=ATG2B PE=1 SV=5	ATG2B	0	6.813	1	3	3	3	1	2078	232.6	5.76	31	3
CEPT1	Q9NT62	Ubiquitin-like-conjugating enzyme ATG3 OS=Homo sapiens OX=9606 GN=ATG3 PE=1 SV=1	ATG3	0	5.387	5	1	1	1	1	314	35.8	4.74	34	1
CEPT1	Q9Y4P1	Cysteine protease ATG4B OS=Homo sapiens OX=9606 GN=ATG4B PE=1 SV=2	ATG4B	0.003	3.267	5	1	1	1	1	393	44.3	5.07	24	1
CEPT1	Q8WXF7	Atlastin-1 OS=Homo sapiens OX=9606 GN=ATL1 PE=1 SV=1	ATL1	0.025	1.725	4	1	1	1	1	558	63.5	6.18	0	1
CEPT1	Q8NHH9	Atlastin-2 OS=Homo sapiens OX=9606 GN=ATL2 PE=1 SV=2	ATL2	0	15.63	11	5	7	5	1	583	66.2	5.48	88	5
CEPT1	Q6DD88	Atlastin-3 OS=Homo sapiens OX=9606 GN=ATL3 PE=1 SV=1	ATL3	0	38.957	22	7	7	7	1	541	60.5	5.66	168	7
CEPT1	Q13315	Serine-protein kinase ATM OS=Homo sapiens OX=9606 GN=ATM PE=1 SV=4	ATM	0	8.305	1	3	3	3	1	3056	350.5	6.81	47	3
CEPT1	P54259	Atrophin-1 OS=Homo sapiens OX=9606 GN=ATN1 PE=1 SV=3	ATN1	0	14.837	7	5	5	5	1	1190	125.3	8.98	39	5
CEPT1	P05023	Sodium/potassium-transporting ATPase subunit alpha-1 OS=Homo sapiens OX=9606 GN=ATP1A1 PE=1 SV=1	ATP1A1	0	291.885	41	44	89	44	1	1023	112.8	5.49	1909	44
CEPT1	P05026	Sodium/potassium-transporting ATPase subunit beta-1 OS=Homo sapiens OX=9606 GN=ATP1B1 PE=1 SV=1	ATP1B1	0	12.99	11	3	4	3	1	303	35	8.53	94	3
CEPT1	P14415	Sodium/potassium-transporting ATPase subunit beta-2 OS=Homo sapiens OX=9606 GN=ATP1B2 PE=1 SV=3	ATP1B2	0	6.186	10	2	2	2	1	290	33.3	8.31	32	2
CEPT1	P54709	Sodium/potassium-transporting ATPase subunit beta-3 OS=Homo sapiens OX=9606 GN=ATP1B3 PE=1 SV=1	ATP1B3	0	70.562	41	9	17	9	1	279	31.5	8.35	335	9
CEPT1	P16615	Sarcoplasmic/endoplasmic reticulum calcium ATPase 2 OS=Homo sapiens OX=9606 GN=ATP2A2 PE=1 SV=1	ATP2A2	0	262.364	29	31	68	31	1	1042	114.7	5.34	1675	31
CEPT1	P20020	Plasma membrane calcium-transporting ATPase 1 OS=Homo sapiens OX=9606 GN=ATP2B1 PE=1 SV=4	ATP2B1	0	47.114	16	16	16	8	1	1220	134.6	5.91	166	16
CEPT1	P23634	Plasma membrane calcium-transporting ATPase 4 OS=Homo sapiens OX=9606 GN=ATP2B4 PE=1 SV=2	ATP2B4	0	21.183	8	9	9	1	1	1241	137.8	6.6	81	9
CEPT1	P98194	Calcium-transporting ATPase type 2C member 1 OS=Homo sapiens OX=9606 GN=ATP2C1 PE=1 SV=3	ATP2C1	0	21.992	8	5	5	5	1	919	100.5	6.74	167	5
CEPT1	P25705	ATP synthase subunit alpha, mitochondrial OS=Homo sapiens OX=9606 GN=ATP5F1A PE=1 SV=1	ATP5F1A	0	312.204	64	39	109	39	1	553	59.7	9.13	3077	39
CEPT1	P06576	ATP synthase subunit beta, mitochondrial OS=Homo sapiens OX=9606 GN=ATP5F1B PE=1 SV=3	ATP5F1B	0	281.249	68	27	75	27	1	529	56.5	5.4	1720	27
CEPT1	P36542	ATP synthase subunit gamma, mitochondrial OS=Homo sapiens OX=9606 GN=ATP5F1C PE=1 SV=1	ATP5F1C	0	76.152	41	11	24	11	1	298	33	9.22	493	11
CEPT1	P30049	ATP synthase subunit delta, mitochondrial OS=Homo sapiens OX=9606 GN=ATP5F1D PE=1 SV=2	ATP5F1D	0	6.763	14	2	3	2	1	168	17.5	5.49	57	2
CEPT1	Q96IX5	ATP synthase membrane subunit DAPIT, mitochondrial OS=Homo sapiens OX=9606 GN=ATP5MD PE=1 SV=1	ATP5MD	0	12.507	45	3	3	3	1	58	6.5	9.76	85	3
CEPT1	P56134	ATP synthase subunit f, mitochondrial OS=Homo sapiens OX=9606 GN=ATP5MF PE=1 SV=3	ATP5MF	0	10.571	26	2	2	2	1	94	10.9	9.67	81	2
CEPT1	P24539	ATP synthase F(0) complex subunit B1, mitochondrial OS=Homo sapiens OX=9606 GN=ATP5PB PE=1 SV=2	ATP5PB	0	30.666	30	6	11	6	1	256	28.9	9.36	54	6
CEPT1	O75947	ATP synthase subunit d, mitochondrial OS=Homo sapiens OX=9606 GN=ATP5PD PE=1 SV=3	ATP5PD	0	21.438	50	6	8	6	1	161	18.5	5.3	129	6
CEPT1	P48047	ATP synthase subunit O, mitochondrial OS=Homo sapiens OX=9606 GN=ATP5PO PE=1 SV=1	ATP5PO	0	50.874	54	12	15	12	1	213	23.3	9.96	265	12
CEPT1	Q15904	V-type proton ATPase subunit S1 OS=Homo sapiens OX=9606 GN=ATP6AP1 PE=1 SV=2	ATP6AP1	0	5.268	7	2	2	2	1	470	52	6.14	21	2
CEPT1	O75787	Renin receptor OS=Homo sapiens OX=9606 GN=ATP6AP2 PE=1 SV=2	ATP6AP2	0	9.394	11	4	4	4	1	350	39	6.1	43	4
CEPT1	P61421	V-type proton ATPase subunit d 1 OS=Homo sapiens OX=9606 GN=ATP6V0D1 PE=1 SV=1	ATP6V0D1	0.001	4.213	7	2	2	2	1	351	40.3	5	38	2
CEPT1	P38606	V-type proton ATPase catalytic subunit A OS=Homo sapiens OX=9606 GN=ATP6V1A PE=1 SV=2	ATP6V1A	0	91.285	34	16	24	16	1	617	68.3	5.52	427	16
CEPT1	Q9UI12	V-type proton ATPase subunit H OS=Homo sapiens OX=9606 GN=ATP6V1H PE=1 SV=1	ATP6V1H	0	64.107	34	14	17	14	1	483	55.8	6.48	306	14
CEPT1	P35670	Copper-transporting ATPase 2 OS=Homo sapiens OX=9606 GN=ATP7B PE=1 SV=4	ATP7B	0.035	1.54	1	1	1	1	1	1465	157.2	6.7	0	1
CEPT1	Q6UW56	All-trans retinoic acid-induced differentiation factor OS=Homo sapiens OX=9606 GN=ATRAID PE=1 SV=2	ATRAID	0.066	1.149	3	1	1	1	1	229	24.7	7.25	0	1
CEPT1	Q9UBB4	Ataxin-10 OS=Homo sapiens OX=9606 GN=ATXN10 PE=1 SV=1	ATXN10	0	79.922	36	15	21	15	1	475	53.5	5.25	489	15
CEPT1	Q99700	Ataxin-2 OS=Homo sapiens OX=9606 GN=ATXN2 PE=1 SV=2	ATXN2	0.002	3.677	2	2	2	2	1	1313	140.2	9.57	26	2
CEPT1	Q8WWM7	Ataxin-2-like protein OS=Homo sapiens OX=9606 GN=ATXN2L PE=1 SV=2	ATXN2L	0	25.131	12	8	8	8	1	1075	113.3	8.59	86	8
CEPT1	Q9Y679	Lipid droplet-regulating VLDL assembly factor AUP1 OS=Homo sapiens OX=9606 GN=AUP1 PE=1 SV=2	AUP1	0	76.15	41	14	26	14	1	410	45.8	8.65	453	14
CEPT1	Q96GD4	Aurora kinase B OS=Homo sapiens OX=9606 GN=AURKB PE=1 SV=3	AURKB	0	19.962	25	6	6	6	1	344	39.3	9.29	98	6
CEPT1	Q8WXX7	Autism susceptibility gene 2 protein OS=Homo sapiens OX=9606 GN=AUTS2 PE=1 SV=1	AUTS2	0	28.41	10	8	9	8	1	1259	138.9	9.38	59	8
CEPT1	Q8NBF6	Late secretory pathway protein AVL9 homolog OS=Homo sapiens OX=9606 GN=AVL9 PE=1 SV=1	AVL9	0.007	2.477	2	1	1	1	1	648	71.9	6.21	23	1
CEPT1	Q8NCR0	UDP-GalNAc:beta-1,3-N-acetylgalactosaminyltransferase 2 OS=Homo sapiens OX=9606 GN=B3GALNT2 PE=1 SV=1	B3GALNT2	0	5.412	7	3	3	3	1	500	56.7	5.71	0	3
CEPT1	O94766	Galactosylgalactosylxylosylprotein 3-beta-glucuronosyltransferase 3 OS=Homo sapiens OX=9606 GN=B3GAT3 PE=1 SV=2	B3GAT3	0	15.04	21	4	4	4	1	335	37.1	8.27	66	4
CEPT1	P15291	Beta-1,4-galactosyltransferase 1 OS=Homo sapiens OX=9606 GN=B4GALT1 PE=1 SV=5	B4GALT1	0.003	3.057	2	1	1	1	1	398	43.9	8.65	46	1
CEPT1	Q9UBV7	Beta-1,4-galactosyltransferase 7 OS=Homo sapiens OX=9606 GN=B4GALT7 PE=1 SV=1	B4GALT7	0.006	2.724	2	1	1	1	1	327	37.4	8.98	34	1
CEPT1	O43505	Beta-1,4-glucuronyltransferase 1 OS=Homo sapiens OX=9606 GN=B4GAT1 PE=1 SV=1	B4GAT1	0	28.441	16	7	11	7	1	415	47.1	7.2	254	7
CEPT1	Q9NWV8	BRISC and BRCA1-A complex member 1 OS=Homo sapiens OX=9606 GN=BABAM1 PE=1 SV=1	BABAM1	0.072	1.117	2	1	1	1	1	329	36.5	4.64	24	1
CEPT1	O95816	BAG family molecular chaperone regulator 2 OS=Homo sapiens OX=9606 GN=BAG2 PE=1 SV=1	BAG2	0	9.57	23	3	3	3	1	211	23.8	6.7	27	3
CEPT1	O95817	BAG family molecular chaperone regulator 3 OS=Homo sapiens OX=9606 GN=BAG3 PE=1 SV=3	BAG3	0	8.568	10	3	3	3	1	575	61.6	6.95	34	3
CEPT1	Q9UL15	BAG family molecular chaperone regulator 5 OS=Homo sapiens OX=9606 GN=BAG5 PE=1 SV=1	BAG5	0	5.491	7	2	2	2	1	447	51.2	6.05	13	2
CEPT1	P46379	Large proline-rich protein BAG6 OS=Homo sapiens OX=9606 GN=BAG6 PE=1 SV=2	BAG6	0	13.961	3	3	4	3	1	1132	119.3	5.6	75	3
CEPT1	Q07812	Apoptosis regulator BAX OS=Homo sapiens OX=9606 GN=BAX PE=1 SV=1	BAX	0	10.183	13	2	2	2	1	192	21.2	5.22	83	2
CEPT1	Q8IWZ6	Bardet-Biedl syndrome 7 protein OS=Homo sapiens OX=9606 GN=BBS7 PE=1 SV=2	BBS7	0	7.265	5	3	3	3	1	715	80.3	6.05	40	3
CEPT1	P12694	2-oxoisovalerate dehydrogenase subunit alpha, mitochondrial OS=Homo sapiens OX=9606 GN=BCKDHA PE=1 SV=2	BCKDHA	0	28.041	22	6	8	6	1	445	50.4	8.27	92	6
CEPT1	O14874	[3-methyl-2-oxobutanoate dehydrogenase [lipoamide]] kinase, mitochondrial OS=Homo sapiens OX=9606 GN=BCKDK PE=1 SV=2	BCKDK	0.062	1.193	2	1	1	1	1	412	46.3	8.82	0	1
CEPT1	Q16548	Bcl-2-related protein A1 OS=Homo sapiens OX=9606 GN=BCL2A1 PE=1 SV=1	BCL2A1	0.037	1.484	11	1	1	1	1	175	20.1	5.38	0	1
CEPT1	Q9HB09	Bcl-2-like protein 12 OS=Homo sapiens OX=9606 GN=BCL2L12 PE=1 SV=1	BCL2L12	0.039	1.453	2	1	1	1	1	334	36.8	9.22	31	1
CEPT1	Q6W2J9	BCL-6 corepressor OS=Homo sapiens OX=9606 GN=BCOR PE=1 SV=1	BCOR	0	53.518	13	15	17	15	1	1755	192.1	6.48	182	15
CEPT1	Q02338	D-beta-hydroxybutyrate dehydrogenase, mitochondrial OS=Homo sapiens OX=9606 GN=BDH1 PE=1 SV=3	BDH1	0	9.265	13	4	4	4	1	343	38.1	8.95	32	4
CEPT1	O15155	BET1 homolog OS=Homo sapiens OX=9606 GN=BET1 PE=1 SV=1	BET1	0.01	2.256	9	1	1	1	1	118	13.3	9.06	20	1
CEPT1	Q13490	Baculoviral IAP repeat-containing protein 2 OS=Homo sapiens OX=9606 GN=BIRC2 PE=1 SV=2	BIRC2	0.001	4.006	4	2	2	2	1	618	69.9	6.7	40	2
CEPT1	P53004	Biliverdin reductase A OS=Homo sapiens OX=9606 GN=BLVRA PE=1 SV=2	BLVRA	0	38.353	36	9	11	9	1	296	33.4	6.44	125	9
CEPT1	Q12983	BCL2/adenovirus E1B 19 kDa protein-interacting protein 3 OS=Homo sapiens OX=9606 GN=BNIP3 PE=1 SV=3	BNIP3	0.001	3.93	4	1	1	1	1	259	27.8	7.17	27	1
CEPT1	O60238	BCL2/adenovirus E1B 19 kDa protein-interacting protein 3-like OS=Homo sapiens OX=9606 GN=BNIP3L PE=1 SV=1	BNIP3L	0	4.589	7	1	2	1	1	219	23.9	5.85	40	1
CEPT1	Q9H3K6	BolA-like protein 2 OS=Homo sapiens OX=9606 GN=BOLA2 PE=1 SV=1	BOLA2	0.002	3.745	10	1	1	1	1	86	10.1	6.52	37	1
CEPT1	O95861	3'(2'),5'-bisphosphate nucleotidase 1 OS=Homo sapiens OX=9606 GN=BPNT1 PE=1 SV=1	BPNT1	0.025	1.709	3	1	1	1	1	308	33.4	5.69	0	1
CEPT1	Q6PJG6	BRCA1-associated ATM activator 1 OS=Homo sapiens OX=9606 GN=BRAT1 PE=1 SV=2	BRAT1	0	79.353	27	16	19	16	1	821	88.1	5.27	449	16
CEPT1	Q8TDN6	Ribosome biogenesis protein BRX1 homolog OS=Homo sapiens OX=9606 GN=BRIX1 PE=1 SV=2	BRIX1	0.007	2.668	5	2	2	2	1	353	41.4	9.92	32	2
CEPT1	P35613	Basigin OS=Homo sapiens OX=9606 GN=BSG PE=1 SV=2	BSG	0	14.806	13	4	4	4	1	385	42.2	5.66	74	4
CEPT1	O14981	TATA-binding protein-associated factor 172 OS=Homo sapiens OX=9606 GN=BTAF1 PE=1 SV=2	BTAF1	0	60.009	11	18	19	18	1	1849	206.8	6.52	237	18
CEPT1	Q32M84	BTB/POZ domain-containing protein 16 OS=Homo sapiens OX=9606 GN=BTBD16 PE=1 SV=2	BTBD16	0.074	1.104	7	1	1	1	1	506	58.4	9.2	0	1
CEPT1	P43251	Biotinidase OS=Homo sapiens OX=9606 GN=BTD PE=1 SV=2	BTD	0.004	2.987	2	1	1	1	1	543	61.1	6.25	23	1
CEPT1	O43683	Mitotic checkpoint serine/threonine-protein kinase BUB1 OS=Homo sapiens OX=9606 GN=BUB1 PE=1 SV=1	BUB1	0.007	2.632	2	1	1	1	1	1085	122.3	6.47	22	1
CEPT1	O43684	Mitotic checkpoint protein BUB3 OS=Homo sapiens OX=9606 GN=BUB3 PE=1 SV=1	BUB3	0	11.355	13	3	3	3	1	328	37.1	6.84	45	3
CEPT1	Q13895	Bystin OS=Homo sapiens OX=9606 GN=BYSL PE=1 SV=3	BYSL	0.006	2.714	2	1	1	1	1	437	49.6	8.12	23	1
CEPT1	Q7L1Q6	Basic leucine zipper and W2 domain-containing protein 1 OS=Homo sapiens OX=9606 GN=BZW1 PE=1 SV=1	BZW1	0	25.005	18	10	10	9	1	419	48	5.92	89	10
CEPT1	Q9Y6E2	Basic leucine zipper and W2 domain-containing protein 2 OS=Homo sapiens OX=9606 GN=BZW2 PE=1 SV=1	BZW2	0	7.398	6	3	4	2	1	419	48.1	6.68	67	3
CEPT1	Q6ZRI6	Uncharacterized protein C15orf39 OS=Homo sapiens OX=9606 GN=C15orf39 PE=1 SV=3	C15ORF39	0	22.987	11	7	8	7	1	1047	110.6	7.64	72	7
CEPT1	A6NNL5	Uncharacterized protein C15orf61 OS=Homo sapiens OX=9606 GN=C15orf61 PE=2 SV=2	C15ORF61	0	5.444	15	2	2	2	1	157	18.1	9.86	34	2
CEPT1	Q9HAS0	Protein Njmu-R1 OS=Homo sapiens OX=9606 GN=C17orf75 PE=1 SV=2	C17ORF75	0	7.38	5	2	2	2	1	396	44.6	5.03	76	2
CEPT1	Q9UFG5	UPF0449 protein C19orf25 OS=Homo sapiens OX=9606 GN=C19orf25 PE=1 SV=2	C19ORF25	0	4.461	17	1	1	1	1	118	12.9	5.07	40	1
CEPT1	Q6ZSJ8	Uncharacterized protein C1orf122 OS=Homo sapiens OX=9606 GN=C1orf122 PE=4 SV=2	C1ORF122	0	7.429	34	2	2	2	1	110	11.5	6.73	29	2
CEPT1	Q9H425	Uncharacterized protein C1orf198 OS=Homo sapiens OX=9606 GN=C1orf198 PE=1 SV=1	C1ORF198	0	4.747	8	2	2	2	1	327	36.3	5.72	0	2
CEPT1	Q9BWL3	Protein C1orf43 OS=Homo sapiens OX=9606 GN=C1orf43 PE=2 SV=1	C1ORF43	0	4.689	11	2	2	2	1	253	28.8	9.6	18	2
CEPT1	Q07021	Complement component 1 Q subcomponent-binding protein, mitochondrial OS=Homo sapiens OX=9606 GN=C1QBP PE=1 SV=1	C1QBP	0	62.388	35	7	11	7	1	282	31.3	4.84	272	7
CEPT1	Q6P1S2	Protein C3orf33 OS=Homo sapiens OX=9606 GN=C3orf33 PE=1 SV=2	C3ORF33	0	6.626	8	2	2	2	1	294	33.7	9.85	48	2
CEPT1	A6NDU8	UPF0600 protein C5orf51 OS=Homo sapiens OX=9606 GN=C5orf51 PE=1 SV=1	C5ORF51	0	20.252	16	3	5	3	1	294	33.6	5.26	83	3
CEPT1	Q7Z4R8	UPF0669 protein C6orf120 OS=Homo sapiens OX=9606 GN=C6orf120 PE=1 SV=1	C6ORF120	0	16.007	16	2	3	2	1	191	20.8	4.84	31	2
CEPT1	Q6P1X6	UPF0598 protein C8orf82 OS=Homo sapiens OX=9606 GN=C8orf82 PE=1 SV=2	C8ORF82	0.004	3.018	7	1	1	1	1	216	23.9	9.14	45	1
CEPT1	Q8IXQ3	Uncharacterized protein C9orf40 OS=Homo sapiens OX=9606 GN=C9orf40 PE=1 SV=1	C9ORF40	0	10.15	15	2	3	2	1	194	21.1	5.01	24	2
CEPT1	Q5T6V5	Queuosine salvage protein OS=Homo sapiens OX=9606 GN=C9orf64 PE=1 SV=1	C9ORF64	0	5.419	6	2	2	2	1	341	39	5.88	40	2
CEPT1	Q5VU97	VWFA and cache domain-containing protein 1 OS=Homo sapiens OX=9606 GN=CACHD1 PE=2 SV=2	CACHD1	0.02	1.842	1	1	1	1	1	1274	142.2	6.43	17	1
CEPT1	Q9HB71	Calcyclin-binding protein OS=Homo sapiens OX=9606 GN=CACYBP PE=1 SV=2	CACYBP	0	9.566	8	1	1	1	1	228	26.2	8.25	69	1
CEPT1	P27708	CAD protein OS=Homo sapiens OX=9606 GN=CAD PE=1 SV=3	CAD	0	66.882	9	18	19	17	1	2225	242.8	6.46	401	18
CEPT1	O43852	Calumenin OS=Homo sapiens OX=9606 GN=CALU PE=1 SV=2	CALU	0	15.082	27	6	8	6	1	315	37.1	4.64	38	6
CEPT1	Q13554	Calcium/calmodulin-dependent protein kinase type II subunit beta OS=Homo sapiens OX=9606 GN=CAMK2B PE=1 SV=3	CAMK2B	0.001	4.185	3	2	2	2	1	666	72.6	7.27	0	2
CEPT1	Q7Z624	Calmodulin-lysine N-methyltransferase OS=Homo sapiens OX=9606 GN=CAMKMT PE=1 SV=2	CAMKMT	0.006	2.742	4	1	1	1	1	323	36.1	6.83	23	1
CEPT1	P49069	Calcium signal-modulating cyclophilin ligand OS=Homo sapiens OX=9606 GN=CAMLG PE=1 SV=1	CAMLG	0	12.638	30	5	5	5	1	296	32.9	8.05	38	5
CEPT1	Q86VP6	Cullin-associated NEDD8-dissociated protein 1 OS=Homo sapiens OX=9606 GN=CAND1 PE=1 SV=2	CAND1	0	114.23	27	28	34	26	1	1230	136.3	5.78	515	28
CEPT1	O75155	Cullin-associated NEDD8-dissociated protein 2 OS=Homo sapiens OX=9606 GN=CAND2 PE=1 SV=3	CAND2	0	145.361	27	27	37	25	1	1236	135.2	5.68	851	27
CEPT1	Q8WVQ1	Soluble calcium-activated nucleotidase 1 OS=Homo sapiens OX=9606 GN=CANT1 PE=1 SV=1	CANT1	0	19.41	23	6	6	6	1	401	44.8	6.09	71	6
CEPT1	P27824	Calnexin OS=Homo sapiens OX=9606 GN=CANX PE=1 SV=2	CANX	0	92.718	28	17	28	17	1	592	67.5	4.6	484	17
CEPT1	P07384	Calpain-1 catalytic subunit OS=Homo sapiens OX=9606 GN=CAPN1 PE=1 SV=1	CAPN1	0	59.542	18	13	17	13	1	714	81.8	5.67	289	13
CEPT1	P04632	Calpain small subunit 1 OS=Homo sapiens OX=9606 GN=CAPNS1 PE=1 SV=1	CAPNS1	0	7.073	9	2	2	2	1	268	28.3	5.2	58	2
CEPT1	Q14444	Caprin-1 OS=Homo sapiens OX=9606 GN=CAPRIN1 PE=1 SV=2	CAPRIN1	0	22.885	13	7	8	7	1	709	78.3	5.25	155	7
CEPT1	P52907	F-actin-capping protein subunit alpha-1 OS=Homo sapiens OX=9606 GN=CAPZA1 PE=1 SV=3	CAPZA1	0	20.007	34	5	5	4	1	286	32.9	5.69	76	5
CEPT1	P47755	F-actin-capping protein subunit alpha-2 OS=Homo sapiens OX=9606 GN=CAPZA2 PE=1 SV=3	CAPZA2	0	13.272	20	4	4	3	1	286	32.9	5.85	90	4
CEPT1	P47756	F-actin-capping protein subunit beta OS=Homo sapiens OX=9606 GN=CAPZB PE=1 SV=4	CAPZB	0	12.403	25	5	6	5	1	277	31.3	5.59	20	5
CEPT1	Q86X55	Histone-arginine methyltransferase CARM1 OS=Homo sapiens OX=9606 GN=CARM1 PE=1 SV=3	CARM1	0	11.044	7	4	4	4	1	608	65.8	6.73	39	4
CEPT1	P31415	Calsequestrin-1 OS=Homo sapiens OX=9606 GN=CASQ1 PE=1 SV=3	CASQ1	0.033	1.55	2	1	1	1	1	396	45.1	4.16	0	1
CEPT1	Q7RTX7	Cation channel sperm-associated protein 4 OS=Homo sapiens OX=9606 GN=CATSPER4 PE=1 SV=1	CATSPER4	0.046	1.372	3	1	1	1	1	472	54.1	5.26	0	1
CEPT1	P35520	Cystathionine beta-synthase OS=Homo sapiens OX=9606 GN=CBS PE=1 SV=2	CBS	0	18.681	7	4	5	4	1	551	60.5	6.65	122	4
CEPT1	Q9BRT8	COBW domain-containing protein 1 OS=Homo sapiens OX=9606 GN=CBWD1 PE=1 SV=1	CBWD1	0	86.307	47	13	15	13	1	395	44	4.86	351	13
CEPT1	Q96NT0	Coiled-coil domain-containing protein 115 OS=Homo sapiens OX=9606 GN=CCDC115 PE=1 SV=1	CCDC115	0	11.223	29	3	3	3	1	180	19.7	6.95	53	3
CEPT1	Q8WUD4	Coiled-coil domain-containing protein 12 OS=Homo sapiens OX=9606 GN=CCDC12 PE=1 SV=1	CCDC12	0.006	2.802	19	2	2	2	1	166	19.2	7.34	0	2
CEPT1	Q9H6E4	Coiled-coil domain-containing protein 134 OS=Homo sapiens OX=9606 GN=CCDC134 PE=1 SV=1	CCDC134	0.005	2.953	5	1	1	1	1	229	26.5	8.85	16	1
CEPT1	O60826	Coiled-coil domain-containing protein 22 OS=Homo sapiens OX=9606 GN=CCDC22 PE=1 SV=1	CCDC22	0	7.04	6	3	3	3	1	627	70.7	6.74	34	3
CEPT1	Q96A33	Coiled-coil domain-containing protein 47 OS=Homo sapiens OX=9606 GN=CCDC47 PE=1 SV=1	CCDC47	0	82.48	36	13	23	13	1	483	55.8	4.87	368	13
CEPT1	Q96ER9	Mitochondrial potassium channel OS=Homo sapiens OX=9606 GN=CCDC51 PE=1 SV=2	CCDC51	0	13.686	19	5	5	5	1	411	45.8	8.19	70	5
CEPT1	P14635	G2/mitotic-specific cyclin-B1 OS=Homo sapiens OX=9606 GN=CCNB1 PE=1 SV=1	CCNB1	0.022	1.776	4	1	1	1	1	433	48.3	7.47	0	1
CEPT1	O75909	Cyclin-K OS=Homo sapiens OX=9606 GN=CCNK PE=1 SV=2	CCNK	0.058	1.265	2	1	1	1	1	580	64.2	8.41	0	1
CEPT1	O60563	Cyclin-T1 OS=Homo sapiens OX=9606 GN=CCNT1 PE=1 SV=1	CCNT1	0.006	2.759	2	1	1	1	1	726	80.6	8.78	0	1
CEPT1	Q8N7R7	Cyclin-Y-like protein 1 OS=Homo sapiens OX=9606 GN=CCNYL1 PE=1 SV=2	CCNYL1	0.009	2.379	5	1	1	1	1	359	40.7	6.07	32	1
CEPT1	P78371	T-complex protein 1 subunit beta OS=Homo sapiens OX=9606 GN=CCT2 PE=1 SV=4	CCT2	0	220.821	66	31	48	31	1	535	57.5	6.46	1109	31
CEPT1	P49368	T-complex protein 1 subunit gamma OS=Homo sapiens OX=9606 GN=CCT3 PE=1 SV=4	CCT3	0	231.006	52	31	96	31	1	545	60.5	6.49	1494	31
CEPT1	P50991	T-complex protein 1 subunit delta OS=Homo sapiens OX=9606 GN=CCT4 PE=1 SV=4	CCT4	0	228.644	61	27	70	27	1	539	57.9	7.83	1523	27
CEPT1	P48643	T-complex protein 1 subunit epsilon OS=Homo sapiens OX=9606 GN=CCT5 PE=1 SV=1	CCT5	0	296.242	58	33	73	33	1	541	59.6	5.66	1494	33
CEPT1	P40227	T-complex protein 1 subunit zeta OS=Homo sapiens OX=9606 GN=CCT6A PE=1 SV=3	CCT6A	0	178.611	49	28	45	28	1	531	58	6.68	991	28
CEPT1	Q99832	T-complex protein 1 subunit eta OS=Homo sapiens OX=9606 GN=CCT7 PE=1 SV=2	CCT7	0	136.371	48	22	34	22	1	543	59.3	7.65	706	22
CEPT1	P50990	T-complex protein 1 subunit theta OS=Homo sapiens OX=9606 GN=CCT8 PE=1 SV=4	CCT8	0	114.876	48	24	37	24	1	548	59.6	5.6	758	24
CEPT1	P86791	Vacuolar fusion protein CCZ1 homolog OS=Homo sapiens OX=9606 GN=CCZ1 PE=1 SV=1	CCZ1	0	10.473	13	4	4	4	1	482	55.8	6.48	65	4
CEPT1	P09693	T-cell surface glycoprotein CD3 gamma chain OS=Homo sapiens OX=9606 GN=CD3G PE=1 SV=1	CD3G	0.028	1.623	12	1	1	1	1	182	20.5	8.4	0	1
CEPT1	O75794	Cell division cycle protein 123 homolog OS=Homo sapiens OX=9606 GN=CDC123 PE=1 SV=1	CDC123	0	43.676	28	8	10	8	1	336	39.1	4.81	304	8
CEPT1	Q9UJX2	Cell division cycle protein 23 homolog OS=Homo sapiens OX=9606 GN=CDC23 PE=1 SV=3	CDC23	0	7.094	6	3	3	3	1	597	68.8	7.02	32	3
CEPT1	P30307	M-phase inducer phosphatase 3 OS=Homo sapiens OX=9606 GN=CDC25C PE=1 SV=2	CDC25C	0.009	2.425	2	1	1	1	1	473	53.3	6.79	15	1
CEPT1	Q16543	Hsp90 co-chaperone Cdc37 OS=Homo sapiens OX=9606 GN=CDC37 PE=1 SV=1	CDC37	0.008	2.446	3	1	1	1	1	378	44.4	5.25	22	1
CEPT1	P60953	Cell division control protein 42 homolog OS=Homo sapiens OX=9606 GN=CDC42 PE=1 SV=2	CDC42	0	19.151	20	2	3	2	1	191	21.2	6.55	92	2
CEPT1	Q00587	Cdc42 effector protein 1 OS=Homo sapiens OX=9606 GN=CDC42EP1 PE=1 SV=1	CDC42EP1	0	49.318	38	10	14	10	1	391	40.3	7.15	191	10
CEPT1	O75419	Cell division control protein 45 homolog OS=Homo sapiens OX=9606 GN=CDC45 PE=1 SV=1	CDC45	0	26.166	11	6	8	6	1	566	65.5	5.53	98	6
CEPT1	Q99459	Cell division cycle 5-like protein OS=Homo sapiens OX=9606 GN=CDC5L PE=1 SV=2	CDC5L	0.019	1.881	1	1	1	1	1	802	92.2	8.18	39	1
CEPT1	O00311	Cell division cycle 7-related protein kinase OS=Homo sapiens OX=9606 GN=CDC7 PE=1 SV=1	CDC7	0	16.234	11	4	5	4	1	574	63.8	8.73	61	4
CEPT1	Q6P1J9	Parafibromin OS=Homo sapiens OX=9606 GN=CDC73 PE=1 SV=1	CDC73	0	5.154	4	2	2	2	1	531	60.5	9.61	29	2
CEPT1	P12830	Cadherin-1 OS=Homo sapiens OX=9606 GN=CDH1 PE=1 SV=3	CDH1	0	33.215	11	7	8	7	1	882	97.4	4.73	194	7
CEPT1	P19022	Cadherin-2 OS=Homo sapiens OX=9606 GN=CDH2 PE=1 SV=4	CDH2	0	5.512	5	2	2	2	1	906	99.7	4.81	0	2
CEPT1	P22223	Cadherin-3 OS=Homo sapiens OX=9606 GN=CDH3 PE=1 SV=2	CDH3	0	6.783	3	2	2	2	1	829	91.4	4.75	53	2
CEPT1	O14735	CDP-diacylglycerol--inositol 3-phosphatidyltransferase OS=Homo sapiens OX=9606 GN=CDIPT PE=1 SV=1	CDIPT	0	32.022	31	6	13	6	1	213	23.5	8.03	277	6
CEPT1	P06493	Cyclin-dependent kinase 1 OS=Homo sapiens OX=9606 GN=CDK1 PE=1 SV=3	CDK1	0	97.493	58	14	23	12	1	297	34.1	8.4	438	14
CEPT1	P21127	Cyclin-dependent kinase 11B OS=Homo sapiens OX=9606 GN=CDK11B PE=1 SV=4	CDK11B	0.032	1.572	1	1	1	1	1	795	92.6	5.54	0	1
CEPT1	Q00537	Cyclin-dependent kinase 17 OS=Homo sapiens OX=9606 GN=CDK17 PE=1 SV=2	CDK17	0	4.84	4	2	4	1	1	523	59.5	9.03	49	2
CEPT1	Q07002	Cyclin-dependent kinase 18 OS=Homo sapiens OX=9606 GN=CDK18 PE=1 SV=4	CDK18	0	4.38	3	2	4	1	1	474	54.4	8.66	56	2
CEPT1	P24941	Cyclin-dependent kinase 2 OS=Homo sapiens OX=9606 GN=CDK2 PE=1 SV=2	CDK2	0	23.377	35	6	9	4	1	298	33.9	8.68	99	6
CEPT1	P11802	Cyclin-dependent kinase 4 OS=Homo sapiens OX=9606 GN=CDK4 PE=1 SV=2	CDK4	0	32.727	34	7	11	6	1	303	33.7	7.01	148	7
CEPT1	Q00535	Cyclin-dependent-like kinase 5 OS=Homo sapiens OX=9606 GN=CDK5 PE=1 SV=3	CDK5	0	32.725	37	9	13	8	1	292	33.3	7.66	191	9
CEPT1	Q96SZ6	Mitochondrial tRNA methylthiotransferase CDK5RAP1 OS=Homo sapiens OX=9606 GN=CDK5RAP1 PE=1 SV=2	CDK5RAP1	0	14.577	11	5	5	5	1	601	67.6	8.21	37	5
CEPT1	Q96JB5	CDK5 regulatory subunit-associated protein 3 OS=Homo sapiens OX=9606 GN=CDK5RAP3 PE=1 SV=2	CDK5RAP3	0.005	2.931	5	2	2	2	1	506	56.9	4.75	0	2
CEPT1	P50750	Cyclin-dependent kinase 9 OS=Homo sapiens OX=9606 GN=CDK9 PE=1 SV=3	CDK9	0	8.814	7	3	5	2	1	372	42.8	8.79	67	3
CEPT1	Q5VV42	Threonylcarbamoyladenosine tRNA methylthiotransferase OS=Homo sapiens OX=9606 GN=CDKAL1 PE=1 SV=1	CDKAL1	0	61.599	28	12	14	12	1	579	65.1	7.46	241	12
CEPT1	P49918	Cyclin-dependent kinase inhibitor 1C OS=Homo sapiens OX=9606 GN=CDKN1C PE=1 SV=1	CDKN1C	0.02	1.822	3	1	1	1	1	316	32.2	5.52	0	1
CEPT1	P42771	Cyclin-dependent kinase inhibitor 2A OS=Homo sapiens OX=9606 GN=CDKN2A PE=1 SV=2	CDKN2A	0	10.452	32	4	6	4	1	156	16.5	5.81	41	4
CEPT1	O95674	Phosphatidate cytidylyltransferase 2 OS=Homo sapiens OX=9606 GN=CDS2 PE=1 SV=1	CDS2	0	16.917	15	4	5	4	1	445	51.4	7.09	79	4
CEPT1	Q9HCU4	Cadherin EGF LAG seven-pass G-type receptor 2 OS=Homo sapiens OX=9606 GN=CELSR2 PE=1 SV=1	CELSR2	0.072	1.112	0	1	1	1	1	2923	317.3	5.31	30	1
CEPT1	Q9UHN6	Cell surface hyaluronidase OS=Homo sapiens OX=9606 GN=CEMIP2 PE=1 SV=1	CEMIP2	0.075	1.094	1	1	1	1	1	1383	154.3	8.15	0	1
CEPT1	Q9H3R5	Centromere protein H OS=Homo sapiens OX=9606 GN=CENPH PE=1 SV=1	CENPH	0.009	2.361	7	1	1	1	1	247	28.5	5.29	27	1
CEPT1	Q5SW79	Centrosomal protein of 170 kDa OS=Homo sapiens OX=9606 GN=CEP170 PE=1 SV=1	CEP170	0	20.309	5	7	7	7	1	1584	175.2	7.11	77	7
CEPT1	O95684	Centrosomal protein 43 OS=Homo sapiens OX=9606 GN=CEP43 PE=1 SV=1	CEP43	0.057	1.278	2	1	1	1	1	399	43	4.81	0	1
CEPT1	Q5JTW2	Centrosomal protein of 78 kDa OS=Homo sapiens OX=9606 GN=CEP78 PE=1 SV=1	CEP78	0	12.904	8	4	5	4	1	689	76.3	8.18	37	4
CEPT1	Q6P2H3	Centrosomal protein of 85 kDa OS=Homo sapiens OX=9606 GN=CEP85 PE=1 SV=1	CEP85	0	27.426	15	7	8	7	1	762	85.6	6	118	7
CEPT1	Q9Y6K0	Choline/ethanolaminephosphotransferase 1 OS=Homo sapiens OX=9606 GN=CEPT1 PE=1 SV=1	CEPT1	0	59.409	22	9	30	9	1	416	46.5	8.21	657	9
CEPT1	P27544	Ceramide synthase 1 OS=Homo sapiens OX=9606 GN=CERS1 PE=1 SV=1	CERS1	0	11.738	14	3	3	3	1	350	39.5	9.04	58	3
CEPT1	Q96G23	Ceramide synthase 2 OS=Homo sapiens OX=9606 GN=CERS2 PE=1 SV=1	CERS2	0	10.785	8	3	3	3	1	380	44.8	8.98	24	3
CEPT1	Q6ZMG9	Ceramide synthase 6 OS=Homo sapiens OX=9606 GN=CERS6 PE=1 SV=1	CERS6	0	5.533	5	2	2	2	1	384	44.9	7.65	34	2
CEPT1	P23528	Cofilin-1 OS=Homo sapiens OX=9606 GN=CFL1 PE=1 SV=3	CFL1	0	81.495	58	9	18	7	1	166	18.5	8.09	482	9
CEPT1	Q13112	Chromatin assembly factor 1 subunit B OS=Homo sapiens OX=9606 GN=CHAF1B PE=1 SV=1	CHAF1B	0	4.555	5	2	2	2	1	559	61.5	7.5	20	2
CEPT1	Q9NX63	MICOS complex subunit MIC19 OS=Homo sapiens OX=9606 GN=CHCHD3 PE=1 SV=1	CHCHD3	0	29.621	22	6	6	6	1	227	26.1	8.28	145	6
CEPT1	Q9BRQ6	MICOS complex subunit MIC25 OS=Homo sapiens OX=9606 GN=CHCHD6 PE=1 SV=1	CHCHD6	0.01	2.249	4	1	1	1	1	235	26.4	8.85	0	1
CEPT1	Q86WJ1	Chromodomain-helicase-DNA-binding protein 1-like OS=Homo sapiens OX=9606 GN=CHD1L PE=1 SV=3	CHD1L	0	16.474	8	7	7	7	1	897	100.9	6.9	51	7
CEPT1	Q8NE62	Choline dehydrogenase, mitochondrial OS=Homo sapiens OX=9606 GN=CHDH PE=1 SV=2	CHDH	0.002	3.319	2	1	1	1	1	594	65.3	8.28	43	1
CEPT1	O14757	Serine/threonine-protein kinase Chk1 OS=Homo sapiens OX=9606 GN=CHEK1 PE=1 SV=2	CHEK1	0	15.521	16	6	6	6	1	476	54.4	8.25	59	6
CEPT1	Q8IWX8	Calcium homeostasis endoplasmic reticulum protein OS=Homo sapiens OX=9606 GN=CHERP PE=1 SV=3	CHERP	0.048	1.35	1	1	1	1	1	916	103.6	9.04	16	1
CEPT1	Q9UHD1	Cysteine and histidine-rich domain-containing protein 1 OS=Homo sapiens OX=9606 GN=CHORDC1 PE=1 SV=2	CHORDC1	0.038	1.463	5	1	1	1	1	332	37.5	7.87	0	1
CEPT1	Q99653	Calcineurin B homologous protein 1 OS=Homo sapiens OX=9606 GN=CHP1 PE=1 SV=3	CHP1	0.01	2.187	6	1	1	1	1	195	22.4	5.1	16	1
CEPT1	Q8IZ52	Chondroitin sulfate synthase 2 OS=Homo sapiens OX=9606 GN=CHPF PE=1 SV=2	CHPF	0	12.047	6	4	4	4	1	775	85.4	6.93	94	4
CEPT1	Q9P2E5	Chondroitin sulfate glucuronyltransferase OS=Homo sapiens OX=9606 GN=CHPF2 PE=2 SV=2	CHPF2	0.001	4.122	4	2	2	2	1	772	85.9	7.83	31	2
CEPT1	Q8NCH0	Carbohydrate sulfotransferase 14 OS=Homo sapiens OX=9606 GN=CHST14 PE=1 SV=2	CHST14	0	21.517	16	6	6	6	1	376	43	9.48	132	6
CEPT1	Q9GZS9	Carbohydrate sulfotransferase 5 OS=Homo sapiens OX=9606 GN=CHST5 PE=2 SV=3	CHST5	0.066	1.149	2	1	1	1	1	411	46.1	10.04	0	1
CEPT1	Q8WVB6	Chromosome transmission fidelity protein 18 homolog OS=Homo sapiens OX=9606 GN=CHTF18 PE=1 SV=1	CHTF18	0.01	2.245	1	1	1	1	1	975	107.3	7.21	22	1
CEPT1	Q8WUH1	Protein Churchill OS=Homo sapiens OX=9606 GN=CHURC1 PE=1 SV=2	CHURC1	0.007	2.684	9	1	1	1	1	139	16.1	5.54	27	1
CEPT1	O76071	Probable cytosolic iron-sulfur protein assembly protein CIAO1 OS=Homo sapiens OX=9606 GN=CIAO1 PE=1 SV=1	CIAO1	0	7.518	9	2	3	2	1	339	37.8	4.97	36	2
CEPT1	Q9Y3D0	Cytosolic iron-sulfur assembly component 2B OS=Homo sapiens OX=9606 GN=CIAO2B PE=1 SV=1	CIAO2B	0	18.586	44	4	4	4	1	163	17.7	5.19	83	4
CEPT1	Q99828	Calcium and integrin-binding protein 1 OS=Homo sapiens OX=9606 GN=CIB1 PE=1 SV=4	CIB1	0.001	4.077	8	1	1	1	1	191	21.7	4.78	54	1
CEPT1	Q8TCG1	Protein CIP2A OS=Homo sapiens OX=9606 GN=CIP2A PE=1 SV=2	CIP2A	0	133.413	30	26	39	26	1	905	102.1	6.23	512	26
CEPT1	Q9NZ45	CDGSH iron-sulfur domain-containing protein 1 OS=Homo sapiens OX=9606 GN=CISD1 PE=1 SV=1	CISD1	0	6.235	14	1	2	1	1	108	12.2	9.09	38	1
CEPT1	P0C7P0	CDGSH iron-sulfur domain-containing protein 3, mitochondrial OS=Homo sapiens OX=9606 GN=CISD3 PE=1 SV=1	CISD3	0.014	2.064	9	1	1	1	1	127	14.2	10.55	22	1
CEPT1	Q9ULV3	Cip1-interacting zinc finger protein OS=Homo sapiens OX=9606 GN=CIZ1 PE=1 SV=2	CIZ1	0	8.935	8	4	4	4	1	898	100	6.11	22	4
CEPT1	Q8WWK9	Cytoskeleton-associated protein 2 OS=Homo sapiens OX=9606 GN=CKAP2 PE=1 SV=1	CKAP2	0	5.899	5	2	2	2	1	683	76.9	9.41	15	2
CEPT1	Q07065	Cytoskeleton-associated protein 4 OS=Homo sapiens OX=9606 GN=CKAP4 PE=1 SV=2	CKAP4	0	51.363	28	13	15	13	1	602	66	5.92	186	13
CEPT1	Q14008	Cytoskeleton-associated protein 5 OS=Homo sapiens OX=9606 GN=CKAP5 PE=1 SV=3	CKAP5	0.028	1.634	1	1	1	1	1	2032	225.4	7.8	0	1
CEPT1	O75122	CLIP-associating protein 2 OS=Homo sapiens OX=9606 GN=CLASP2 PE=1 SV=3	CLASP2	0	8.991	5	5	5	5	1	1294	141	8.4	37	5
CEPT1	Q96S66	Chloride channel CLIC-like protein 1 OS=Homo sapiens OX=9606 GN=CLCC1 PE=1 SV=1	CLCC1	0	62.253	30	15	23	15	1	551	62	5.55	147	15
CEPT1	Q2KHT3	Protein CLEC16A OS=Homo sapiens OX=9606 GN=CLEC16A PE=1 SV=2	CLEC16A	0.019	1.863	1	1	1	1	1	1053	117.6	5.86	0	1
CEPT1	O14967	Calmegin OS=Homo sapiens OX=9606 GN=CLGN PE=1 SV=1	CLGN	0	24.726	10	5	5	5	1	610	70	4.69	110	5
CEPT1	Q14677	Clathrin interactor 1 OS=Homo sapiens OX=9606 GN=CLINT1 PE=1 SV=1	CLINT1	0	42.1	23	10	13	10	1	625	68.2	6.42	195	10
CEPT1	Q9NWW5	Ceroid-lipofuscinosis neuronal protein 6 OS=Homo sapiens OX=9606 GN=CLN6 PE=1 SV=1	CLN6	0	16.05	11	2	3	2	1	311	35.9	8.87	93	2
CEPT1	P54105	Methylosome subunit pICln OS=Homo sapiens OX=9606 GN=CLNS1A PE=1 SV=1	CLNS1A	0.06	1.232	5	1	1	1	1	237	26.2	4.11	15	1
CEPT1	Q9H078	Caseinolytic peptidase B protein homolog OS=Homo sapiens OX=9606 GN=CLPB PE=1 SV=1	CLPB	0	97.519	34	22	30	22	1	707	78.7	9.01	284	22
CEPT1	Q16740	ATP-dependent Clp protease proteolytic subunit, mitochondrial OS=Homo sapiens OX=9606 GN=CLPP PE=1 SV=1	CLPP	0.017	1.914	5	1	1	1	1	277	30.2	8.09	0	1
CEPT1	Q96KA5	Cleft lip and palate transmembrane protein 1-like protein OS=Homo sapiens OX=9606 GN=CLPTM1L PE=1 SV=1	CLPTM1L	0	10.381	6	2	2	2	1	538	62.2	8.56	62	2
CEPT1	O76031	ATP-dependent Clp protease ATP-binding subunit clpX-like, mitochondrial OS=Homo sapiens OX=9606 GN=CLPX PE=1 SV=2	CLPX	0	97.607	35	22	29	22	1	633	69.2	7.58	382	22
CEPT1	Q9BQT9	Calsyntenin-3 OS=Homo sapiens OX=9606 GN=CLSTN3 PE=1 SV=1	CLSTN3	0	7.26	4	3	3	3	1	956	106	5.44	17	3
CEPT1	Q00610	Clathrin heavy chain 1 OS=Homo sapiens OX=9606 GN=CLTC PE=1 SV=5	CLTC	0	9.487	3	4	4	4	1	1675	191.5	5.69	60	4
CEPT1	P10909	Clusterin OS=Homo sapiens OX=9606 GN=CLU PE=1 SV=1	CLU	0	13.58	11	3	3	3	1	449	52.5	6.27	59	3
CEPT1	O75153	Clustered mitochondria protein homolog OS=Homo sapiens OX=9606 GN=CLUH PE=1 SV=2	CLUH	0	4.92	1	2	2	2	1	1309	146.6	6.13	51	2
CEPT1	Q96KP4	Cytosolic non-specific dipeptidase OS=Homo sapiens OX=9606 GN=CNDP2 PE=1 SV=2	CNDP2	0	15.651	14	5	5	5	1	475	52.8	5.97	62	5
CEPT1	Q9P003	Protein cornichon homolog 4 OS=Homo sapiens OX=9606 GN=CNIH4 PE=1 SV=1	CNIH4	0	18.731	14	1	8	1	1	139	16.1	6.65	141	1
CEPT1	Q15417	Calponin-3 OS=Homo sapiens OX=9606 GN=CNN3 PE=1 SV=1	CNN3	0.017	1.95	5	1	1	1	1	329	36.4	6.05	15	1
CEPT1	Q8NE01	Metal transporter CNNM3 OS=Homo sapiens OX=9606 GN=CNNM3 PE=1 SV=1	CNNM3	0	67.241	31	16	20	16	1	707	76.1	6.09	255	16
CEPT1	Q6P4Q7	Metal transporter CNNM4 OS=Homo sapiens OX=9606 GN=CNNM4 PE=1 SV=3	CNNM4	0.009	2.294	1	1	1	1	1	775	86.6	6.07	14	1
CEPT1	A5YKK6	CCR4-NOT transcription complex subunit 1 OS=Homo sapiens OX=9606 GN=CNOT1 PE=1 SV=2	CNOT1	0	20.055	2	6	7	6	1	2376	266.8	7.11	116	6
CEPT1	Q9H9A5	CCR4-NOT transcription complex subunit 10 OS=Homo sapiens OX=9606 GN=CNOT10 PE=1 SV=1	CNOT10	0.01	2.23	2	1	1	1	1	744	82.3	7.78	24	1
CEPT1	Q9NZN8	CCR4-NOT transcription complex subunit 2 OS=Homo sapiens OX=9606 GN=CNOT2 PE=1 SV=1	CNOT2	0.018	1.889	3	1	1	1	1	540	59.7	7.66	22	1
CEPT1	O95628	CCR4-NOT transcription complex subunit 4 OS=Homo sapiens OX=9606 GN=CNOT4 PE=1 SV=3	CNOT4	0	37.784	22	9	11	9	1	575	63.5	7.03	140	9
CEPT1	Q9UFF9	CCR4-NOT transcription complex subunit 8 OS=Homo sapiens OX=9606 GN=CNOT8 PE=1 SV=1	CNOT8	0	7.056	11	2	2	2	1	292	33.5	4.81	62	2
CEPT1	Q92600	CCR4-NOT transcription complex subunit 9 OS=Homo sapiens OX=9606 GN=CNOT9 PE=1 SV=1	CNOT9	0.001	4.247	7	1	1	1	1	299	33.6	8.03	33	1
CEPT1	P09543	2',3'-cyclic-nucleotide 3'-phosphodiesterase OS=Homo sapiens OX=9606 GN=CNP PE=1 SV=2	CNP	0	101.987	41	21	30	21	1	421	47.5	9.07	398	21
CEPT1	Q9GZY4	Cytochrome c oxidase assembly factor 1 homolog OS=Homo sapiens OX=9606 GN=COA1 PE=1 SV=1	COA1	0	9.323	27	2	2	2	1	146	16.7	8.81	31	2
CEPT1	Q8WTW3	Conserved oligomeric Golgi complex subunit 1 OS=Homo sapiens OX=9606 GN=COG1 PE=1 SV=1	COG1	0	24.593	11	7	8	7	1	980	108.9	7.31	112	7
CEPT1	Q14746	Conserved oligomeric Golgi complex subunit 2 OS=Homo sapiens OX=9606 GN=COG2 PE=1 SV=1	COG2	0	16.826	7	3	3	3	1	738	83.2	6.62	118	3
CEPT1	Q96JB2	Conserved oligomeric Golgi complex subunit 3 OS=Homo sapiens OX=9606 GN=COG3 PE=1 SV=3	COG3	0	16.815	7	4	5	4	1	828	94	5.57	83	4
CEPT1	Q9H9E3	Conserved oligomeric Golgi complex subunit 4 OS=Homo sapiens OX=9606 GN=COG4 PE=1 SV=3	COG4	0	14.82	5	3	3	3	1	785	89	5.19	54	3
CEPT1	Q9UP83	Conserved oligomeric Golgi complex subunit 5 OS=Homo sapiens OX=9606 GN=COG5 PE=1 SV=3	COG5	0	9.257	4	3	3	3	1	839	92.7	6.6	77	3
CEPT1	Q9Y2V7	Conserved oligomeric Golgi complex subunit 6 OS=Homo sapiens OX=9606 GN=COG6 PE=1 SV=2	COG6	0	15.008	9	5	5	5	1	657	73.2	5.76	50	5
CEPT1	P83436	Conserved oligomeric Golgi complex subunit 7 OS=Homo sapiens OX=9606 GN=COG7 PE=1 SV=1	COG7	0	14.468	7	4	5	4	1	770	86.3	5.47	70	4
CEPT1	Q86X83	COMM domain-containing protein 2 OS=Homo sapiens OX=9606 GN=COMMD2 PE=1 SV=2	COMMD2	0.006	2.87	4	1	1	1	1	199	22.7	6.73	31	1
CEPT1	Q9UBI1	COMM domain-containing protein 3 OS=Homo sapiens OX=9606 GN=COMMD3 PE=1 SV=1	COMMD3	0	5.958	16	2	2	2	1	195	22.1	5.99	36	2
CEPT1	Q9H0A8	COMM domain-containing protein 4 OS=Homo sapiens OX=9606 GN=COMMD4 PE=1 SV=1	COMMD4	0.001	4.105	11	1	1	1	1	199	21.8	7.31	21	1
CEPT1	Q9NX08	COMM domain-containing protein 8 OS=Homo sapiens OX=9606 GN=COMMD8 PE=1 SV=1	COMMD8	0	4.343	7	1	1	1	1	183	21.1	5.43	23	1
CEPT1	P21964	Catechol O-methyltransferase OS=Homo sapiens OX=9606 GN=COMT PE=1 SV=2	COMT	0	23.644	21	4	7	4	1	271	30	5.47	83	4
CEPT1	Q86VU5	Catechol O-methyltransferase domain-containing protein 1 OS=Homo sapiens OX=9606 GN=COMTD1 PE=1 SV=1	COMTD1	0.003	3.282	7	2	2	2	1	262	28.8	8.38	24	2
CEPT1	P53621	Coatomer subunit alpha OS=Homo sapiens OX=9606 GN=COPA PE=1 SV=2	COPA	0	162.112	33	33	49	33	1	1224	138.3	7.66	846	33
CEPT1	P53618	Coatomer subunit beta OS=Homo sapiens OX=9606 GN=COPB1 PE=1 SV=3	COPB1	0	119.007	29	20	33	20	1	953	107.1	6.05	380	20
CEPT1	P35606	Coatomer subunit beta' OS=Homo sapiens OX=9606 GN=COPB2 PE=1 SV=2	COPB2	0	16.005	5	4	5	4	1	906	102.4	5.27	70	4
CEPT1	O14579	Coatomer subunit epsilon OS=Homo sapiens OX=9606 GN=COPE PE=1 SV=3	COPE	0	43.481	31	8	11	8	1	308	34.5	5.12	162	8
CEPT1	Q9Y678	Coatomer subunit gamma-1 OS=Homo sapiens OX=9606 GN=COPG1 PE=1 SV=1	COPG1	0	70.629	27	18	22	16	1	874	97.7	5.47	388	18
CEPT1	Q9UBF2	Coatomer subunit gamma-2 OS=Homo sapiens OX=9606 GN=COPG2 PE=1 SV=1	COPG2	0	56.823	24	17	22	15	1	871	97.6	5.81	270	17
CEPT1	P61923	Coatomer subunit zeta-1 OS=Homo sapiens OX=9606 GN=COPZ1 PE=1 SV=1	COPZ1	0	4.482	6	1	1	1	1	177	20.2	4.81	40	1
CEPT1	Q5HYK3	2-methoxy-6-polyprenyl-1,4-benzoquinol methylase, mitochondrial OS=Homo sapiens OX=9606 GN=COQ5 PE=1 SV=2	COQ5	0	38.376	31	7	8	7	1	327	37.1	6.95	207	7
CEPT1	Q9Y2Z9	Ubiquinone biosynthesis monooxygenase COQ6, mitochondrial OS=Homo sapiens OX=9606 GN=COQ6 PE=1 SV=2	COQ6	0	5.248	4	2	2	2	1	468	50.8	7.3	39	2
CEPT1	Q8NI60	Atypical kinase COQ8A, mitochondrial OS=Homo sapiens OX=9606 GN=COQ8A PE=1 SV=1	COQ8A	0	90.665	24	14	21	14	1	647	71.9	6.99	482	14
CEPT1	Q96D53	Atypical kinase COQ8B, mitochondrial OS=Homo sapiens OX=9606 GN=COQ8B PE=1 SV=2	COQ8B	0	47.696	24	9	10	9	1	544	60	7.23	218	9
CEPT1	Q9Y6N1	Cytochrome c oxidase assembly protein COX11, mitochondrial OS=Homo sapiens OX=9606 GN=COX11 PE=1 SV=3	COX11	0	8.678	18	2	2	2	1	276	31.4	9.06	50	2
CEPT1	Q5RI15	Cytochrome c oxidase assembly protein COX20, mitochondrial OS=Homo sapiens OX=9606 GN=COX20 PE=1 SV=2	COX20	0.006	2.751	10	1	1	1	1	118	13.3	8.76	17	1
CEPT1	P13073	Cytochrome c oxidase subunit 4 isoform 1, mitochondrial OS=Homo sapiens OX=9606 GN=COX4I1 PE=1 SV=1	COX4I1	0	12.538	20	4	5	4	1	169	19.6	9.51	44	4
CEPT1	P20674	Cytochrome c oxidase subunit 5A, mitochondrial OS=Homo sapiens OX=9606 GN=COX5A PE=1 SV=2	COX5A	0	12.131	33	4	4	4	1	150	16.8	6.79	44	4
CEPT1	P09669	Cytochrome c oxidase subunit 6C OS=Homo sapiens OX=9606 GN=COX6C PE=1 SV=2	COX6C	0.06	1.234	11	1	1	1	1	75	8.8	10.39	0	1
CEPT1	O75976	Carboxypeptidase D OS=Homo sapiens OX=9606 GN=CPD PE=1 SV=2	CPD	0	20.917	5	7	8	7	1	1380	152.8	6.05	129	7
CEPT1	Q17RY0	Cytoplasmic polyadenylation element-binding protein 4 OS=Homo sapiens OX=9606 GN=CPEB4 PE=1 SV=1	CPEB4	0	9.965	6	3	3	3	1	729	80.1	7.18	65	3
CEPT1	Q99829	Copine-1 OS=Homo sapiens OX=9606 GN=CPNE1 PE=1 SV=1	CPNE1	0	10.893	5	2	3	2	1	537	59	5.83	75	2
CEPT1	O75131	Copine-3 OS=Homo sapiens OX=9606 GN=CPNE3 PE=1 SV=1	CPNE3	0	25.909	15	9	9	9	1	537	60.1	5.85	135	9
CEPT1	P36551	Oxygen-dependent coproporphyrinogen-III oxidase, mitochondrial OS=Homo sapiens OX=9606 GN=CPOX PE=1 SV=3	CPOX	0	8.877	8	3	3	3	1	454	50.1	8.25	44	3
CEPT1	P31327	Carbamoyl-phosphate synthase [ammonia], mitochondrial OS=Homo sapiens OX=9606 GN=CPS1 PE=1 SV=2	CPS1	0	46.836	14	15	16	14	1	1500	164.8	6.74	222	15
CEPT1	Q9P2I0	Cleavage and polyadenylation specificity factor subunit 2 OS=Homo sapiens OX=9606 GN=CPSF2 PE=1 SV=2	CPSF2	0	12.046	7	4	5	4	1	782	88.4	5.11	0	4
CEPT1	Q9UKF6	Cleavage and polyadenylation specificity factor subunit 3 OS=Homo sapiens OX=9606 GN=CPSF3 PE=1 SV=1	CPSF3	0	40.729	24	12	12	12	1	684	77.4	5.6	161	12
CEPT1	Q16630	Cleavage and polyadenylation specificity factor subunit 6 OS=Homo sapiens OX=9606 GN=CPSF6 PE=1 SV=2	CPSF6	0.046	1.384	3	1	1	1	1	551	59.2	7.15	20	1
CEPT1	P50416	Carnitine O-palmitoyltransferase 1, liver isoform OS=Homo sapiens OX=9606 GN=CPT1A PE=1 SV=2	CPT1A	0	97.532	36	24	32	24	1	773	88.3	8.65	412	24
CEPT1	P23786	Carnitine O-palmitoyltransferase 2, mitochondrial OS=Homo sapiens OX=9606 GN=CPT2 PE=1 SV=2	CPT2	0	4.833	2	1	2	1	1	658	73.7	8.18	57	1
CEPT1	Q9H3G5	Probable serine carboxypeptidase CPVL OS=Homo sapiens OX=9606 GN=CPVL PE=1 SV=2	CPVL	0	12.761	7	3	3	3	1	476	54.1	5.62	93	3
CEPT1	Q96SW2	Protein cereblon OS=Homo sapiens OX=9606 GN=CRBN PE=1 SV=1	CRBN	0.009	2.345	3	1	1	1	1	442	50.5	5.63	20	1
CEPT1	P46109	Crk-like protein OS=Homo sapiens OX=9606 GN=CRKL PE=1 SV=1	CRKL	0	8.561	16	3	3	3	1	303	33.8	6.74	26	3
CEPT1	Q5TZA2	Rootletin OS=Homo sapiens OX=9606 GN=CROCC PE=1 SV=1	CROCC	0.064	1.177	1	1	1	1	1	2017	228.4	5.5	0	1
CEPT1	Q53ET0	CREB-regulated transcription coactivator 2 OS=Homo sapiens OX=9606 GN=CRTC2 PE=1 SV=2	CRTC2	0	8.81	10	2	2	2	1	693	73.3	7.11	29	2
CEPT1	Q6UUV7	CREB-regulated transcription coactivator 3 OS=Homo sapiens OX=9606 GN=CRTC3 PE=1 SV=2	CRTC3	0	49.495	24	10	13	10	1	619	66.9	6.84	174	10
CEPT1	O75390	Citrate synthase, mitochondrial OS=Homo sapiens OX=9606 GN=CS PE=1 SV=2	CS	0.024	1.738	2	1	1	1	1	466	51.7	8.32	23	1
CEPT1	O75534	Cold shock domain-containing protein E1 OS=Homo sapiens OX=9606 GN=CSDE1 PE=1 SV=2	CSDE1	0	43.388	17	12	14	12	1	798	88.8	6.25	254	12
CEPT1	P55060	Exportin-2 OS=Homo sapiens OX=9606 GN=CSE1L PE=1 SV=3	CSE1L	0	214.132	41	32	60	32	1	971	110.3	5.77	1212	32
CEPT1	P41240	Tyrosine-protein kinase CSK OS=Homo sapiens OX=9606 GN=CSK PE=1 SV=1	CSK	0	10.9	12	5	5	5	1	450	50.7	7.06	69	5
CEPT1	P48729	Casein kinase I isoform alpha OS=Homo sapiens OX=9606 GN=CSNK1A1 PE=1 SV=2	CSNK1A1	0.017	1.945	5	1	1	1	1	337	38.9	9.57	0	1
CEPT1	P68400	Casein kinase II subunit alpha OS=Homo sapiens OX=9606 GN=CSNK2A1 PE=1 SV=1	CSNK2A1	0	59.078	49	14	16	13	1	391	45.1	7.74	175	14
CEPT1	P19784	Casein kinase II subunit alpha' OS=Homo sapiens OX=9606 GN=CSNK2A2 PE=1 SV=1	CSNK2A2	0	31.722	30	9	11	8	1	350	41.2	8.56	85	9
CEPT1	P67870	Casein kinase II subunit beta OS=Homo sapiens OX=9606 GN=CSNK2B PE=1 SV=1	CSNK2B	0.01	2.201	13	1	1	1	1	215	24.9	5.55	0	1
CEPT1	Q1MSJ5	Centrosome and spindle pole-associated protein 1 OS=Homo sapiens OX=9606 GN=CSPP1 PE=1 SV=4	CSPP1	0.038	1.47	1	1	1	1	1	1256	145.4	6.8	0	1
CEPT1	Q16527	Cysteine and glycine-rich protein 2 OS=Homo sapiens OX=9606 GN=CSRP2 PE=1 SV=3	CSRP2	0	18.463	32	4	5	4	1	193	20.9	8.62	87	4
CEPT1	P01040	Cystatin-A OS=Homo sapiens OX=9606 GN=CSTA PE=1 SV=1	CSTA	0.017	1.932	12	1	1	1	1	98	11	5.5	17	1
CEPT1	P04080	Cystatin-B OS=Homo sapiens OX=9606 GN=CSTB PE=1 SV=2	CSTB	0	11.074	46	3	3	3	1	98	11.1	7.56	67	3
CEPT1	Q13363	C-terminal-binding protein 1 OS=Homo sapiens OX=9606 GN=CTBP1 PE=1 SV=2	CTBP1	0	44.737	27	13	14	7	1	440	47.5	6.77	220	13
CEPT1	P56545	C-terminal-binding protein 2 OS=Homo sapiens OX=9606 GN=CTBP2 PE=1 SV=1	CTBP2	0	36.419	22	10	12	4	1	445	48.9	6.95	128	10
CEPT1	P35221	Catenin alpha-1 OS=Homo sapiens OX=9606 GN=CTNNA1 PE=1 SV=1	CTNNA1	0	109.132	35	21	25	21	1	906	100	6.29	478	21
CEPT1	Q9UBT7	Alpha-catulin OS=Homo sapiens OX=9606 GN=CTNNAL1 PE=1 SV=2	CTNNAL1	0.006	2.843	1	1	1	1	1	734	81.8	6.64	29	1
CEPT1	P35222	Catenin beta-1 OS=Homo sapiens OX=9606 GN=CTNNB1 PE=1 SV=1	CTNNB1	0	75.734	25	13	21	12	1	781	85.4	5.86	414	13
CEPT1	O60716	Catenin delta-1 OS=Homo sapiens OX=9606 GN=CTNND1 PE=1 SV=1	CTNND1	0	146.215	36	29	37	29	1	968	108.1	6.23	692	29
CEPT1	P17812	CTP synthase 1 OS=Homo sapiens OX=9606 GN=CTPS1 PE=1 SV=2	CTPS1	0	139.58	34	25	37	22	1	591	66.6	6.46	761	25
CEPT1	Q9NRF8	CTP synthase 2 OS=Homo sapiens OX=9606 GN=CTPS2 PE=1 SV=1	CTPS2	0	37.465	17	10	10	7	1	586	65.6	6.9	154	10
CEPT1	P07858	Cathepsin B OS=Homo sapiens OX=9606 GN=CTSB PE=1 SV=3	CTSB	0	32.849	14	4	9	4	1	339	37.8	6.3	111	4
CEPT1	P53634	Dipeptidyl peptidase 1 OS=Homo sapiens OX=9606 GN=CTSC PE=1 SV=2	CTSC	0.02	1.852	3	1	1	1	1	463	51.8	6.99	0	1
CEPT1	P07339	Cathepsin D OS=Homo sapiens OX=9606 GN=CTSD PE=1 SV=1	CTSD	0.01	2.232	2	1	1	1	1	412	44.5	6.54	14	1
CEPT1	Q9UBX1	Cathepsin F OS=Homo sapiens OX=9606 GN=CTSF PE=1 SV=1	CTSF	0.014	2.088	1	1	1	1	1	484	53.3	8.22	29	1
CEPT1	Q2VPK5	Cytoplasmic tRNA 2-thiolation protein 2 OS=Homo sapiens OX=9606 GN=CTU2 PE=1 SV=1	CTU2	0.001	4.278	4	2	2	2	1	515	56.1	6.32	19	2
CEPT1	Q13617	Cullin-2 OS=Homo sapiens OX=9606 GN=CUL2 PE=1 SV=2	CUL2	0.029	1.598	2	1	1	1	1	745	86.9	6.92	0	1
CEPT1	Q13620	Cullin-4B OS=Homo sapiens OX=9606 GN=CUL4B PE=1 SV=4	CUL4B	0	5.751	2	2	2	2	1	913	103.9	7.37	33	2
CEPT1	Q93034	Cullin-5 OS=Homo sapiens OX=9606 GN=CUL5 PE=1 SV=4	CUL5	0	10.134	6	4	4	4	1	780	90.9	7.94	69	4
CEPT1	Q13948	Protein CASP OS=Homo sapiens OX=9606 GN=CUX1 PE=1 SV=2	CUX1	0	22.09	14	7	8	7	1	678	77.4	5.44	100	7
CEPT1	Q69YN2	CWF19-like protein 1 OS=Homo sapiens OX=9606 GN=CWF19L1 PE=1 SV=2	CWF19L1	0.002	3.323	2	1	1	1	1	538	60.6	7.24	23	1
CEPT1	P61073	C-X-C chemokine receptor type 4 OS=Homo sapiens OX=9606 GN=CXCR4 PE=1 SV=1	CXCR4	0.006	2.771	3	1	1	1	1	352	39.7	8.21	0	1
CEPT1	O43169	Cytochrome b5 type B OS=Homo sapiens OX=9606 GN=CYB5B PE=1 SV=3	CYB5B	0	11.399	21	3	3	3	1	150	16.7	4.97	62	3
CEPT1	Q8WUJ1	Neuferricin OS=Homo sapiens OX=9606 GN=CYB5D2 PE=1 SV=1	CYB5D2	0.007	2.517	5	1	1	1	1	264	28.7	8.4	0	1
CEPT1	Q9UHQ9	NADH-cytochrome b5 reductase 1 OS=Homo sapiens OX=9606 GN=CYB5R1 PE=1 SV=1	CYB5R1	0.029	1.593	3	1	1	1	1	305	34.1	9.38	0	1
CEPT1	P08574	Cytochrome c1, heme protein, mitochondrial OS=Homo sapiens OX=9606 GN=CYC1 PE=1 SV=3	CYC1	0	24.305	16	5	7	5	1	325	35.4	9	149	5
CEPT1	Q7L576	Cytoplasmic FMR1-interacting protein 1 OS=Homo sapiens OX=9606 GN=CYFIP1 PE=1 SV=1	CYFIP1	0	36.711	9	10	11	10	1	1253	145.1	6.9	176	10
CEPT1	O43174	Cytochrome P450 26A1 OS=Homo sapiens OX=9606 GN=CYP26A1 PE=1 SV=2	CYP26A1	0.055	1.293	2	1	1	1	1	497	56.2	8.69	0	1
CEPT1	Q96SQ9	Cytochrome P450 2S1 OS=Homo sapiens OX=9606 GN=CYP2S1 PE=1 SV=2	CYP2S1	0	12.203	12	5	5	5	1	504	55.8	8.62	66	5
CEPT1	Q16850	Lanosterol 14-alpha demethylase OS=Homo sapiens OX=9606 GN=CYP51A1 PE=1 SV=3	CYP51A1	0.001	4.051	4	1	1	1	1	503	56.8	8.53	28	1
CEPT1	Q9NUQ9	CYFIP-related Rac1 interactor B OS=Homo sapiens OX=9606 GN=CYRIB PE=1 SV=1	CYRIB	0	24.62	24	6	7	6	1	324	36.7	6.06	83	6
CEPT1	Q8N465	D-2-hydroxyglutarate dehydrogenase, mitochondrial OS=Homo sapiens OX=9606 GN=D2HGDH PE=1 SV=3	D2HGDH	0	16.004	9	4	5	4	1	521	56.4	7.99	82	4
CEPT1	Q9Y4D1	Disheveled-associated activator of morphogenesis 1 OS=Homo sapiens OX=9606 GN=DAAM1 PE=1 SV=2	DAAM1	0	20.335	5	4	5	4	1	1078	123.4	7.23	70	4
CEPT1	P51398	28S ribosomal protein S29, mitochondrial OS=Homo sapiens OX=9606 GN=DAP3 PE=1 SV=1	DAP3	0.029	1.614	3	1	1	1	1	398	45.5	8.88	0	1
CEPT1	P14868	Aspartate--tRNA ligase, cytoplasmic OS=Homo sapiens OX=9606 GN=DARS1 PE=1 SV=2	DARS1	0	53.483	35	15	16	15	1	501	57.1	6.55	269	15
CEPT1	Q6PI48	Aspartate--tRNA ligase, mitochondrial OS=Homo sapiens OX=9606 GN=DARS2 PE=1 SV=1	DARS2	0	29.753	18	7	7	7	1	645	73.5	8.02	154	7
CEPT1	P11182	Lipoamide acyltransferase component of branched-chain alpha-keto acid dehydrogenase complex, mitochondrial OS=Homo sapiens OX=9606 GN=DBT PE=1 SV=3	DBT	0	6.742	3	1	1	1	1	482	53.5	8.51	63	1
CEPT1	Q9Y4B6	DDB1- and CUL4-associated factor 1 OS=Homo sapiens OX=9606 GN=DCAF1 PE=1 SV=3	DCAF1	0.007	2.64	1	1	1	1	1	1507	168.9	5.06	0	1
CEPT1	Q5QP82	DDB1- and CUL4-associated factor 10 OS=Homo sapiens OX=9606 GN=DCAF10 PE=1 SV=1	DCAF10	0.065	1.168	2	1	1	1	1	559	60.5	7.5	0	1
CEPT1	Q9NXF7	DDB1- and CUL4-associated factor 16 OS=Homo sapiens OX=9606 GN=DCAF16 PE=1 SV=1	DCAF16	0.02	1.81	6	1	1	1	1	216	24.2	6.04	0	1
CEPT1	Q96JK2	DDB1- and CUL4-associated factor 5 OS=Homo sapiens OX=9606 GN=DCAF5 PE=1 SV=2	DCAF5	0.019	1.878	1	1	1	1	1	942	103.9	5.76	0	1
CEPT1	P61962	DDB1- and CUL4-associated factor 7 OS=Homo sapiens OX=9606 GN=DCAF7 PE=1 SV=1	DCAF7	0	52.434	34	8	13	8	1	342	38.9	5.52	225	8
CEPT1	Q5TAQ9	DDB1- and CUL4-associated factor 8 OS=Homo sapiens OX=9606 GN=DCAF8 PE=1 SV=1	DCAF8	0	39.085	19	8	10	8	1	597	66.8	5.39	125	8
CEPT1	Q8WVC6	Dephospho-CoA kinase domain-containing protein OS=Homo sapiens OX=9606 GN=DCAKD PE=1 SV=1	DCAKD	0	16.647	31	6	6	6	1	231	26.5	9.58	64	6
CEPT1	P81605	Dermcidin OS=Homo sapiens OX=9606 GN=DCD PE=1 SV=2	DCD	0.003	3.162	13	1	1	1	1	110	11.3	6.54	24	1
CEPT1	Q6V1P9	Protocadherin-23 OS=Homo sapiens OX=9606 GN=DCHS2 PE=2 SV=2	DCHS2	0.015	2.019	1	1	1	1	1	3371	370	4.77	0	1
CEPT1	P27707	Deoxycytidine kinase OS=Homo sapiens OX=9606 GN=DCK PE=1 SV=1	DCK	0.043	1.394	3	1	1	1	1	260	30.5	5.21	0	1
CEPT1	O15075	Serine/threonine-protein kinase DCLK1 OS=Homo sapiens OX=9606 GN=DCLK1 PE=1 SV=2	DCLK1	0.009	2.293	1	1	1	1	1	740	82.2	8.66	0	1
CEPT1	Q9NPI6	mRNA-decapping enzyme 1A OS=Homo sapiens OX=9606 GN=DCP1A PE=1 SV=3	DCP1A	0	12.094	9	3	3	3	1	582	63.2	6.25	41	3
CEPT1	Q8IZD4	mRNA-decapping enzyme 1B OS=Homo sapiens OX=9606 GN=DCP1B PE=1 SV=2	DCP1B	0.017	1.957	5	1	1	1	1	617	67.7	8.56	0	1
CEPT1	Q14203	Dynactin subunit 1 OS=Homo sapiens OX=9606 GN=DCTN1 PE=1 SV=3	DCTN1	0	35.142	10	7	8	7	1	1278	141.6	5.81	159	7
CEPT1	Q13561	Dynactin subunit 2 OS=Homo sapiens OX=9606 GN=DCTN2 PE=1 SV=4	DCTN2	0	17.945	20	7	8	7	1	401	44.2	5.21	67	7
CEPT1	Q9H773	dCTP pyrophosphatase 1 OS=Homo sapiens OX=9606 GN=DCTPP1 PE=1 SV=1	DCTPP1	0	12.967	25	3	4	3	1	170	18.7	5.03	38	3
CEPT1	Q9BTE7	DCN1-like protein 5 OS=Homo sapiens OX=9606 GN=DCUN1D5 PE=1 SV=1	DCUN1D5	0	12.163	18	4	5	4	1	237	27.5	5.58	71	4
CEPT1	Q7Z4W1	L-xylulose reductase OS=Homo sapiens OX=9606 GN=DCXR PE=1 SV=2	DCXR	0	7.464	13	3	3	3	1	244	25.9	8.1	46	3
CEPT1	Q16531	DNA damage-binding protein 1 OS=Homo sapiens OX=9606 GN=DDB1 PE=1 SV=1	DDB1	0	48.034	16	13	13	13	1	1140	126.9	5.26	159	13
CEPT1	Q8NEL9	Phospholipase DDHD1 OS=Homo sapiens OX=9606 GN=DDHD1 PE=1 SV=2	DDHD1	0	8.09	4	3	3	3	1	900	100.4	5.67	22	3
CEPT1	O94830	Phospholipase DDHD2 OS=Homo sapiens OX=9606 GN=DDHD2 PE=1 SV=2	DDHD2	0	25.192	15	7	8	7	1	711	81	5.39	88	7
CEPT1	P39656	Dolichyl-diphosphooligosaccharide--protein glycosyltransferase 48 kDa subunit OS=Homo sapiens OX=9606 GN=DDOST PE=1 SV=4	DDOST	0	91.734	45	15	23	15	1	456	50.8	6.55	477	15
CEPT1	Q96HY6	DDRGK domain-containing protein 1 OS=Homo sapiens OX=9606 GN=DDRGK1 PE=1 SV=2	DDRGK1	0.03	1.587	4	1	1	1	1	314	35.6	5.12	0	1
CEPT1	Q92499	ATP-dependent RNA helicase DDX1 OS=Homo sapiens OX=9606 GN=DDX1 PE=1 SV=2	DDX1	0	69.363	23	13	15	13	1	740	82.4	7.23	243	13
CEPT1	Q92771	Putative ATP-dependent RNA helicase DDX12 OS=Homo sapiens OX=9606 GN=DDX12P PE=5 SV=3	DDX12P	0	18.569	7	5	6	5	1	950	105.9	8.24	86	5
CEPT1	Q92841	Probable ATP-dependent RNA helicase DDX17 OS=Homo sapiens OX=9606 GN=DDX17 PE=1 SV=2	DDX17	0	97.527	31	21	33	18	1	729	80.2	8.27	456	21
CEPT1	Q9NUU7	ATP-dependent RNA helicase DDX19A OS=Homo sapiens OX=9606 GN=DDX19A PE=1 SV=1	DDX19A	0	43.691	23	9	9	9	1	478	53.9	6.58	259	9
CEPT1	Q9UHI6	Probable ATP-dependent RNA helicase DDX20 OS=Homo sapiens OX=9606 GN=DDX20 PE=1 SV=2	DDX20	0	50.993	21	11	14	11	1	824	92.2	6.95	178	11
CEPT1	Q9NR30	Nucleolar RNA helicase 2 OS=Homo sapiens OX=9606 GN=DDX21 PE=1 SV=5	DDX21	0	58.607	19	12	13	12	1	783	87.3	9.28	236	12
CEPT1	Q9BUQ8	Probable ATP-dependent RNA helicase DDX23 OS=Homo sapiens OX=9606 GN=DDX23 PE=1 SV=3	DDX23	0.002	3.575	2	1	1	1	1	820	95.5	9.55	23	1
CEPT1	O00148	ATP-dependent RNA helicase DDX39A OS=Homo sapiens OX=9606 GN=DDX39A PE=1 SV=2	DDX39A	0	45.612	25	12	16	12	1	427	49.1	5.68	250	12
CEPT1	O00571	ATP-dependent RNA helicase DDX3X OS=Homo sapiens OX=9606 GN=DDX3X PE=1 SV=3	DDX3X	0	91.867	31	17	26	16	1	662	73.2	7.18	522	17
CEPT1	Q9UJV9	Probable ATP-dependent RNA helicase DDX41 OS=Homo sapiens OX=9606 GN=DDX41 PE=1 SV=2	DDX41	0	8.283	6	3	4	3	1	622	69.8	6.84	29	3
CEPT1	Q9H0S4	Probable ATP-dependent RNA helicase DDX47 OS=Homo sapiens OX=9606 GN=DDX47 PE=1 SV=1	DDX47	0	9.528	11	4	4	4	1	455	50.6	9.1	45	4
CEPT1	P17844	Probable ATP-dependent RNA helicase DDX5 OS=Homo sapiens OX=9606 GN=DDX5 PE=1 SV=1	DDX5	0	89.697	26	19	32	16	1	614	69.1	8.92	441	19
CEPT1	Q9BQ39	ATP-dependent RNA helicase DDX50 OS=Homo sapiens OX=9606 GN=DDX50 PE=1 SV=1	DDX50	0	8.777	5	3	3	3	1	737	82.5	9.17	61	3
CEPT1	Q9NY93	Probable ATP-dependent RNA helicase DDX56 OS=Homo sapiens OX=9606 GN=DDX56 PE=1 SV=1	DDX56	0.002	3.789	6	2	2	2	1	547	61.6	9.26	20	2
CEPT1	Q5T1V6	Probable ATP-dependent RNA helicase DDX59 OS=Homo sapiens OX=9606 GN=DDX59 PE=1 SV=1	DDX59	0.009	2.367	2	1	1	1	1	619	68.8	7.44	0	1
CEPT1	P26196	Probable ATP-dependent RNA helicase DDX6 OS=Homo sapiens OX=9606 GN=DDX6 PE=1 SV=2	DDX6	0	25.039	17	6	6	6	1	483	54.4	8.66	128	6
CEPT1	Q16698	2,4-dienoyl-CoA reductase, mitochondrial OS=Homo sapiens OX=9606 GN=DECR1 PE=1 SV=1	DECR1	0	12.294	12	3	3	3	1	335	36	9.28	76	3
CEPT1	Q9NUI1	Peroxisomal 2,4-dienoyl-CoA reductase OS=Homo sapiens OX=9606 GN=DECR2 PE=1 SV=1	DECR2	0.001	3.972	10	2	2	2	1	292	30.8	9.22	16	2
CEPT1	O15121	Sphingolipid delta(4)-desaturase DES1 OS=Homo sapiens OX=9606 GN=DEGS1 PE=1 SV=1	DEGS1	0	10.36	11	2	3	2	1	323	37.8	7.46	75	2
CEPT1	A4D1U4	DENN domain-containing protein 11 OS=Homo sapiens OX=9606 GN=DENND11 PE=1 SV=1	DENND11	0.038	1.471	2	1	1	1	1	455	51.4	5.31	18	1
CEPT1	Q5VZ89	DENN domain-containing protein 4C OS=Homo sapiens OX=9606 GN=DENND4C PE=1 SV=3	DENND4C	0.059	1.249	1	1	1	1	1	1909	212.6	6.83	0	1
CEPT1	Q9BUN8	Derlin-1 OS=Homo sapiens OX=9606 GN=DERL1 PE=1 SV=1	DERL1	0.049	1.34	4	1	1	1	1	251	28.8	9.51	0	1
CEPT1	Q9GZP9	Derlin-2 OS=Homo sapiens OX=9606 GN=DERL2 PE=1 SV=1	DERL2	0.002	3.413	13	1	1	1	1	239	27.5	7.28	20	1
CEPT1	O00273	DNA fragmentation factor subunit alpha OS=Homo sapiens OX=9606 GN=DFFA PE=1 SV=1	DFFA	0	12.846	16	4	4	4	1	331	36.5	4.79	79	4
CEPT1	P98153	Integral membrane protein DGCR2/IDD OS=Homo sapiens OX=9606 GN=DGCR2 PE=1 SV=1	DGCR2	0	17.463	9	3	4	3	1	550	60.8	5.3	71	3
CEPT1	P23743	Diacylglycerol kinase alpha OS=Homo sapiens OX=9606 GN=DGKA PE=1 SV=3	DGKA	0	12.171	7	4	4	4	1	735	82.6	6.73	38	4
CEPT1	P52429	Diacylglycerol kinase epsilon OS=Homo sapiens OX=9606 GN=DGKE PE=1 SV=1	DGKE	0	16.268	11	5	6	5	1	567	63.9	7.74	129	5
CEPT1	Q15392	Delta(24)-sterol reductase OS=Homo sapiens OX=9606 GN=DHCR24 PE=1 SV=2	DHCR24	0	27.113	16	8	8	8	1	516	60.1	8.16	138	8
CEPT1	Q9UBM7	7-dehydrocholesterol reductase OS=Homo sapiens OX=9606 GN=DHCR7 PE=1 SV=1	DHCR7	0	6.77	9	3	3	3	1	475	54.5	8.7	51	3
CEPT1	P49366	Deoxyhypusine synthase OS=Homo sapiens OX=9606 GN=DHPS PE=1 SV=1	DHPS	0.009	2.324	3	1	1	1	1	369	40.9	5.36	0	1
CEPT1	Q6UX07	Dehydrogenase/reductase SDR family member 13 OS=Homo sapiens OX=9606 GN=DHRS13 PE=2 SV=1	DHRS13	0	8.151	7	3	3	3	1	377	40.8	7.69	52	3
CEPT1	O75911	Short-chain dehydrogenase/reductase 3 OS=Homo sapiens OX=9606 GN=DHRS3 PE=1 SV=2	DHRS3	0	9.126	6	1	2	1	1	302	33.5	8.84	26	1
CEPT1	Q6IAN0	Dehydrogenase/reductase SDR family member 7B OS=Homo sapiens OX=9606 GN=DHRS7B PE=1 SV=2	DHRS7B	0	64.483	26	8	16	8	1	325	35.1	9.55	309	8
CEPT1	O43143	Pre-mRNA-splicing factor ATP-dependent RNA helicase DHX15 OS=Homo sapiens OX=9606 GN=DHX15 PE=1 SV=2	DHX15	0	46.885	17	13	16	13	1	795	90.9	7.46	226	13
CEPT1	Q7Z478	ATP-dependent RNA helicase DHX29 OS=Homo sapiens OX=9606 GN=DHX29 PE=1 SV=2	DHX29	0.007	2.497	1	1	1	1	1	1369	155.1	8.09	20	1
CEPT1	Q7L2E3	ATP-dependent RNA helicase DHX30 OS=Homo sapiens OX=9606 GN=DHX30 PE=1 SV=1	DHX30	0	36.189	9	10	11	10	1	1194	133.9	8.78	182	10
CEPT1	Q9H2U1	ATP-dependent DNA/RNA helicase DHX36 OS=Homo sapiens OX=9606 GN=DHX36 PE=1 SV=2	DHX36	0	10.762	4	3	3	3	1	1008	114.7	7.68	43	3
CEPT1	Q6P158	Putative ATP-dependent RNA helicase DHX57 OS=Homo sapiens OX=9606 GN=DHX57 PE=1 SV=2	DHX57	0	8.135	2	2	2	2	1	1386	155.5	7.71	69	2
CEPT1	Q08211	ATP-dependent RNA helicase A OS=Homo sapiens OX=9606 GN=DHX9 PE=1 SV=4	DHX9	0	87.452	18	20	24	20	1	1270	140.9	6.84	402	20
CEPT1	Q9NR28	Diablo homolog, mitochondrial OS=Homo sapiens OX=9606 GN=DIABLO PE=1 SV=1	DIABLO	0.007	2.588	5	1	1	1	1	239	27.1	5.9	0	1
CEPT1	O60610	Protein diaphanous homolog 1 OS=Homo sapiens OX=9606 GN=DIAPH1 PE=1 SV=2	DIAPH1	0	230.68	36	41	67	41	1	1272	141.3	5.41	1338	41
CEPT1	Q9NSV4	Protein diaphanous homolog 3 OS=Homo sapiens OX=9606 GN=DIAPH3 PE=1 SV=4	DIAPH3	0.029	1.593	1	1	1	1	1	1193	136.8	7.03	17	1
CEPT1	Q9UPY3	Endoribonuclease Dicer OS=Homo sapiens OX=9606 GN=DICER1 PE=1 SV=3	DICER1	0	34.816	7	10	11	10	1	1922	218.5	5.68	133	10
CEPT1	Q9UNQ2	Probable dimethyladenosine transferase OS=Homo sapiens OX=9606 GN=DIMT1 PE=1 SV=1	DIMT1	0.055	1.286	3	1	1	1	1	313	35.2	9.99	0	1
CEPT1	Q8NDZ4	Divergent protein kinase domain 2A OS=Homo sapiens OX=9606 GN=DIPK2A PE=1 SV=1	DIPK2A	0.005	2.928	2	1	1	1	1	430	49.5	8.53	46	1
CEPT1	Q9Y2L1	Exosome complex exonuclease RRP44 OS=Homo sapiens OX=9606 GN=DIS3 PE=1 SV=2	DIS3	0	164.874	43	36	52	36	1	958	108.9	7.14	822	36
CEPT1	O60832	H/ACA ribonucleoprotein complex subunit DKC1 OS=Homo sapiens OX=9606 GN=DKC1 PE=1 SV=3	DKC1	0.059	1.253	3	1	1	1	1	514	57.6	9.42	0	1
CEPT1	P10515	Dihydrolipoyllysine-residue acetyltransferase component of pyruvate dehydrogenase complex, mitochondrial OS=Homo sapiens OX=9606 GN=DLAT PE=1 SV=3	DLAT	0.002	3.785	2	2	2	2	1	647	69	7.84	39	2
CEPT1	P09622	Dihydrolipoyl dehydrogenase, mitochondrial OS=Homo sapiens OX=9606 GN=DLD PE=1 SV=2	DLD	0	58.196	26	13	18	13	1	509	54.1	7.85	237	13
CEPT1	P36957	Dihydrolipoyllysine-residue succinyltransferase component of 2-oxoglutarate dehydrogenase complex, mitochondrial OS=Homo sapiens OX=9606 GN=DLST PE=1 SV=4	DLST	0.06	1.224	2	1	1	1	1	453	48.7	8.95	44	1
CEPT1	Q9NW81	Distal membrane-arm assembly complex protein 2 OS=Homo sapiens OX=9606 GN=DMAC2 PE=1 SV=3	DMAC2	0.002	3.368	10	2	2	2	1	257	29.2	6.43	0	2
CEPT1	Q86Y56	Dynein assembly factor 5, axonemal OS=Homo sapiens OX=9606 GN=DNAAF5 PE=1 SV=4	DNAAF5	0	131.27	33	24	32	24	1	855	93.5	6.42	754	24
CEPT1	Q96JB1	Dynein heavy chain 8, axonemal OS=Homo sapiens OX=9606 GN=DNAH8 PE=1 SV=2	DNAH8	0.012	2.121	1	1	1	1	1	4490	514.3	6.32	0	1
CEPT1	P31689	DnaJ homolog subfamily A member 1 OS=Homo sapiens OX=9606 GN=DNAJA1 PE=1 SV=2	DNAJA1	0	335.672	62	31	83	31	1	397	44.8	7.08	1624	31
CEPT1	O60884	DnaJ homolog subfamily A member 2 OS=Homo sapiens OX=9606 GN=DNAJA2 PE=1 SV=1	DNAJA2	0	196.032	53	26	75	26	1	412	45.7	6.48	1030	26
CEPT1	Q96EY1	DnaJ homolog subfamily A member 3, mitochondrial OS=Homo sapiens OX=9606 GN=DNAJA3 PE=1 SV=2	DNAJA3	0	19.434	13	5	7	5	1	480	52.5	9.26	75	5
CEPT1	P25685	DnaJ homolog subfamily B member 1 OS=Homo sapiens OX=9606 GN=DNAJB1 PE=1 SV=4	DNAJB1	0	6.115	9	3	3	3	1	340	38	8.63	27	3
CEPT1	Q9UBS4	DnaJ homolog subfamily B member 11 OS=Homo sapiens OX=9606 GN=DNAJB11 PE=1 SV=1	DNAJB11	0	7.254	8	2	2	2	1	358	40.5	6.18	74	2
CEPT1	Q9NXW2	DnaJ homolog subfamily B member 12 OS=Homo sapiens OX=9606 GN=DNAJB12 PE=1 SV=5	DNAJB12	0	31.174	31	9	10	9	1	375	41.8	8.69	119	9
CEPT1	Q8TBM8	DnaJ homolog subfamily B member 14 OS=Homo sapiens OX=9606 GN=DNAJB14 PE=1 SV=1	DNAJB14	0	6.227	7	2	2	2	1	379	42.5	8.59	54	2
CEPT1	P25686	DnaJ homolog subfamily B member 2 OS=Homo sapiens OX=9606 GN=DNAJB2 PE=1 SV=3	DNAJB2	0	22.096	18	4	4	4	1	324	35.6	5.95	160	4
CEPT1	O75190	DnaJ homolog subfamily B member 6 OS=Homo sapiens OX=9606 GN=DNAJB6 PE=1 SV=2	DNAJB6	0	61.667	32	8	15	8	1	326	36.1	9.16	461	8
CEPT1	Q96KC8	DnaJ homolog subfamily C member 1 OS=Homo sapiens OX=9606 GN=DNAJC1 PE=1 SV=1	DNAJC1	0	16.799	8	4	5	4	1	554	63.8	8.63	106	4
CEPT1	Q8IXB1	DnaJ homolog subfamily C member 10 OS=Homo sapiens OX=9606 GN=DNAJC10 PE=1 SV=2	DNAJC10	0.003	3.28	2	1	1	1	1	793	91	7.18	32	1
CEPT1	Q9NVH1	DnaJ homolog subfamily C member 11 OS=Homo sapiens OX=9606 GN=DNAJC11 PE=1 SV=2	DNAJC11	0	7.168	5	2	2	2	1	559	63.2	8.4	56	2
CEPT1	Q9UKB3	DnaJ homolog subfamily C member 12 OS=Homo sapiens OX=9606 GN=DNAJC12 PE=1 SV=1	DNAJC12	0.017	1.961	6	1	1	1	1	198	23.4	5.71	0	1
CEPT1	Q9Y2G8	DnaJ homolog subfamily C member 16 OS=Homo sapiens OX=9606 GN=DNAJC16 PE=2 SV=3	DNAJC16	0.012	2.126	2	1	1	1	1	782	90.5	7.12	18	1
CEPT1	Q96DA6	Mitochondrial import inner membrane translocase subunit TIM14 OS=Homo sapiens OX=9606 GN=DNAJC19 PE=1 SV=3	DNAJC19	0	7.466	28	2	2	2	1	116	12.5	10.1	57	2
CEPT1	Q99615	DnaJ homolog subfamily C member 7 OS=Homo sapiens OX=9606 GN=DNAJC7 PE=1 SV=2	DNAJC7	0	94.279	35	17	29	17	1	494	56.4	6.96	471	17
CEPT1	O00429	Dynamin-1-like protein OS=Homo sapiens OX=9606 GN=DNM1L PE=1 SV=2	DNM1L	0.006	2.859	2	1	1	1	1	736	81.8	6.81	22	1
CEPT1	P50570	Dynamin-2 OS=Homo sapiens OX=9606 GN=DNM2 PE=1 SV=2	DNM2	0	58.759	23	18	20	18	1	870	98	7.44	211	18
CEPT1	P26358	DNA (cytosine-5)-methyltransferase 1 OS=Homo sapiens OX=9606 GN=DNMT1 PE=1 SV=2	DNMT1	0.072	1.114	1	1	1	1	1	1616	183.1	7.75	18	1
CEPT1	Q9ULA0	Aspartyl aminopeptidase OS=Homo sapiens OX=9606 GN=DNPEP PE=1 SV=2	DNPEP	0.012	2.098	3	1	1	1	1	485	53.4	7.58	0	1
CEPT1	Q96N67	Dedicator of cytokinesis protein 7 OS=Homo sapiens OX=9606 GN=DOCK7 PE=1 SV=4	DOCK7	0	7.864	2	3	3	3	1	2140	242.4	6.8	14	3
CEPT1	Q9BU89	Deoxyhypusine hydroxylase OS=Homo sapiens OX=9606 GN=DOHH PE=1 SV=1	DOHH	0.007	2.525	4	1	1	1	1	302	32.9	4.83	22	1
CEPT1	Q9Y3R5	Protein dopey-2 OS=Homo sapiens OX=9606 GN=DOP1B PE=1 SV=5	DOP1B	0	8.753	1	3	3	3	1	2298	258.1	6.29	51	3
CEPT1	Q9BVM2	Protein DPCD OS=Homo sapiens OX=9606 GN=DPCD PE=1 SV=2	DPCD	0.002	3.8	5	1	1	1	1	203	23.2	9.03	53	1
CEPT1	Q7L8W6	Diphthine--ammonia ligase OS=Homo sapiens OX=9606 GN=DPH6 PE=1 SV=3	DPH6	0	28.349	32	5	6	5	1	267	30.3	5.4	127	5
CEPT1	O60762	Dolichol-phosphate mannosyltransferase subunit 1 OS=Homo sapiens OX=9606 GN=DPM1 PE=1 SV=1	DPM1	0	54.359	42	10	14	10	1	260	29.6	9.57	361	10
CEPT1	Q9P2X0	Dolichol-phosphate mannosyltransferase subunit 3 OS=Homo sapiens OX=9606 GN=DPM3 PE=1 SV=2	DPM3	0.009	2.433	11	1	1	1	1	92	10.1	5.94	0	1
CEPT1	Q9Y295	Developmentally-regulated GTP-binding protein 1 OS=Homo sapiens OX=9606 GN=DRG1 PE=1 SV=1	DRG1	0	10.037	7	2	3	2	1	367	40.5	8.9	148	2
CEPT1	Q9NRR4	Ribonuclease 3 OS=Homo sapiens OX=9606 GN=DROSHA PE=1 SV=2	DROSHA	0.017	1.912	1	1	1	1	1	1374	159.2	7.87	22	1
CEPT1	Q08554	Desmocollin-1 OS=Homo sapiens OX=9606 GN=DSC1 PE=1 SV=2	DSC1	0.005	2.961	2	1	1	1	1	894	99.9	5.43	0	1
CEPT1	Q02487	Desmocollin-2 OS=Homo sapiens OX=9606 GN=DSC2 PE=1 SV=1	DSC2	0	7.015	4	2	2	2	1	901	99.9	5.34	45	2
CEPT1	Q14574	Desmocollin-3 OS=Homo sapiens OX=9606 GN=DSC3 PE=1 SV=3	DSC3	0	23.141	6	6	6	6	1	896	99.9	6.1	97	6
CEPT1	Q02413	Desmoglein-1 OS=Homo sapiens OX=9606 GN=DSG1 PE=1 SV=2	DSG1	0	28.989	9	6	7	6	1	1049	113.7	5.03	117	6
CEPT1	Q14126	Desmoglein-2 OS=Homo sapiens OX=9606 GN=DSG2 PE=1 SV=2	DSG2	0	94.091	20	17	23	17	1	1118	122.2	5.24	576	17
CEPT1	Q9H410	Kinetochore-associated protein DSN1 homolog OS=Homo sapiens OX=9606 GN=DSN1 PE=1 SV=2	DSN1	0.028	1.627	2	1	1	1	1	356	40	7.05	18	1
CEPT1	P15924	Desmoplakin OS=Homo sapiens OX=9606 GN=DSP PE=1 SV=3	DSP	0	145.498	18	40	44	40	1	2871	331.6	6.81	577	40
CEPT1	P60981	Destrin OS=Homo sapiens OX=9606 GN=DSTN PE=1 SV=3	DSTN	0	14.426	25	5	6	3	1	165	18.5	7.85	56	5
CEPT1	Q6XUX3	Dual serine/threonine and tyrosine protein kinase OS=Homo sapiens OX=9606 GN=DSTYK PE=1 SV=2	DSTYK	0	8.906	4	4	4	4	1	929	105.1	6.74	37	4
CEPT1	Q8N5C7	tRNA-uridine aminocarboxypropyltransferase 1 OS=Homo sapiens OX=9606 GN=DTWD1 PE=1 SV=1	DTWD1	0.007	2.532	3	1	1	1	1	304	35.2	8.38	0	1
CEPT1	Q8NBA8	tRNA-uridine aminocarboxypropyltransferase 2 OS=Homo sapiens OX=9606 GN=DTWD2 PE=1 SV=1	DTWD2	0.017	1.916	3	1	1	1	1	298	33.4	8.68	15	1
CEPT1	Q96G46	tRNA-dihydrouridine(47) synthase [NAD(P)(+)]-like OS=Homo sapiens OX=9606 GN=DUS3L PE=1 SV=2	DUS3L	0.025	1.697	2	1	1	1	1	650	72.5	8.05	0	1
CEPT1	O75319	RNA/RNP complex-1-interacting phosphatase OS=Homo sapiens OX=9606 GN=DUSP11 PE=1 SV=2	DUSP11	0.01	2.269	3	1	1	1	1	377	43.7	9.29	0	1
CEPT1	P51452	Dual specificity protein phosphatase 3 OS=Homo sapiens OX=9606 GN=DUSP3 PE=1 SV=1	DUSP3	0	12.526	21	3	4	3	1	185	20.5	7.8	71	3
CEPT1	Q99956	Dual specificity protein phosphatase 9 OS=Homo sapiens OX=9606 GN=DUSP9 PE=1 SV=1	DUSP9	0	10.646	12	3	3	3	1	384	41.8	6.11	80	3
CEPT1	O14641	Segment polarity protein dishevelled homolog DVL-2 OS=Homo sapiens OX=9606 GN=DVL2 PE=1 SV=1	DVL2	0.035	1.517	1	1	1	1	1	736	78.9	6.02	27	1
CEPT1	Q7RTS9	Dymeclin OS=Homo sapiens OX=9606 GN=DYM PE=1 SV=1	DYM	0	13.124	6	4	4	4	1	669	75.9	5.86	118	4
CEPT1	Q14204	Cytoplasmic dynein 1 heavy chain 1 OS=Homo sapiens OX=9606 GN=DYNC1H1 PE=1 SV=5	DYNC1H1	0	29.993	3	10	10	10	1	4646	532.1	6.4	100	10
CEPT1	Q9Y6G9	Cytoplasmic dynein 1 light intermediate chain 1 OS=Homo sapiens OX=9606 GN=DYNC1LI1 PE=1 SV=3	DYNC1LI1	0	22.346	13	5	5	5	1	523	56.5	6.42	131	5
CEPT1	O43237	Cytoplasmic dynein 1 light intermediate chain 2 OS=Homo sapiens OX=9606 GN=DYNC1LI2 PE=1 SV=1	DYNC1LI2	0.026	1.672	2	1	1	1	1	492	54.1	6.38	18	1
CEPT1	Q96EX3	Cytoplasmic dynein 2 intermediate chain 2 OS=Homo sapiens OX=9606 GN=DYNC2I2 PE=1 SV=2	DYNC2I2	0.002	3.625	3	1	1	1	1	536	57.8	6.64	25	1
CEPT1	Q8TCX1	Cytoplasmic dynein 2 light intermediate chain 1 OS=Homo sapiens OX=9606 GN=DYNC2LI1 PE=1 SV=1	DYNC2LI1	0	13.914	11	3	4	3	1	351	39.6	7.53	45	3
CEPT1	P63167	Dynein light chain 1, cytoplasmic OS=Homo sapiens OX=9606 GN=DYNLL1 PE=1 SV=1	DYNLL1	0.006	2.73	15	1	1	1	1	89	10.4	7.4	0	1
CEPT1	Q8TF09	Dynein light chain roadblock-type 2 OS=Homo sapiens OX=9606 GN=DYNLRB2 PE=1 SV=1	DYNLRB2	0.007	2.518	9	1	1	1	1	96	10.8	7.5	17	1
CEPT1	Q5JPH6	Probable glutamate--tRNA ligase, mitochondrial OS=Homo sapiens OX=9606 GN=EARS2 PE=1 SV=2	EARS2	0	68.619	37	15	20	15	1	523	58.7	8.76	301	15
CEPT1	Q15125	3-beta-hydroxysteroid-Delta(8),Delta(7)-isomerase OS=Homo sapiens OX=9606 GN=EBP PE=1 SV=3	EBP	0	5.773	12	2	2	2	1	230	26.3	7.9	19	2
CEPT1	O95905	Protein ecdysoneless homolog OS=Homo sapiens OX=9606 GN=ECD PE=1 SV=1	ECD	0	17.866	7	4	5	4	1	644	72.7	4.87	90	4
CEPT1	Q13011	Delta(3,5)-Delta(2,4)-dienoyl-CoA isomerase, mitochondrial OS=Homo sapiens OX=9606 GN=ECH1 PE=1 SV=2	ECH1	0	12.199	15	3	3	3	1	328	35.8	8	57	3
CEPT1	Q9NTX5	Ethylmalonyl-CoA decarboxylase OS=Homo sapiens OX=9606 GN=ECHDC1 PE=1 SV=2	ECHDC1	0	27.695	27	6	6	6	1	307	33.7	8.21	162	6
CEPT1	O75521	Enoyl-CoA delta isomerase 2 OS=Homo sapiens OX=9606 GN=ECI2 PE=1 SV=4	ECI2	0	19.029	14	3	3	3	1	394	43.6	9	157	3
CEPT1	Q5VYK3	Proteasome adapter and scaffold protein ECM29 OS=Homo sapiens OX=9606 GN=ECPAS PE=1 SV=2	ECPAS	0	119.774	21	29	31	29	1	1845	204.2	7.12	581	29
CEPT1	Q9BQ95	Evolutionarily conserved signaling intermediate in Toll pathway, mitochondrial OS=Homo sapiens OX=9606 GN=ECSIT PE=1 SV=1	ECSIT	0	4.367	6	1	1	1	1	431	49.1	6.29	21	1
CEPT1	Q96F86	Enhancer of mRNA-decapping protein 3 OS=Homo sapiens OX=9606 GN=EDC3 PE=1 SV=1	EDC3	0	5.141	7	2	2	2	1	508	56	7.11	16	2
CEPT1	Q9BZQ6	ER degradation-enhancing alpha-mannosidase-like protein 3 OS=Homo sapiens OX=9606 GN=EDEM3 PE=1 SV=2	EDEM3	0	24.325	9	7	8	7	1	932	104.6	4.93	93	7
CEPT1	P68104	Elongation factor 1-alpha 1 OS=Homo sapiens OX=9606 GN=EEF1A1 PE=1 SV=1	EEF1A1	0	264.751	48	28	109	28	1	462	50.1	9.01	2251	28
CEPT1	Q8N6R0	eEF1A lysine and N-terminal methyltransferase OS=Homo sapiens OX=9606 GN=EEF1AKNMT PE=1 SV=1	EEF1AKNMT	0	20.791	9	5	5	5	1	699	78.7	6.73	103	5
CEPT1	P24534	Elongation factor 1-beta OS=Homo sapiens OX=9606 GN=EEF1B2 PE=1 SV=3	EEF1B2	0.001	6.511	6	1	1	1	1	225	24.7	4.67	73	1
CEPT1	P29692	Elongation factor 1-delta OS=Homo sapiens OX=9606 GN=EEF1D PE=1 SV=5	EEF1D	0	7.79	13	2	2	2	1	281	31.1	5.01	50	2
CEPT1	O43324	Eukaryotic translation elongation factor 1 epsilon-1 OS=Homo sapiens OX=9606 GN=EEF1E1 PE=1 SV=1	EEF1E1	0	6.966	15	2	2	2	1	174	19.8	8.54	70	2
CEPT1	P26641	Elongation factor 1-gamma OS=Homo sapiens OX=9606 GN=EEF1G PE=1 SV=3	EEF1G	0	79.957	36	16	33	16	1	437	50.1	6.67	596	16
CEPT1	P13639	Elongation factor 2 OS=Homo sapiens OX=9606 GN=EEF2 PE=1 SV=4	EEF2	0	185.602	35	28	58	27	1	858	95.3	6.83	924	28
CEPT1	P57772	Selenocysteine-specific elongation factor OS=Homo sapiens OX=9606 GN=EEFSEC PE=1 SV=4	EEFSEC	0	6.062	3	1	1	1	1	596	65.3	8.35	37	1
CEPT1	Q7L9B9	Endonuclease/exonuclease/phosphatase family domain-containing protein 1 OS=Homo sapiens OX=9606 GN=EEPD1 PE=1 SV=2	EEPD1	0	17.941	11	5	5	5	1	569	62.4	8.41	60	5
CEPT1	Q96C19	EF-hand domain-containing protein D2 OS=Homo sapiens OX=9606 GN=EFHD2 PE=1 SV=1	EFHD2	0	12.476	18	4	4	4	1	240	26.7	5.2	62	4
CEPT1	Q7Z2Z2	Elongation factor-like GTPase 1 OS=Homo sapiens OX=9606 GN=EFL1 PE=1 SV=2	EFL1	0.049	1.342	1	1	1	1	1	1120	125.4	5.91	0	1
CEPT1	Q14156	Protein EFR3 homolog A OS=Homo sapiens OX=9606 GN=EFR3A PE=1 SV=2	EFR3A	0	23.899	12	8	8	8	1	821	92.9	6.7	112	8
CEPT1	Q9Y2G0	Protein EFR3 homolog B OS=Homo sapiens OX=9606 GN=EFR3B PE=1 SV=2	EFR3B	0	8.006	4	3	3	3	1	817	92.4	6.7	41	3
CEPT1	Q15029	116 kDa U5 small nuclear ribonucleoprotein component OS=Homo sapiens OX=9606 GN=EFTUD2 PE=1 SV=1	EFTUD2	0	66.219	23	17	18	16	1	972	109.4	5	285	17
CEPT1	P00533	Epidermal growth factor receptor OS=Homo sapiens OX=9606 GN=EGFR PE=1 SV=2	EGFR	0	8.401	2	3	3	2	1	1210	134.2	6.68	47	3
CEPT1	Q9H4M9	EH domain-containing protein 1 OS=Homo sapiens OX=9606 GN=EHD1 PE=1 SV=2	EHD1	0	34.234	31	12	12	12	1	534	60.6	6.83	109	12
CEPT1	Q9H223	EH domain-containing protein 4 OS=Homo sapiens OX=9606 GN=EHD4 PE=1 SV=1	EHD4	0	40.207	25	9	10	9	1	541	61.1	6.76	245	9
CEPT1	O14602	Eukaryotic translation initiation factor 1A, Y-chromosomal OS=Homo sapiens OX=9606 GN=EIF1AY PE=1 SV=4	EIF1AY	0	5.343	18	2	2	2	1	144	16.4	5.24	51	2
CEPT1	P19525	Interferon-induced, double-stranded RNA-activated protein kinase OS=Homo sapiens OX=9606 GN=EIF2AK2 PE=1 SV=2	EIF2AK2	0	7.712	4	2	2	2	1	551	62.1	8.4	52	2
CEPT1	Q9NZJ5	Eukaryotic translation initiation factor 2-alpha kinase 3 OS=Homo sapiens OX=9606 GN=EIF2AK3 PE=1 SV=3	EIF2AK3	0.002	3.426	3	2	2	2	1	1116	125.1	5.43	23	2
CEPT1	Q9NR50	Translation initiation factor eIF-2B subunit gamma OS=Homo sapiens OX=9606 GN=EIF2B3 PE=1 SV=1	EIF2B3	0	25.471	19	6	8	6	1	452	50.2	6.47	205	6
CEPT1	Q9UI10	Translation initiation factor eIF-2B subunit delta OS=Homo sapiens OX=9606 GN=EIF2B4 PE=1 SV=2	EIF2B4	0.001	6.423	7	3	3	3	1	523	57.5	9.38	30	3
CEPT1	Q13144	Translation initiation factor eIF-2B subunit epsilon OS=Homo sapiens OX=9606 GN=EIF2B5 PE=1 SV=3	EIF2B5	0.007	2.463	2	1	1	1	1	721	80.3	5.08	15	1
CEPT1	P41214	Eukaryotic translation initiation factor 2D OS=Homo sapiens OX=9606 GN=EIF2D PE=1 SV=3	EIF2D	0.001	6.391	6	3	3	3	1	584	64.7	7.65	0	3
CEPT1	P05198	Eukaryotic translation initiation factor 2 subunit 1 OS=Homo sapiens OX=9606 GN=EIF2S1 PE=1 SV=3	EIF2S1	0.001	4.125	4	1	1	1	1	315	36.1	5.08	43	1
CEPT1	P20042	Eukaryotic translation initiation factor 2 subunit 2 OS=Homo sapiens OX=9606 GN=EIF2S2 PE=1 SV=2	EIF2S2	0	6.053	6	2	2	2	1	333	38.4	5.8	41	2
CEPT1	P41091	Eukaryotic translation initiation factor 2 subunit 3 OS=Homo sapiens OX=9606 GN=EIF2S3 PE=1 SV=3	EIF2S3	0	18.353	11	4	5	4	1	472	51.1	8.4	80	4
CEPT1	Q14152	Eukaryotic translation initiation factor 3 subunit A OS=Homo sapiens OX=9606 GN=EIF3A PE=1 SV=1	EIF3A	0	13.986	5	6	6	6	1	1382	166.5	6.79	62	6
CEPT1	P55884	Eukaryotic translation initiation factor 3 subunit B OS=Homo sapiens OX=9606 GN=EIF3B PE=1 SV=3	EIF3B	0	7.307	3	2	2	2	1	814	92.4	5	58	2
CEPT1	B5ME19	Eukaryotic translation initiation factor 3 subunit C-like protein OS=Homo sapiens OX=9606 GN=EIF3CL PE=1 SV=1	EIF3CL	0	24.681	11	8	8	8	1	914	105.4	5.64	137	8
CEPT1	O15371	Eukaryotic translation initiation factor 3 subunit D OS=Homo sapiens OX=9606 GN=EIF3D PE=1 SV=1	EIF3D	0	12.016	9	3	4	3	1	548	63.9	6.05	50	3
CEPT1	P60228	Eukaryotic translation initiation factor 3 subunit E OS=Homo sapiens OX=9606 GN=EIF3E PE=1 SV=1	EIF3E	0	19.183	18	7	8	7	1	445	52.2	6.04	57	7
CEPT1	O00303	Eukaryotic translation initiation factor 3 subunit F OS=Homo sapiens OX=9606 GN=EIF3F PE=1 SV=1	EIF3F	0	10.842	7	2	2	2	1	357	37.5	5.45	99	2
CEPT1	O75821	Eukaryotic translation initiation factor 3 subunit G OS=Homo sapiens OX=9606 GN=EIF3G PE=1 SV=2	EIF3G	0.001	3.862	9	1	1	1	1	320	35.6	6.13	18	1
CEPT1	Q13347	Eukaryotic translation initiation factor 3 subunit I OS=Homo sapiens OX=9606 GN=EIF3I PE=1 SV=1	EIF3I	0	22.203	13	5	7	5	1	325	36.5	5.64	109	5
CEPT1	Q9UBQ5	Eukaryotic translation initiation factor 3 subunit K OS=Homo sapiens OX=9606 GN=EIF3K PE=1 SV=1	EIF3K	0.023	1.751	7	1	1	1	1	218	25	4.93	0	1
CEPT1	P60842	Eukaryotic initiation factor 4A-I OS=Homo sapiens OX=9606 GN=EIF4A1 PE=1 SV=1	EIF4A1	0	164.47	56	25	51	13	1	406	46.1	5.48	908	25
CEPT1	Q14240	Eukaryotic initiation factor 4A-II OS=Homo sapiens OX=9606 GN=EIF4A2 PE=1 SV=2	EIF4A2	0	61.215	31	13	22	1	1	407	46.4	5.48	330	13
CEPT1	P38919	Eukaryotic initiation factor 4A-III OS=Homo sapiens OX=9606 GN=EIF4A3 PE=1 SV=4	EIF4A3	0	93.207	36	16	23	12	1	411	46.8	6.73	389	16
CEPT1	P06730	Eukaryotic translation initiation factor 4E OS=Homo sapiens OX=9606 GN=EIF4E PE=1 SV=2	EIF4E	0	13.256	13	3	4	3	1	217	25.1	6.15	53	3
CEPT1	O60573	Eukaryotic translation initiation factor 4E type 2 OS=Homo sapiens OX=9606 GN=EIF4E2 PE=1 SV=1	EIF4E2	0	43.055	40	9	12	9	1	245	28.3	8.88	196	9
CEPT1	Q9NRA8	Eukaryotic translation initiation factor 4E transporter OS=Homo sapiens OX=9606 GN=EIF4ENIF1 PE=1 SV=2	EIF4ENIF1	0	67.958	26	14	23	14	1	985	108.1	8.32	164	14
CEPT1	Q04637	Eukaryotic translation initiation factor 4 gamma 1 OS=Homo sapiens OX=9606 GN=EIF4G1 PE=1 SV=4	EIF4G1	0.03	1.587	1	1	1	1	1	1599	175.4	5.33	0	1
CEPT1	P78344	Eukaryotic translation initiation factor 4 gamma 2 OS=Homo sapiens OX=9606 GN=EIF4G2 PE=1 SV=1	EIF4G2	0	26.636	13	9	9	9	1	907	102.3	7.14	111	9
CEPT1	Q15056	Eukaryotic translation initiation factor 4H OS=Homo sapiens OX=9606 GN=EIF4H PE=1 SV=5	EIF4H	0.002	3.324	9	1	1	1	1	248	27.4	7.23	20	1
CEPT1	P63241	Eukaryotic translation initiation factor 5A-1 OS=Homo sapiens OX=9606 GN=EIF5A PE=1 SV=2	EIF5A	0	22.434	29	4	5	4	1	154	16.8	5.24	183	4
CEPT1	P56537	Eukaryotic translation initiation factor 6 OS=Homo sapiens OX=9606 GN=EIF6 PE=1 SV=1	EIF6	0	20.176	27	4	6	4	1	245	26.6	4.68	103	4
CEPT1	Q9BQ52	Zinc phosphodiesterase ELAC protein 2 OS=Homo sapiens OX=9606 GN=ELAC2 PE=1 SV=2	ELAC2	0	24.088	14	8	8	8	1	826	92.2	7.9	53	8
CEPT1	Q15717	ELAV-like protein 1 OS=Homo sapiens OX=9606 GN=ELAVL1 PE=1 SV=2	ELAVL1	0	13.179	13	4	4	4	1	326	36.1	9.17	92	4
CEPT1	Q15370	Elongin-B OS=Homo sapiens OX=9606 GN=ELOB PE=1 SV=1	ELOB	0	6.077	13	2	2	2	1	118	13.1	4.88	69	2
CEPT1	Q15369	Elongin-C OS=Homo sapiens OX=9606 GN=ELOC PE=1 SV=1	ELOC	0	6.952	21	2	3	2	1	112	12.5	4.78	25	2
CEPT1	Q0PNE2	Elongator complex protein 6 OS=Homo sapiens OX=9606 GN=ELP6 PE=1 SV=1	ELP6	0.012	2.142	6	1	1	1	1	266	29.8	6.84	0	1
CEPT1	Q8N766	ER membrane protein complex subunit 1 OS=Homo sapiens OX=9606 GN=EMC1 PE=1 SV=1	EMC1	0	24.386	9	6	6	6	1	993	111.7	7.66	126	6
CEPT1	Q15006	ER membrane protein complex subunit 2 OS=Homo sapiens OX=9606 GN=EMC2 PE=1 SV=1	EMC2	0	23.073	27	6	6	6	1	297	34.8	6.57	127	6
CEPT1	Q5J8M3	ER membrane protein complex subunit 4 OS=Homo sapiens OX=9606 GN=EMC4 PE=1 SV=2	EMC4	0	10.039	17	3	3	3	1	183	20.1	8.62	64	3
CEPT1	Q9NPA0	ER membrane protein complex subunit 7 OS=Homo sapiens OX=9606 GN=EMC7 PE=1 SV=1	EMC7	0.003	3.138	7	1	1	1	1	242	26.5	9.25	24	1
CEPT1	O43402	ER membrane protein complex subunit 8 OS=Homo sapiens OX=9606 GN=EMC8 PE=1 SV=1	EMC8	0.002	3.572	4	1	1	1	1	210	23.8	6.4	58	1
CEPT1	P50402	Emerin OS=Homo sapiens OX=9606 GN=EMD PE=1 SV=1	EMD	0	180.073	66	22	53	22	1	254	29	5.5	1117	22
CEPT1	Q9NT22	EMILIN-3 OS=Homo sapiens OX=9606 GN=EMILIN3 PE=1 SV=2	EMILIN3	0.021	1.784	2	1	1	1	1	766	82.6	7.72	0	1
CEPT1	P06733	Alpha-enolase OS=Homo sapiens OX=9606 GN=ENO1 PE=1 SV=2	ENO1	0	219.1	64	27	51	27	1	434	47.1	7.39	1304	27
CEPT1	Q7L5Y1	Mitochondrial enolase superfamily member 1 OS=Homo sapiens OX=9606 GN=ENOSF1 PE=1 SV=1	ENOSF1	0.005	2.931	5	1	1	1	1	443	49.8	6.48	0	1
CEPT1	P22413	Ectonucleotide pyrophosphatase/phosphodiesterase family member 1 OS=Homo sapiens OX=9606 GN=ENPP1 PE=1 SV=2	ENPP1	0	34.119	13	6	7	6	1	925	104.9	7.14	167	6
CEPT1	Q9Y227	Ectonucleoside triphosphate diphosphohydrolase 4 OS=Homo sapiens OX=9606 GN=ENTPD4 PE=1 SV=1	ENTPD4	0.007	2.655	2	1	1	1	1	616	70.2	8.29	0	1
CEPT1	Q9NQZ7	Ectonucleoside triphosphate diphosphohydrolase 7 OS=Homo sapiens OX=9606 GN=ENTPD7 PE=2 SV=1	ENTPD7	0.007	2.499	1	1	1	1	1	604	68.9	7.56	38	1
CEPT1	Q09472	Histone acetyltransferase p300 OS=Homo sapiens OX=9606 GN=EP300 PE=1 SV=2	EP300	0.007	2.645	1	1	1	1	1	2414	264	8.5	0	1
CEPT1	P07099	Epoxide hydrolase 1 OS=Homo sapiens OX=9606 GN=EPHX1 PE=1 SV=1	EPHX1	0	5.809	6	2	3	2	1	455	52.9	7.25	72	2
CEPT1	P58107	Epiplakin OS=Homo sapiens OX=9606 GN=EPPK1 PE=1 SV=3	EPPK1	0	58.305	19	10	12	9	1	5088	555.3	5.62	202	10
CEPT1	P07814	Bifunctional glutamate/proline--tRNA ligase OS=Homo sapiens OX=9606 GN=EPRS1 PE=1 SV=5	EPRS1	0	103.362	24	27	32	27	1	1512	170.5	7.33	462	27
CEPT1	O75616	GTPase Era, mitochondrial OS=Homo sapiens OX=9606 GN=ERAL1 PE=1 SV=2	ERAL1	0.001	3.98	7	2	2	2	1	437	48.3	8.84	23	2
CEPT1	Q9NZ08	Endoplasmic reticulum aminopeptidase 1 OS=Homo sapiens OX=9606 GN=ERAP1 PE=1 SV=3	ERAP1	0	7.442	2	2	2	2	1	941	107.2	6.46	72	2
CEPT1	P04626	Receptor tyrosine-protein kinase erbB-2 OS=Homo sapiens OX=9606 GN=ERBB2 PE=1 SV=1	ERBB2	0	22.217	6	6	7	5	1	1255	137.8	5.91	61	6
CEPT1	Q96RT1	Erbin OS=Homo sapiens OX=9606 GN=ERBIN PE=1 SV=2	ERBIN	0	14.05	7	7	7	7	1	1412	158.2	5.5	58	7
CEPT1	P18074	General transcription and DNA repair factor IIH helicase subunit XPD OS=Homo sapiens OX=9606 GN=ERCC2 PE=1 SV=1	ERCC2	0	4.551	3	1	1	1	1	760	86.9	7.15	43	1
CEPT1	Q969X5	Endoplasmic reticulum-Golgi intermediate compartment protein 1 OS=Homo sapiens OX=9606 GN=ERGIC1 PE=1 SV=1	ERGIC1	0	26.82	23	6	7	6	1	290	32.6	7.06	106	6
CEPT1	Q96RQ1	Endoplasmic reticulum-Golgi intermediate compartment protein 2 OS=Homo sapiens OX=9606 GN=ERGIC2 PE=1 SV=2	ERGIC2	0	11.896	6	3	3	3	1	377	42.5	6.77	39	3
CEPT1	Q9Y282	Endoplasmic reticulum-Golgi intermediate compartment protein 3 OS=Homo sapiens OX=9606 GN=ERGIC3 PE=1 SV=1	ERGIC3	0	9.589	9	4	4	4	1	383	43.2	6.06	59	4
CEPT1	P84090	Enhancer of rudimentary homolog OS=Homo sapiens OX=9606 GN=ERH PE=1 SV=1	ERH	0.007	2.507	11	1	1	1	1	104	12.3	5.92	21	1
CEPT1	O43414	ERI1 exoribonuclease 3 OS=Homo sapiens OX=9606 GN=ERI3 PE=1 SV=2	ERI3	0.022	1.773	2	1	1	1	1	337	37.2	8.07	15	1
CEPT1	Q96DZ1	Endoplasmic reticulum lectin 1 OS=Homo sapiens OX=9606 GN=ERLEC1 PE=1 SV=1	ERLEC1	0.002	3.36	4	2	2	2	1	483	54.8	6.28	0	2
CEPT1	O75477	Erlin-1 OS=Homo sapiens OX=9606 GN=ERLIN1 PE=1 SV=2	ERLIN1	0	26.202	24	7	8	4	1	348	39.1	7.87	160	7
CEPT1	O94905	Erlin-2 OS=Homo sapiens OX=9606 GN=ERLIN2 PE=1 SV=1	ERLIN2	0	27.887	26	9	10	6	1	339	37.8	5.62	152	9
CEPT1	O75460	Serine/threonine-protein kinase/endoribonuclease IRE1 OS=Homo sapiens OX=9606 GN=ERN1 PE=1 SV=2	ERN1	0	7.84	3	2	2	2	1	977	109.7	6.42	33	2
CEPT1	Q14674	Separin OS=Homo sapiens OX=9606 GN=ESPL1 PE=1 SV=3	ESPL1	0.015	2.036	1	1	1	1	1	2120	233	7.55	0	1
CEPT1	Q9H6T0	Epithelial splicing regulatory protein 2 OS=Homo sapiens OX=9606 GN=ESRP2 PE=1 SV=1	ESRP2	0	7.687	3	2	2	2	1	727	78.4	6.71	54	2
CEPT1	Q96DF8	Splicing factor ESS-2 homolog OS=Homo sapiens OX=9606 GN=ESS2 PE=1 SV=1	ESS2	0.004	3.021	3	1	1	1	1	476	52.5	7.56	20	1
CEPT1	Q9BSJ8	Extended synaptotagmin-1 OS=Homo sapiens OX=9606 GN=ESYT1 PE=1 SV=1	ESYT1	0	72.389	19	15	16	15	1	1104	122.8	5.83	384	15
CEPT1	A0FGR8	Extended synaptotagmin-2 OS=Homo sapiens OX=9606 GN=ESYT2 PE=1 SV=1	ESYT2	0	133.475	34	24	33	24	1	921	102.3	9.26	713	24
CEPT1	P13804	Electron transfer flavoprotein subunit alpha, mitochondrial OS=Homo sapiens OX=9606 GN=ETFA PE=1 SV=1	ETFA	0	25.709	24	6	6	6	1	333	35.1	8.38	132	6
CEPT1	P38117	Electron transfer flavoprotein subunit beta OS=Homo sapiens OX=9606 GN=ETFB PE=1 SV=3	ETFB	0	10.05	17	4	4	4	1	255	27.8	8.1	56	4
CEPT1	P41162	ETS translocation variant 3 OS=Homo sapiens OX=9606 GN=ETV3 PE=1 SV=2	ETV3	0.003	3.105	4	1	1	1	1	512	57	8.57	26	1
CEPT1	O60447	Ecotropic viral integration site 5 protein homolog OS=Homo sapiens OX=9606 GN=EVI5 PE=1 SV=3	EVI5	0.03	1.583	1	1	1	1	1	810	92.9	6.1	0	1
CEPT1	Q01844	RNA-binding protein EWS OS=Homo sapiens OX=9606 GN=EWSR1 PE=1 SV=1	EWSR1	0.003	3.141	2	1	1	1	1	656	68.4	9.33	0	1
CEPT1	Q9NVH0	Exonuclease 3'-5' domain-containing protein 2 OS=Homo sapiens OX=9606 GN=EXD2 PE=1 SV=2	EXD2	0	12.426	9	5	5	5	1	621	70.3	8.32	29	5
CEPT1	Q9NV70	Exocyst complex component 1 OS=Homo sapiens OX=9606 GN=EXOC1 PE=1 SV=4	EXOC1	0	20.422	13	8	8	8	1	894	101.9	6.61	52	8
CEPT1	Q96KP1	Exocyst complex component 2 OS=Homo sapiens OX=9606 GN=EXOC2 PE=1 SV=1	EXOC2	0	28.551	12	9	9	9	1	924	104	6.9	121	9
CEPT1	O60645	Exocyst complex component 3 OS=Homo sapiens OX=9606 GN=EXOC3 PE=1 SV=3	EXOC3	0	9.469	7	5	5	5	1	745	85.5	6.29	62	5
CEPT1	Q96A65	Exocyst complex component 4 OS=Homo sapiens OX=9606 GN=EXOC4 PE=1 SV=1	EXOC4	0	40.702	17	14	16	14	1	974	110.4	6.49	161	14
CEPT1	O00471	Exocyst complex component 5 OS=Homo sapiens OX=9606 GN=EXOC5 PE=1 SV=1	EXOC5	0	45.776	21	12	16	12	1	708	81.8	6.71	199	12
CEPT1	Q8TAG9	Exocyst complex component 6 OS=Homo sapiens OX=9606 GN=EXOC6 PE=1 SV=3	EXOC6	0	28.72	11	8	9	7	1	804	93.7	6.2	159	8
CEPT1	Q9Y2D4	Exocyst complex component 6B OS=Homo sapiens OX=9606 GN=EXOC6B PE=1 SV=3	EXOC6B	0.002	3.625	2	2	2	1	1	811	94.1	6.46	0	2
CEPT1	Q9UPT5	Exocyst complex component 7 OS=Homo sapiens OX=9606 GN=EXOC7 PE=1 SV=3	EXOC7	0	68.101	33	19	19	19	1	735	83.3	6.79	241	19
CEPT1	Q8IYI6	Exocyst complex component 8 OS=Homo sapiens OX=9606 GN=EXOC8 PE=1 SV=2	EXOC8	0	48.564	23	11	12	11	1	725	81.7	5.49	252	11
CEPT1	Q13868	Exosome complex component RRP4 OS=Homo sapiens OX=9606 GN=EXOSC2 PE=1 SV=2	EXOSC2	0.029	1.597	4	1	1	1	1	293	32.8	7.5	15	1
CEPT1	Q9NQT5	Exosome complex component RRP40 OS=Homo sapiens OX=9606 GN=EXOSC3 PE=1 SV=3	EXOSC3	0	4.576	5	1	1	1	1	275	29.6	8.1	44	1
CEPT1	Q9NPD3	Exosome complex component RRP41 OS=Homo sapiens OX=9606 GN=EXOSC4 PE=1 SV=3	EXOSC4	0	4.837	5	1	1	1	1	245	26.4	6.52	38	1
CEPT1	Q9NQT4	Exosome complex component RRP46 OS=Homo sapiens OX=9606 GN=EXOSC5 PE=1 SV=1	EXOSC5	0.001	3.849	5	1	1	1	1	235	25.2	7.59	39	1
CEPT1	Q5RKV6	Exosome complex component MTR3 OS=Homo sapiens OX=9606 GN=EXOSC6 PE=1 SV=1	EXOSC6	0.002	3.296	6	1	1	1	1	272	28.2	6.28	36	1
CEPT1	Q06265	Exosome complex component RRP45 OS=Homo sapiens OX=9606 GN=EXOSC9 PE=1 SV=3	EXOSC9	0	6.711	3	1	1	1	1	439	48.9	5.29	65	1
CEPT1	Q16394	Exostosin-1 OS=Homo sapiens OX=9606 GN=EXT1 PE=1 SV=2	EXT1	0.036	1.499	1	1	1	1	1	746	86.2	9.04	28	1
CEPT1	Q93063	Exostosin-2 OS=Homo sapiens OX=9606 GN=EXT2 PE=1 SV=1	EXT2	0	8.09	7	3	3	3	1	718	82.2	6.55	28	3
CEPT1	O43909	Exostosin-like 3 OS=Homo sapiens OX=9606 GN=EXTL3 PE=1 SV=1	EXTL3	0	6.215	3	2	2	2	1	919	104.7	6.51	0	2
CEPT1	Q99502	Eyes absent homolog 1 OS=Homo sapiens OX=9606 GN=EYA1 PE=1 SV=2	EYA1	0.003	3.039	2	1	1	1	1	592	64.6	6.21	18	1
CEPT1	Q99504	Eyes absent homolog 3 OS=Homo sapiens OX=9606 GN=EYA3 PE=1 SV=3	EYA3	0.003	3.1	5	2	2	2	1	573	62.6	5.21	25	2
CEPT1	P55085	Proteinase-activated receptor 2 OS=Homo sapiens OX=9606 GN=F2RL1 PE=1 SV=1	F2RL1	0.004	3.012	4	1	1	1	1	397	44.1	9.61	23	1
CEPT1	Q0VG06	Fanconi anemia core complex-associated protein 100 OS=Homo sapiens OX=9606 GN=FAAP100 PE=1 SV=3	FAAP100	0.027	1.651	1	1	1	1	1	881	93.4	5.29	0	1
CEPT1	Q6NZ36	Fanconi anemia core complex-associated protein 20 OS=Homo sapiens OX=9606 GN=FAAP20 PE=1 SV=2	FAAP20	0	4.733	17	2	2	2	1	180	19.9	7.36	19	2
CEPT1	O60427	Acyl-CoA (8-3)-desaturase OS=Homo sapiens OX=9606 GN=FADS1 PE=1 SV=3	FADS1	0.002	3.785	2	1	1	1	1	444	51.9	8.87	31	1
CEPT1	O95864	Acyl-CoA 6-desaturase OS=Homo sapiens OX=9606 GN=FADS2 PE=1 SV=1	FADS2	0.067	1.147	2	1	1	1	1	444	52.2	8.82	18	1
CEPT1	Q9Y5Q0	Fatty acid desaturase 3 OS=Homo sapiens OX=9606 GN=FADS3 PE=1 SV=1	FADS3	0.012	2.112	3	1	1	1	1	445	51.1	7.77	0	1
CEPT1	Q96CS3	FAS-associated factor 2 OS=Homo sapiens OX=9606 GN=FAF2 PE=1 SV=2	FAF2	0	107.353	41	17	23	17	1	445	52.6	5.62	338	17
CEPT1	Q6P587	Acylpyruvase FAHD1, mitochondrial OS=Homo sapiens OX=9606 GN=FAHD1 PE=1 SV=2	FAHD1	0	14.668	17	2	3	2	1	224	24.8	7.39	61	2
CEPT1	Q96GK7	Fumarylacetoacetate hydrolase domain-containing protein 2A OS=Homo sapiens OX=9606 GN=FAHD2A PE=1 SV=1	FAHD2A	0	41.124	30	7	12	7	1	314	34.6	8.24	112	7
CEPT1	Q9NRY5	Protein FAM114A2 OS=Homo sapiens OX=9606 GN=FAM114A2 PE=1 SV=4	FAM114A2	0	7.249	8	3	3	3	1	505	55.4	4.88	19	3
CEPT1	Q9NZB2	Constitutive coactivator of PPAR-gamma-like protein 1 OS=Homo sapiens OX=9606 GN=FAM120A PE=1 SV=2	FAM120A	0	5.539	4	3	3	3	1	1118	121.8	8.88	0	3
CEPT1	Q9BYI3	Hyccin OS=Homo sapiens OX=9606 GN=FAM126A PE=1 SV=2	FAM126A	0	11.864	9	4	4	4	1	521	57.6	8.16	71	4
CEPT1	Q96A26	Protein FAM162A OS=Homo sapiens OX=9606 GN=FAM162A PE=1 SV=2	FAM162A	0	9.479	30	3	3	3	1	154	17.3	9.77	18	3
CEPT1	Q92567	Protein FAM168A OS=Homo sapiens OX=9606 GN=FAM168A PE=1 SV=2	FAM168A	0.009	2.309	7	1	1	1	1	244	26.2	8.98	23	1
CEPT1	A1KXE4	Myelin-associated neurite-outgrowth inhibitor OS=Homo sapiens OX=9606 GN=FAM168B PE=1 SV=1	FAM168B	0.056	1.281	9	1	1	1	1	195	20.3	9.23	0	1
CEPT1	A8MVW0	Protein FAM171A2 OS=Homo sapiens OX=9606 GN=FAM171A2 PE=1 SV=1	FAM171A2	0.017	1.968	1	1	1	1	1	826	87.4	8.05	26	1
CEPT1	O75063	Glycosaminoglycan xylosylkinase OS=Homo sapiens OX=9606 GN=FAM20B PE=1 SV=1	FAM20B	0.014	2.048	2	1	1	1	1	409	46.4	6.87	0	1
CEPT1	Q96ND0	Protein FAM210A OS=Homo sapiens OX=9606 GN=FAM210A PE=1 SV=2	FAM210A	0	4.699	10	2	2	2	1	272	30.8	9.76	29	2
CEPT1	Q9H0X4	Protein FAM234A OS=Homo sapiens OX=9606 GN=FAM234A PE=1 SV=1	FAM234A	0	8.527	9	3	3	3	1	552	59.6	6.28	34	3
CEPT1	P98173	Protein FAM3A OS=Homo sapiens OX=9606 GN=FAM3A PE=1 SV=2	FAM3A	0	11.473	19	4	4	4	1	230	25.1	8.68	52	4
CEPT1	Q9NYF3	Protein FAM53C OS=Homo sapiens OX=9606 GN=FAM53C PE=1 SV=1	FAM53C	0	5.225	3	1	1	1	1	392	43.1	8.65	50	1
CEPT1	Q6ZRV2	Protein FAM83H OS=Homo sapiens OX=9606 GN=FAM83H PE=1 SV=3	FAM83H	0	12.25	7	6	6	6	1	1179	127	6.98	29	6
CEPT1	Q658Y4	Protein FAM91A1 OS=Homo sapiens OX=9606 GN=FAM91A1 PE=1 SV=3	FAM91A1	0.002	3.809	2	2	2	2	1	838	93.9	6.39	27	2
CEPT1	Q8NCA5	Protein FAM98A OS=Homo sapiens OX=9606 GN=FAM98A PE=1 SV=2	FAM98A	0	12.998	5	2	3	1	1	518	55.2	8.95	72	2
CEPT1	Q52LJ0	Protein FAM98B OS=Homo sapiens OX=9606 GN=FAM98B PE=1 SV=2	FAM98B	0	12.914	9	3	3	2	1	433	45.5	8.69	90	3
CEPT1	O15360	Fanconi anemia group A protein OS=Homo sapiens OX=9606 GN=FANCA PE=1 SV=2	FANCA	0	32.152	8	9	9	9	1	1455	162.7	6.6	234	9
CEPT1	Q9BXW9	Fanconi anemia group D2 protein OS=Homo sapiens OX=9606 GN=FANCD2 PE=1 SV=2	FANCD2	0	108.027	20	25	33	25	1	1451	164	5.88	544	25
CEPT1	O15287	Fanconi anemia group G protein OS=Homo sapiens OX=9606 GN=FANCG PE=1 SV=1	FANCG	0	11.136	8	4	4	4	1	622	68.5	5.47	67	4
CEPT1	Q9NVI1	Fanconi anemia group I protein OS=Homo sapiens OX=9606 GN=FANCI PE=1 SV=4	FANCI	0	115.707	25	26	36	26	1	1328	149.2	6.74	577	26
CEPT1	Q9NW38	E3 ubiquitin-protein ligase FANCL OS=Homo sapiens OX=9606 GN=FANCL PE=1 SV=2	FANCL	0.006	2.905	3	1	1	1	1	375	42.9	6.46	18	1
CEPT1	Q8WVX9	Fatty acyl-CoA reductase 1 OS=Homo sapiens OX=9606 GN=FAR1 PE=1 SV=1	FAR1	0	61.486	31	15	18	15	1	515	59.3	9.17	353	15
CEPT1	O95363	Phenylalanine--tRNA ligase, mitochondrial OS=Homo sapiens OX=9606 GN=FARS2 PE=1 SV=1	FARS2	0.001	3.928	2	1	1	1	1	451	52.3	7.46	40	1
CEPT1	Q9Y285	Phenylalanine--tRNA ligase alpha subunit OS=Homo sapiens OX=9606 GN=FARSA PE=1 SV=3	FARSA	0	219.069	65	28	63	28	1	508	57.5	7.8	1143	28
CEPT1	Q9NSD9	Phenylalanine--tRNA ligase beta subunit OS=Homo sapiens OX=9606 GN=FARSB PE=1 SV=3	FARSB	0	23.193	15	8	8	8	1	589	66.1	6.84	139	8
CEPT1	P49327	Fatty acid synthase OS=Homo sapiens OX=9606 GN=FASN PE=1 SV=3	FASN	0	40.898	8	14	15	13	1	2511	273.3	6.44	111	14
CEPT1	Q53R41	FAST kinase domain-containing protein 1, mitochondrial OS=Homo sapiens OX=9606 GN=FASTKD1 PE=1 SV=1	FASTKD1	0	37.488	15	12	12	12	1	847	97.3	7.74	155	12
CEPT1	Q9NYY8	FAST kinase domain-containing protein 2, mitochondrial OS=Homo sapiens OX=9606 GN=FASTKD2 PE=1 SV=1	FASTKD2	0	6.674	4	2	2	2	1	710	81.4	8.05	23	2
CEPT1	Q14CZ7	FAST kinase domain-containing protein 3, mitochondrial OS=Homo sapiens OX=9606 GN=FASTKD3 PE=1 SV=2	FASTKD3	0	6.239	3	2	2	2	1	662	75.6	8.29	64	2
CEPT1	Q7L8L6	FAST kinase domain-containing protein 5, mitochondrial OS=Homo sapiens OX=9606 GN=FASTKD5 PE=1 SV=1	FASTKD5	0	44.004	17	10	12	10	1	764	86.5	8.13	148	10
CEPT1	P62861	40S ribosomal protein S30 OS=Homo sapiens OX=9606 GN=FAU PE=1 SV=1	FAU	0.015	2.007	17	1	1	1	1	59	6.6	12.15	16	1
CEPT1	Q8TES7	Fas-binding factor 1 OS=Homo sapiens OX=9606 GN=FBF1 PE=1 SV=2	FBF1	0.002	3.793	2	2	2	2	1	1133	125.4	7.08	18	2
CEPT1	P22087	rRNA 2'-O-methyltransferase fibrillarin OS=Homo sapiens OX=9606 GN=FBL PE=1 SV=2	FBL	0	14.34	23	6	6	6	1	321	33.8	10.18	32	6
CEPT1	Q9HAH7	Probable fibrosin-1 OS=Homo sapiens OX=9606 GN=FBRS PE=1 SV=3	FBRS	0	13.948	13	4	5	4	1	460	48.4	9.95	34	4
CEPT1	Q9HCM7	Fibrosin-1-like protein OS=Homo sapiens OX=9606 GN=FBRSL1 PE=1 SV=4	FBRSL1	0	62.976	23	14	17	14	1	1045	110.8	9.67	188	14
CEPT1	Q9NXK8	F-box/LRR-repeat protein 12 OS=Homo sapiens OX=9606 GN=FBXL12 PE=1 SV=1	FBXL12	0.006	2.744	5	1	1	1	1	326	37	8.79	30	1
CEPT1	Q96IG2	F-box/LRR-repeat protein 20 OS=Homo sapiens OX=9606 GN=FBXL20 PE=1 SV=2	FBXL20	0	4.697	5	2	2	2	1	436	48.4	7.49	44	2
CEPT1	Q9UKT7	F-box/LRR-repeat protein 3 OS=Homo sapiens OX=9606 GN=FBXL3 PE=1 SV=1	FBXL3	0	6.793	7	2	2	2	1	428	48.7	6.89	32	2
CEPT1	Q8NEZ5	F-box only protein 22 OS=Homo sapiens OX=9606 GN=FBXO22 PE=1 SV=1	FBXO22	0.018	1.891	2	1	1	1	1	403	44.5	7.03	20	1
CEPT1	Q9UK99	F-box only protein 3 OS=Homo sapiens OX=9606 GN=FBXO3 PE=1 SV=3	FBXO3	0.002	3.631	4	1	1	1	1	471	54.5	5	42	1
CEPT1	P55899	IgG receptor FcRn large subunit p51 OS=Homo sapiens OX=9606 GN=FCGRT PE=1 SV=1	FCGRT	0.006	2.866	2	1	1	1	1	365	39.7	6.54	28	1
CEPT1	P37268	Squalene synthase OS=Homo sapiens OX=9606 GN=FDFT1 PE=1 SV=1	FDFT1	0	7.55	11	4	4	4	1	417	48.1	6.54	19	4
CEPT1	P14324	Farnesyl pyrophosphate synthase OS=Homo sapiens OX=9606 GN=FDPS PE=1 SV=4	FDPS	0	47.486	21	7	15	7	1	419	48.2	6.15	263	7
CEPT1	P22570	NADPH:adrenodoxin oxidoreductase, mitochondrial OS=Homo sapiens OX=9606 GN=FDXR PE=1 SV=3	FDXR	0	4.937	4	2	2	2	1	491	53.8	8.44	23	2
CEPT1	P22830	Ferrochelatase, mitochondrial OS=Homo sapiens OX=9606 GN=FECH PE=1 SV=2	FECH	0	39.361	31	9	12	9	1	423	47.8	8.73	97	9
CEPT1	Q9UK73	Protein fem-1 homolog B OS=Homo sapiens OX=9606 GN=FEM1B PE=1 SV=1	FEM1B	0	6.194	4	3	3	3	1	627	70.2	6.61	35	3
CEPT1	P39748	Flap endonuclease 1 OS=Homo sapiens OX=9606 GN=FEN1 PE=1 SV=1	FEN1	0	18.65	15	4	4	4	1	380	42.6	8.62	76	4
CEPT1	Q13642	Four and a half LIM domains protein 1 OS=Homo sapiens OX=9606 GN=FHL1 PE=1 SV=4	FHL1	0.049	1.337	3	1	1	1	1	323	36.2	8.97	0	1
CEPT1	Q9Y613	FH1/FH2 domain-containing protein 1 OS=Homo sapiens OX=9606 GN=FHOD1 PE=1 SV=3	FHOD1	0	5.308	2	2	2	2	1	1164	126.5	6.39	40	2
CEPT1	Q92562	Polyphosphoinositide phosphatase OS=Homo sapiens OX=9606 GN=FIG4 PE=1 SV=1	FIG4	0.001	4.168	1	1	1	1	1	907	103.6	6.92	46	1
CEPT1	Q9Y3D6	Mitochondrial fission 1 protein OS=Homo sapiens OX=9606 GN=FIS1 PE=1 SV=2	FIS1	0	4.518	16	2	2	2	1	152	16.9	8.79	44	2
CEPT1	Q96AY3	Peptidyl-prolyl cis-trans isomerase FKBP10 OS=Homo sapiens OX=9606 GN=FKBP10 PE=1 SV=1	FKBP10	0	5.612	4	2	2	2	1	582	64.2	5.62	48	2
CEPT1	Q13451	Peptidyl-prolyl cis-trans isomerase FKBP5 OS=Homo sapiens OX=9606 GN=FKBP5 PE=1 SV=2	FKBP5	0	13.106	11	4	4	4	1	457	51.2	5.9	50	4
CEPT1	Q14318	Peptidyl-prolyl cis-trans isomerase FKBP8 OS=Homo sapiens OX=9606 GN=FKBP8 PE=1 SV=2	FKBP8	0	56.708	33	11	14	11	1	412	44.5	4.84	380	11
CEPT1	Q8NFF5	FAD synthase OS=Homo sapiens OX=9606 GN=FLAD1 PE=1 SV=1	FLAD1	0	37.518	27	10	11	10	1	587	65.2	6.93	158	10
CEPT1	Q8NFG4	Folliculin OS=Homo sapiens OX=9606 GN=FLCN PE=1 SV=1	FLCN	0.001	4.315	2	1	1	1	1	579	64.4	6.23	19	1
CEPT1	P21333	Filamin-A OS=Homo sapiens OX=9606 GN=FLNA PE=1 SV=4	FLNA	0	7.104	1	2	2	1	1	2647	280.6	6.06	45	2
CEPT1	Q14315	Filamin-C OS=Homo sapiens OX=9606 GN=FLNC PE=1 SV=3	FLNC	0	5.759	1	2	2	1	1	2725	290.8	5.97	40	2
CEPT1	Q14254	Flotillin-2 OS=Homo sapiens OX=9606 GN=FLOT2 PE=1 SV=2	FLOT2	0	7.798	10	3	3	3	1	428	47	5.25	37	3
CEPT1	P35916	Vascular endothelial growth factor receptor 3 OS=Homo sapiens OX=9606 GN=FLT4 PE=1 SV=3	FLT4	0	7.755	2	2	2	2	1	1363	152.7	6.3	40	2
CEPT1	Q9Y5Y0	Feline leukemia virus subgroup C receptor-related protein 1 OS=Homo sapiens OX=9606 GN=FLVCR1 PE=1 SV=1	FLVCR1	0	8.903	6	3	3	3	1	555	59.8	5.97	50	3
CEPT1	Q06787	Synaptic functional regulator FMR1 OS=Homo sapiens OX=9606 GN=FMR1 PE=1 SV=1	FMR1	0	22.986	14	6	8	4	1	632	71.1	7.42	91	6
CEPT1	Q9HA64	Ketosamine-3-kinase OS=Homo sapiens OX=9606 GN=FN3KRP PE=1 SV=2	FN3KRP	0	12.49	8	2	3	2	1	309	34.4	7.33	34	2
CEPT1	Q9Y2H6	Fibronectin type-III domain-containing protein 3A OS=Homo sapiens OX=9606 GN=FNDC3A PE=1 SV=4	FNDC3A	0	13.921	7	5	5	5	1	1198	131.8	6.71	71	5
CEPT1	P49356	Protein farnesyltransferase subunit beta OS=Homo sapiens OX=9606 GN=FNTB PE=1 SV=1	FNTB	0.012	2.148	2	1	1	1	1	437	48.7	5.82	0	1
CEPT1	Q5VW36	Focadhesin OS=Homo sapiens OX=9606 GN=FOCAD PE=1 SV=1	FOCAD	0	8.196	2	3	3	3	1	1801	199.9	6.62	24	3
CEPT1	Q12948	Forkhead box protein C1 OS=Homo sapiens OX=9606 GN=FOXC1 PE=1 SV=3	FOXC1	0.048	1.355	2	1	1	1	1	553	56.8	8.51	0	1
CEPT1	P85037	Forkhead box protein K1 OS=Homo sapiens OX=9606 GN=FOXK1 PE=1 SV=1	FOXK1	0.002	3.395	1	1	1	1	1	733	75.4	9.32	45	1
CEPT1	Q9H334	Forkhead box protein P1 OS=Homo sapiens OX=9606 GN=FOXP1 PE=1 SV=1	FOXP1	0	14.451	11	5	5	5	1	677	75.3	6.67	50	5
CEPT1	O15409	Forkhead box protein P2 OS=Homo sapiens OX=9606 GN=FOXP2 PE=1 SV=2	FOXP2	0	8.647	4	2	2	2	1	715	79.9	6.52	49	2
CEPT1	Q8IVH2	Forkhead box protein P4 OS=Homo sapiens OX=9606 GN=FOXP4 PE=1 SV=1	FOXP4	0	14.425	12	4	5	4	1	680	73.4	6.4	52	4
CEPT1	Q96CU9	FAD-dependent oxidoreductase domain-containing protein 1 OS=Homo sapiens OX=9606 GN=FOXRED1 PE=1 SV=2	FOXRED1	0	10.365	11	3	3	3	1	486	53.8	7.78	75	3
CEPT1	Q05932	Folylpolyglutamate synthase, mitochondrial OS=Homo sapiens OX=9606 GN=FPGS PE=1 SV=3	FPGS	0	42.632	15	5	10	5	1	587	64.6	7.94	163	5
CEPT1	P02794	Ferritin heavy chain OS=Homo sapiens OX=9606 GN=FTH1 PE=1 SV=2	FTH1	0	4.816	14	2	2	2	1	183	21.2	5.55	52	2
CEPT1	Q9C0B1	Alpha-ketoglutarate-dependent dioxygenase FTO OS=Homo sapiens OX=9606 GN=FTO PE=1 SV=3	FTO	0	7.357	3	1	1	1	1	505	58.2	5.22	113	1
CEPT1	Q9UET6	Putative tRNA (cytidine(32)/guanosine(34)-2'-O)-methyltransferase OS=Homo sapiens OX=9606 GN=FTSJ1 PE=1 SV=2	FTSJ1	0	9.621	9	2	2	2	1	329	36.1	5.69	66	2
CEPT1	Q96AE4	Far upstream element-binding protein 1 OS=Homo sapiens OX=9606 GN=FUBP1 PE=1 SV=3	FUBP1	0.001	3.908	3	2	2	1	1	644	67.5	7.61	26	2
CEPT1	Q96I24	Far upstream element-binding protein 3 OS=Homo sapiens OX=9606 GN=FUBP3 PE=1 SV=2	FUBP3	0	43.651	23	9	12	8	1	572	61.6	8.38	182	9
CEPT1	Q9BTY2	Plasma alpha-L-fucosidase OS=Homo sapiens OX=9606 GN=FUCA2 PE=1 SV=2	FUCA2	0	37.982	21	9	10	9	1	467	54	6.25	223	9
CEPT1	P09958	Furin OS=Homo sapiens OX=9606 GN=FURIN PE=1 SV=2	FURIN	0	10.759	8	3	3	3	1	794	86.6	6.47	45	3
CEPT1	P35637	RNA-binding protein FUS OS=Homo sapiens OX=9606 GN=FUS PE=1 SV=1	FUS	0	13.932	11	3	3	3	1	526	53.4	9.36	65	3
CEPT1	Q9BYC5	Alpha-(1,6)-fucosyltransferase OS=Homo sapiens OX=9606 GN=FUT8 PE=1 SV=2	FUT8	0.065	1.159	2	1	1	1	1	575	66.5	7.66	0	1
CEPT1	P51114	Fragile X mental retardation syndrome-related protein 1 OS=Homo sapiens OX=9606 GN=FXR1 PE=1 SV=3	FXR1	0	53.799	19	12	15	9	1	621	69.7	6.15	283	12
CEPT1	P51116	Fragile X mental retardation syndrome-related protein 2 OS=Homo sapiens OX=9606 GN=FXR2 PE=1 SV=2	FXR2	0	43.099	19	10	12	6	1	673	74.2	6.23	216	10
CEPT1	Q9BQS8	FYVE and coiled-coil domain-containing protein 1 OS=Homo sapiens OX=9606 GN=FYCO1 PE=1 SV=3	FYCO1	0.006	2.702	1	2	2	2	1	1478	166.9	4.92	0	2
CEPT1	P06241	Tyrosine-protein kinase Fyn OS=Homo sapiens OX=9606 GN=FYN PE=1 SV=3	FYN	0	32.391	15	10	13	2	1	537	60.7	6.67	150	10
CEPT1	Q13283	Ras GTPase-activating protein-binding protein 1 OS=Homo sapiens OX=9606 GN=G3BP1 PE=1 SV=1	G3BP1	0	51.775	34	9	14	8	1	466	52.1	5.52	221	9
CEPT1	Q9UN86	Ras GTPase-activating protein-binding protein 2 OS=Homo sapiens OX=9606 GN=G3BP2 PE=1 SV=2	G3BP2	0	39.732	28	9	11	8	1	482	54.1	5.55	171	9
CEPT1	P11413	Glucose-6-phosphate 1-dehydrogenase OS=Homo sapiens OX=9606 GN=G6PD PE=1 SV=4	G6PD	0.059	1.251	2	1	1	1	1	515	59.2	6.84	0	1
CEPT1	P10253	Lysosomal alpha-glucosidase OS=Homo sapiens OX=9606 GN=GAA PE=1 SV=4	GAA	0	57.325	19	11	15	11	1	952	105.3	6	199	11
CEPT1	Q8TAE8	Growth arrest and DNA damage-inducible proteins-interacting protein 1 OS=Homo sapiens OX=9606 GN=GADD45GIP1 PE=1 SV=1	GADD45GIP1	0.012	2.127	9	1	1	1	1	222	25.4	10.02	33	1
CEPT1	P51570	Galactokinase OS=Homo sapiens OX=9606 GN=GALK1 PE=1 SV=1	GALK1	0	138.921	51	22	43	22	1	392	42.2	6.46	647	22
CEPT1	Q10472	Polypeptide N-acetylgalactosaminyltransferase 1 OS=Homo sapiens OX=9606 GN=GALNT1 PE=1 SV=1	GALNT1	0.001	4.186	4	2	2	2	1	559	64.2	7.72	32	2
CEPT1	Q10471	Polypeptide N-acetylgalactosaminyltransferase 2 OS=Homo sapiens OX=9606 GN=GALNT2 PE=1 SV=1	GALNT2	0.032	1.571	2	1	1	1	1	571	64.7	8.35	0	1
CEPT1	Q14697	Neutral alpha-glucosidase AB OS=Homo sapiens OX=9606 GN=GANAB PE=1 SV=3	GANAB	0	149.685	41	28	41	28	1	944	106.8	6.14	504	28
CEPT1	P04406	Glyceraldehyde-3-phosphate dehydrogenase OS=Homo sapiens OX=9606 GN=GAPDH PE=1 SV=3	GAPDH	0	97.58	46	11	22	11	1	335	36	8.46	627	11
CEPT1	Q14C86	GTPase-activating protein and VPS9 domain-containing protein 1 OS=Homo sapiens OX=9606 GN=GAPVD1 PE=1 SV=2	GAPVD1	0	10.964	3	4	4	4	1	1478	164.9	5.22	42	4
CEPT1	O15063	Granule associated Rac and RHOG effector protein 1 OS=Homo sapiens OX=9606 GN=GARRE1 PE=1 SV=2	GARRE1	0	23.195	10	6	8	6	1	1070	115.9	7.15	71	6
CEPT1	P41250	Glycine--tRNA ligase OS=Homo sapiens OX=9606 GN=GARS1 PE=1 SV=3	GARS1	0	174.609	50	30	50	30	1	739	83.1	7.03	804	30
CEPT1	P22102	Trifunctional purine biosynthetic protein adenosine-3 OS=Homo sapiens OX=9606 GN=GART PE=1 SV=1	GART	0	103.011	25	24	34	24	1	1010	107.7	6.7	415	24
CEPT1	O75879	Glutamyl-tRNA(Gln) amidotransferase subunit B, mitochondrial OS=Homo sapiens OX=9606 GN=GATB PE=1 SV=1	GATB	0.006	2.804	2	1	1	1	1	557	61.8	8.63	20	1
CEPT1	Q8NB37	Glutamine amidotransferase-like class 1 domain-containing protein 1 OS=Homo sapiens OX=9606 GN=GATD1 PE=1 SV=1	GATD1	0	8.671	10	2	2	2	1	220	23.3	6.61	56	2
CEPT1	P04062	Lysosomal acid glucosylceramidase OS=Homo sapiens OX=9606 GN=GBA PE=1 SV=3	GBA	0.005	2.929	1	1	1	1	1	536	59.7	7.61	26	1
CEPT1	Q92538	Golgi-specific brefeldin A-resistance guanine nucleotide exchange factor 1 OS=Homo sapiens OX=9606 GN=GBF1 PE=1 SV=2	GBF1	0	74.448	15	20	21	20	1	1859	206.3	5.73	298	20
CEPT1	O75600	2-amino-3-ketobutyrate coenzyme A ligase, mitochondrial OS=Homo sapiens OX=9606 GN=GCAT PE=1 SV=1	GCAT	0	36.599	16	5	6	5	1	419	45.3	8.05	202	5
CEPT1	Q92947	Glutaryl-CoA dehydrogenase, mitochondrial OS=Homo sapiens OX=9606 GN=GCDH PE=1 SV=1	GCDH	0	105.941	34	11	28	11	1	438	48.1	8.06	626	11
CEPT1	P16383	Intron Large complex component GCFC2 OS=Homo sapiens OX=9606 GN=GCFC2 PE=1 SV=2	GCFC2	0.027	1.637	1	1	1	1	1	781	89.3	5.99	0	1
CEPT1	P48507	Glutamate--cysteine ligase regulatory subunit OS=Homo sapiens OX=9606 GN=GCLM PE=1 SV=1	GCLM	0	11.96	10	2	2	2	1	274	30.7	6.02	104	2
CEPT1	Q92616	eIF-2-alpha kinase activator GCN1 OS=Homo sapiens OX=9606 GN=GCN1 PE=1 SV=6	GCN1	0	539.711	40	89	126	89	1	2671	292.6	7.47	2703	89
CEPT1	Q9NXN4	Ganglioside-induced differentiation-associated protein 2 OS=Homo sapiens OX=9606 GN=GDAP2 PE=1 SV=1	GDAP2	0	12.033	11	4	4	4	1	497	56.2	5.74	54	4
CEPT1	O14893	Gem-associated protein 2 OS=Homo sapiens OX=9606 GN=GEMIN2 PE=1 SV=1	GEMIN2	0.026	1.673	4	1	1	1	1	280	31.6	5.58	0	1
CEPT1	P57678	Gem-associated protein 4 OS=Homo sapiens OX=9606 GN=GEMIN4 PE=1 SV=2	GEMIN4	0	25.278	9	8	9	8	1	1058	120	6.04	95	8
CEPT1	Q8TEQ6	Gem-associated protein 5 OS=Homo sapiens OX=9606 GN=GEMIN5 PE=1 SV=3	GEMIN5	0	19.691	6	7	9	7	1	1508	168.5	6.62	58	7
CEPT1	Q9NWZ8	Gem-associated protein 8 OS=Homo sapiens OX=9606 GN=GEMIN8 PE=1 SV=1	GEMIN8	0.019	1.863	4	1	1	1	1	242	28.6	6.8	30	1
CEPT1	Q96RP9	Elongation factor G, mitochondrial OS=Homo sapiens OX=9606 GN=GFM1 PE=1 SV=2	GFM1	0	7.71	3	2	2	2	1	751	83.4	7.01	65	2
CEPT1	Q969S9	Ribosome-releasing factor 2, mitochondrial OS=Homo sapiens OX=9606 GN=GFM2 PE=1 SV=1	GFM2	0.001	6.526	4	3	3	3	1	779	86.5	6.51	26	3
CEPT1	Q06210	Glutamine--fructose-6-phosphate aminotransferase [isomerizing] 1 OS=Homo sapiens OX=9606 GN=GFPT1 PE=1 SV=3	GFPT1	0	43.209	17	9	10	9	1	699	78.8	7.11	251	9
CEPT1	Q9UJY4	ADP-ribosylation factor-binding protein GGA2 OS=Homo sapiens OX=9606 GN=GGA2 PE=1 SV=3	GGA2	0	13.03	6	2	2	2	1	613	67.1	6.55	55	2
CEPT1	P38435	Vitamin K-dependent gamma-carboxylase OS=Homo sapiens OX=9606 GN=GGCX PE=1 SV=2	GGCX	0.007	2.658	1	1	1	1	1	758	87.5	8.02	28	1
CEPT1	Q92820	Gamma-glutamyl hydrolase OS=Homo sapiens OX=9606 GN=GGH PE=1 SV=2	GGH	0	12.765	13	3	4	3	1	318	35.9	7.11	62	3
CEPT1	O95749	Geranylgeranyl pyrophosphate synthase OS=Homo sapiens OX=9606 GN=GGPS1 PE=1 SV=1	GGPS1	0.052	1.312	4	1	1	1	1	300	34.8	6.14	0	1
CEPT1	Q9UJ14	Glutathione hydrolase 7 OS=Homo sapiens OX=9606 GN=GGT7 PE=1 SV=2	GGT7	0	117.465	31	18	26	18	1	662	70.4	5.1	459	18
CEPT1	Q8N2G8	GH3 domain-containing protein OS=Homo sapiens OX=9606 GN=GHDC PE=1 SV=2	GHDC	0	40.492	22	10	12	10	1	530	57.5	7.88	242	10
CEPT1	O75420	GRB10-interacting GYF protein 1 OS=Homo sapiens OX=9606 GN=GIGYF1 PE=1 SV=2	GIGYF1	0	14.718	7	5	6	5	1	1035	114.5	5.39	82	5
CEPT1	Q6Y7W6	GRB10-interacting GYF protein 2 OS=Homo sapiens OX=9606 GN=GIGYF2 PE=1 SV=1	GIGYF2	0	199.259	26	27	44	27	1	1299	150	5.54	1059	27
CEPT1	Q9BRX5	DNA replication complex GINS protein PSF3 OS=Homo sapiens OX=9606 GN=GINS3 PE=1 SV=1	GINS3	0.003	3.156	4	1	1	1	1	216	24.5	5.34	40	1
CEPT1	P17302	Gap junction alpha-1 protein OS=Homo sapiens OX=9606 GN=GJA1 PE=1 SV=2	GJA1	0	8.149	5	2	3	2	1	382	43	8.76	0	2
CEPT1	P32189	Glycerol kinase OS=Homo sapiens OX=9606 GN=GK PE=1 SV=3	GK	0	5.066	4	2	2	2	1	559	61.2	6.54	0	2
CEPT1	Q6ZS86	Putative glycerol kinase 5 OS=Homo sapiens OX=9606 GN=GK5 PE=2 SV=2	GK5	0.009	2.398	2	1	1	1	1	529	59.1	6.9	28	1
CEPT1	P06280	Alpha-galactosidase A OS=Homo sapiens OX=9606 GN=GLA PE=1 SV=1	GLA	0	23.447	17	6	8	6	1	429	48.7	5.6	105	6
CEPT1	P16278	Beta-galactosidase OS=Homo sapiens OX=9606 GN=GLB1 PE=1 SV=2	GLB1	0	26.139	13	6	7	6	1	677	76	6.57	134	6
CEPT1	P23378	Glycine dehydrogenase (decarboxylating), mitochondrial OS=Homo sapiens OX=9606 GN=GLDC PE=1 SV=2	GLDC	0	19.372	10	6	6	6	1	1020	112.7	7.11	28	6
CEPT1	Q92990	Glomulin OS=Homo sapiens OX=9606 GN=GLMN PE=1 SV=2	GLMN	0	18.633	9	5	6	5	1	594	68.2	5.33	111	5
CEPT1	Q04760	Lactoylglutathione lyase OS=Homo sapiens OX=9606 GN=GLO1 PE=1 SV=4	GLO1	0	10.618	20	3	3	3	1	184	20.8	5.31	92	3
CEPT1	O76003	Glutaredoxin-3 OS=Homo sapiens OX=9606 GN=GLRX3 PE=1 SV=2	GLRX3	0.024	1.731	3	1	1	1	1	335	37.4	5.39	0	1
CEPT1	O94925	Glutaminase kidney isoform, mitochondrial OS=Homo sapiens OX=9606 GN=GLS PE=1 SV=1	GLS	0.012	2.094	2	1	1	1	1	669	73.4	7.77	0	1
CEPT1	Q68CQ7	Glycosyltransferase 8 domain-containing protein 1 OS=Homo sapiens OX=9606 GN=GLT8D1 PE=1 SV=2	GLT8D1	0	112.738	46	18	31	18	1	371	41.9	9.35	335	18
CEPT1	P00367	Glutamate dehydrogenase 1, mitochondrial OS=Homo sapiens OX=9606 GN=GLUD1 PE=1 SV=2	GLUD1	0	137.395	38	25	49	25	1	558	61.4	7.8	932	25
CEPT1	O60547	GDP-mannose 4,6 dehydratase OS=Homo sapiens OX=9606 GN=GMDS PE=1 SV=1	GMDS	0	23.372	21	6	8	6	1	372	41.9	7.31	101	6
CEPT1	Q96IJ6	Mannose-1-phosphate guanyltransferase alpha OS=Homo sapiens OX=9606 GN=GMPPA PE=1 SV=1	GMPPA	0	14.644	13	5	5	5	1	420	46.3	7.21	95	5
CEPT1	Q9Y5P6	Mannose-1-phosphate guanyltransferase beta OS=Homo sapiens OX=9606 GN=GMPPB PE=1 SV=2	GMPPB	0	36.218	23	8	11	8	1	360	39.8	6.61	174	8
CEPT1	P49915	GMP synthase [glutamine-hydrolyzing] OS=Homo sapiens OX=9606 GN=GMPS PE=1 SV=1	GMPS	0	127.982	35	20	27	20	1	693	76.7	6.87	486	20
CEPT1	Q03113	Guanine nucleotide-binding protein subunit alpha-12 OS=Homo sapiens OX=9606 GN=GNA12 PE=1 SV=4	GNA12	0	5.88	6	2	5	1	1	381	44.3	9.83	107	2
CEPT1	Q14344	Guanine nucleotide-binding protein subunit alpha-13 OS=Homo sapiens OX=9606 GN=GNA13 PE=1 SV=2	GNA13	0	12.6	14	4	7	3	1	377	44	8	135	4
CEPT1	P63096	Guanine nucleotide-binding protein G(i) subunit alpha-1 OS=Homo sapiens OX=9606 GN=GNAI1 PE=1 SV=2	GNAI1	0	52.023	35	13	21	6	1	354	40.3	5.97	343	13
CEPT1	P04899	Guanine nucleotide-binding protein G(i) subunit alpha-2 OS=Homo sapiens OX=9606 GN=GNAI2 PE=1 SV=3	GNAI2	0	40.369	30	11	19	4	1	355	40.4	5.54	257	11
CEPT1	P08754	Guanine nucleotide-binding protein G(i) subunit alpha OS=Homo sapiens OX=9606 GN=GNAI3 PE=1 SV=3	GNAI3	0	80.961	36	12	22	7	1	354	40.5	5.69	554	12
CEPT1	P50148	Guanine nucleotide-binding protein G(q) subunit alpha OS=Homo sapiens OX=9606 GN=GNAQ PE=1 SV=4	GNAQ	0	4.9	7	2	2	2	1	359	42.1	5.68	43	2
CEPT1	Q5JWF2	Guanine nucleotide-binding protein G(s) subunit alpha isoforms XLas OS=Homo sapiens OX=9606 GN=GNAS PE=1 SV=2	GNAS	0	12.587	5	5	8	4	1	1037	111	5.03	132	5
CEPT1	P62873	Guanine nucleotide-binding protein G(I)/G(S)/G(T) subunit beta-1 OS=Homo sapiens OX=9606 GN=GNB1 PE=1 SV=3	GNB1	0	40.064	17	7	11	2	1	340	37.4	6	157	7
CEPT1	Q9BYB4	Guanine nucleotide-binding protein subunit beta-like protein 1 OS=Homo sapiens OX=9606 GN=GNB1L PE=1 SV=2	GNB1L	0	16.533	18	6	6	6	1	327	35.6	7.97	55	6
CEPT1	P62879	Guanine nucleotide-binding protein G(I)/G(S)/G(T) subunit beta-2 OS=Homo sapiens OX=9606 GN=GNB2 PE=1 SV=3	GNB2	0	35.925	17	7	13	2	1	340	37.3	6	169	7
CEPT1	Q9Y223	Bifunctional UDP-N-acetylglucosamine 2-epimerase/N-acetylmannosamine kinase OS=Homo sapiens OX=9606 GN=GNE PE=1 SV=1	GNE	0	11.251	5	3	3	3	1	722	79.2	6.8	63	3
CEPT1	Q9BVP2	Guanine nucleotide-binding protein-like 3 OS=Homo sapiens OX=9606 GN=GNL3 PE=1 SV=2	GNL3	0	35.553	24	10	11	10	1	549	62	9.16	109	10
CEPT1	O15228	Dihydroxyacetone phosphate acyltransferase OS=Homo sapiens OX=9606 GN=GNPAT PE=1 SV=1	GNPAT	0	46.118	20	9	13	9	1	680	77.1	6.57	153	9
CEPT1	Q3T906	N-acetylglucosamine-1-phosphotransferase subunits alpha/beta OS=Homo sapiens OX=9606 GN=GNPTAB PE=1 SV=1	GNPTAB	0	4.344	1	1	1	1	1	1256	143.5	7.17	25	1
CEPT1	Q9UJJ9	N-acetylglucosamine-1-phosphotransferase subunit gamma OS=Homo sapiens OX=9606 GN=GNPTG PE=1 SV=1	GNPTG	0	5.291	5	1	1	1	1	305	34	6.95	32	1
CEPT1	P15586	N-acetylglucosamine-6-sulfatase OS=Homo sapiens OX=9606 GN=GNS PE=1 SV=3	GNS	0.048	1.356	2	1	1	1	1	552	62	8.31	18	1
CEPT1	Q08379	Golgin subfamily A member 2 OS=Homo sapiens OX=9606 GN=GOLGA2 PE=1 SV=3	GOLGA2	0.003	3.253	1	1	1	1	1	1002	113	5.02	37	1
CEPT1	Q8TBA6	Golgin subfamily A member 5 OS=Homo sapiens OX=9606 GN=GOLGA5 PE=1 SV=3	GOLGA5	0.02	1.8	1	1	1	1	1	731	83	5.83	14	1
CEPT1	Q14789	Golgin subfamily B member 1 OS=Homo sapiens OX=9606 GN=GOLGB1 PE=1 SV=2	GOLGB1	0.059	1.254	0	1	1	1	1	3259	375.8	5	0	1
CEPT1	Q9H4A6	Golgi phosphoprotein 3 OS=Homo sapiens OX=9606 GN=GOLPH3 PE=1 SV=1	GOLPH3	0	16.098	15	4	4	4	1	298	33.8	6.44	123	4
CEPT1	O95249	Golgi SNAP receptor complex member 1 OS=Homo sapiens OX=9606 GN=GOSR1 PE=1 SV=1	GOSR1	0.052	1.322	5	1	1	1	1	250	28.6	9.42	19	1
CEPT1	O43292	Glycosylphosphatidylinositol anchor attachment 1 protein OS=Homo sapiens OX=9606 GN=GPAA1 PE=1 SV=3	GPAA1	0.004	2.963	2	1	1	1	1	621	67.6	8.06	17	1
CEPT1	Q53EU6	Glycerol-3-phosphate acyltransferase 3 OS=Homo sapiens OX=9606 GN=GPAT3 PE=1 SV=2	GPAT3	0.027	1.662	3	1	1	1	1	434	48.7	8.87	0	1
CEPT1	Q9UKJ3	G patch domain-containing protein 8 OS=Homo sapiens OX=9606 GN=GPATCH8 PE=1 SV=2	GPATCH8	0.002	3.388	1	1	1	1	1	1502	164.1	8.66	23	1
CEPT1	Q8N335	Glycerol-3-phosphate dehydrogenase 1-like protein OS=Homo sapiens OX=9606 GN=GPD1L PE=1 SV=1	GPD1L	0	6.976	7	2	3	2	1	351	38.4	7.02	82	2
CEPT1	P43304	Glycerol-3-phosphate dehydrogenase, mitochondrial OS=Homo sapiens OX=9606 GN=GPD2 PE=1 SV=3	GPD2	0	57.467	20	11	14	11	1	727	80.8	7.69	243	11
CEPT1	P06744	Glucose-6-phosphate isomerase OS=Homo sapiens OX=9606 GN=GPI PE=1 SV=4	GPI	0.002	3.782	3	1	1	1	1	558	63.1	8.32	41	1
CEPT1	Q92917	G-patch domain and KOW motifs-containing protein OS=Homo sapiens OX=9606 GN=GPKOW PE=1 SV=2	GPKOW	0	9.867	13	3	3	3	1	476	52.2	6.15	63	3
CEPT1	Q9HCN4	GPN-loop GTPase 1 OS=Homo sapiens OX=9606 GN=GPN1 PE=1 SV=1	GPN1	0.003	3.033	4	1	1	1	1	374	41.7	4.92	0	1
CEPT1	Q9UHW5	GPN-loop GTPase 3 OS=Homo sapiens OX=9606 GN=GPN3 PE=1 SV=2	GPN3	0	34.49	27	5	7	5	1	284	32.7	4.5	203	5
CEPT1	Q86V85	Integral membrane protein GPR180 OS=Homo sapiens OX=9606 GN=GPR180 PE=2 SV=1	GPR180	0	7.888	6	2	2	2	1	440	49.4	7.39	79	2
CEPT1	B7ZAQ6	Golgi pH regulator A OS=Homo sapiens OX=9606 GN=GPR89A PE=1 SV=2	GPR89A	0	20.423	15	5	6	5	1	455	52.9	9.28	173	5
CEPT1	Q96D09	G-protein coupled receptor-associated sorting protein 2 OS=Homo sapiens OX=9606 GN=GPRASP2 PE=1 SV=1	GPRASP2	0	16.57	7	4	6	4	1	838	93.7	5.01	66	4
CEPT1	Q7Z2K8	G protein-regulated inducer of neurite outgrowth 1 OS=Homo sapiens OX=9606 GN=GPRIN1 PE=1 SV=2	GPRIN1	0.006	2.824	3	1	1	1	1	1008	102.3	8.06	0	1
CEPT1	Q6ZVF9	G protein-regulated inducer of neurite outgrowth 3 OS=Homo sapiens OX=9606 GN=GPRIN3 PE=2 SV=2	GPRIN3	0.043	1.418	1	1	1	1	1	776	82.4	7.56	0	1
CEPT1	Q13098	COP9 signalosome complex subunit 1 OS=Homo sapiens OX=9606 GN=GPS1 PE=1 SV=4	GPS1	0.002	3.792	3	1	1	1	1	491	55.5	6.74	19	1
CEPT1	Q13227	G protein pathway suppressor 2 OS=Homo sapiens OX=9606 GN=GPS2 PE=1 SV=3	GPS2	0.003	3.158	3	1	1	1	1	327	36.7	9.52	25	1
CEPT1	Q86YR5	G-protein-signaling modulator 1 OS=Homo sapiens OX=9606 GN=GPSM1 PE=1 SV=2	GPSM1	0	14.426	9	5	5	5	1	675	74.5	6.54	85	5
CEPT1	Q8TD30	Alanine aminotransferase 2 OS=Homo sapiens OX=9606 GN=GPT2 PE=1 SV=1	GPT2	0.008	2.449	2	1	1	1	1	523	57.9	7.71	34	1
CEPT1	P07203	Glutathione peroxidase 1 OS=Homo sapiens OX=9606 GN=GPX1 PE=1 SV=4	GPX1	0	12.042	19	3	3	3	1	203	22.1	6.55	52	3
CEPT1	P36969	Phospholipid hydroperoxide glutathione peroxidase OS=Homo sapiens OX=9606 GN=GPX4 PE=1 SV=3	GPX4	0	14.576	29	4	4	4	1	197	22.2	8.37	71	4
CEPT1	Q8TED1	Probable glutathione peroxidase 8 OS=Homo sapiens OX=9606 GN=GPX8 PE=1 SV=2	GPX8	0	20.142	30	7	8	7	1	209	23.9	9.35	113	7
CEPT1	Q96CP6	Protein Aster-A OS=Homo sapiens OX=9606 GN=GRAMD1A PE=1 SV=2	GRAMD1A	0.002	3.775	3	2	2	2	1	724	80.6	6.74	28	2
CEPT1	Q8IYS0	Protein Aster-C OS=Homo sapiens OX=9606 GN=GRAMD1C PE=1 SV=2	GRAMD1C	0.049	1.338	2	1	1	1	1	662	76	7.24	0	1
CEPT1	P62993	Growth factor receptor-bound protein 2 OS=Homo sapiens OX=9606 GN=GRB2 PE=1 SV=1	GRB2	0	13.149	15	3	3	3	1	217	25.2	6.32	75	3
CEPT1	P43250	G protein-coupled receptor kinase 6 OS=Homo sapiens OX=9606 GN=GRK6 PE=1 SV=2	GRK6	0.007	2.606	3	1	1	1	1	576	65.9	8	0	1
CEPT1	Q12849	G-rich sequence factor 1 OS=Homo sapiens OX=9606 GN=GRSF1 PE=1 SV=3	GRSF1	0	4.805	5	1	1	1	1	480	53.1	6.19	40	1
CEPT1	Q9BQ67	Glutamate-rich WD repeat-containing protein 1 OS=Homo sapiens OX=9606 GN=GRWD1 PE=1 SV=1	GRWD1	0	6.241	10	3	3	3	1	446	49.4	4.92	27	3
CEPT1	O60443	Gasdermin-E OS=Homo sapiens OX=9606 GN=GSDME PE=1 SV=2	GSDME	0.032	1.572	2	1	1	1	1	496	54.5	5.17	19	1
CEPT1	Q14687	Genetic suppressor element 1 OS=Homo sapiens OX=9606 GN=GSE1 PE=1 SV=3	GSE1	0	12.376	4	3	3	3	1	1217	136.1	7.74	41	3
CEPT1	P49841	Glycogen synthase kinase-3 beta OS=Homo sapiens OX=9606 GN=GSK3B PE=1 SV=2	GSK3B	0.007	2.633	6	1	1	1	1	420	46.7	8.78	0	1
CEPT1	Q8IYD1	Eukaryotic peptide chain release factor GTP-binding subunit ERF3B OS=Homo sapiens OX=9606 GN=GSPT2 PE=1 SV=2	GSPT2	0	5.458	3	2	2	2	1	628	68.8	5.43	30	2
CEPT1	P00390	Glutathione reductase, mitochondrial OS=Homo sapiens OX=9606 GN=GSR PE=1 SV=2	GSR	0	12.767	10	3	3	3	1	522	56.2	8.5	40	3
CEPT1	P48637	Glutathione synthetase OS=Homo sapiens OX=9606 GN=GSS PE=1 SV=1	GSS	0.007	2.527	2	1	1	1	1	474	52.4	5.92	25	1
CEPT1	Q9Y2Q3	Glutathione S-transferase kappa 1 OS=Homo sapiens OX=9606 GN=GSTK1 PE=1 SV=3	GSTK1	0.003	3.071	9	1	1	1	1	226	25.5	8.41	22	1
CEPT1	P21266	Glutathione S-transferase Mu 3 OS=Homo sapiens OX=9606 GN=GSTM3 PE=1 SV=3	GSTM3	0.001	3.84	4	1	1	1	1	225	26.5	5.54	45	1
CEPT1	P09211	Glutathione S-transferase P OS=Homo sapiens OX=9606 GN=GSTP1 PE=1 SV=2	GSTP1	0	8.523	22	3	3	3	1	210	23.3	5.64	50	3
CEPT1	Q13888	General transcription factor IIH subunit 2 OS=Homo sapiens OX=9606 GN=GTF2H2 PE=1 SV=1	GTF2H2	0.007	2.589	3	1	1	1	1	395	44.4	6.76	21	1
CEPT1	P78347	General transcription factor II-I OS=Homo sapiens OX=9606 GN=GTF2I PE=1 SV=2	GTF2I	0	23.81	9	6	7	6	1	998	112.3	6.39	97	6
CEPT1	Q9Y5Q9	General transcription factor 3C polypeptide 3 OS=Homo sapiens OX=9606 GN=GTF3C3 PE=1 SV=1	GTF3C3	0	12.741	4	3	3	3	1	886	101.2	5.07	71	3
CEPT1	Q9UKN8	General transcription factor 3C polypeptide 4 OS=Homo sapiens OX=9606 GN=GTF3C4 PE=1 SV=2	GTF3C4	0.017	1.924	1	1	1	1	1	822	91.9	6.65	0	1
CEPT1	Q9Y5Q8	General transcription factor 3C polypeptide 5 OS=Homo sapiens OX=9606 GN=GTF3C5 PE=1 SV=2	GTF3C5	0	8.822	8	3	3	3	1	519	59.5	6.9	90	3
CEPT1	O00178	GTP-binding protein 1 OS=Homo sapiens OX=9606 GN=GTPBP1 PE=1 SV=3	GTPBP1	0	14.325	6	3	4	3	1	669	72.4	8.34	159	3
CEPT1	Q969Y2	tRNA modification GTPase GTPBP3, mitochondrial OS=Homo sapiens OX=9606 GN=GTPBP3 PE=1 SV=2	GTPBP3	0	11.741	12	3	4	3	1	492	52	6.48	74	3
CEPT1	O43824	Putative GTP-binding protein 6 OS=Homo sapiens OX=9606 GN=GTPBP6 PE=2 SV=4	GTPBP6	0.006	2.768	2	1	1	1	1	516	56.9	9.42	31	1
CEPT1	Q8N442	Translation factor GUF1, mitochondrial OS=Homo sapiens OX=9606 GN=GUF1 PE=1 SV=1	GUF1	0	10.722	4	2	2	2	1	669	74.3	8.59	97	2
CEPT1	P08236	Beta-glucuronidase OS=Homo sapiens OX=9606 GN=GUSB PE=1 SV=2	GUSB	0	6.131	5	4	4	4	1	651	74.7	7.02	43	4
CEPT1	Q4G148	Glucoside xylosyltransferase 1 OS=Homo sapiens OX=9606 GN=GXYLT1 PE=1 SV=2	GXYLT1	0.014	2.07	3	1	1	1	1	440	50.5	8.65	18	1
CEPT1	P46976	Glycogenin-1 OS=Homo sapiens OX=9606 GN=GYG1 PE=1 SV=4	GYG1	0	11.38	14	4	5	4	1	350	39.4	5.53	50	4
CEPT1	P13807	Glycogen [starch] synthase, muscle OS=Homo sapiens OX=9606 GN=GYS1 PE=1 SV=2	GYS1	0	5.929	3	2	2	2	1	737	83.7	6.18	23	2
CEPT1	Q92522	Histone H1.10 OS=Homo sapiens OX=9606 GN=H1-10 PE=1 SV=1	H1-10	0	8.395	11	2	2	2	1	213	22.5	10.76	62	2
CEPT1	P16403	Histone H1.2 OS=Homo sapiens OX=9606 GN=H1-2 PE=1 SV=2	H1-2	0	26.2	27	5	6	2	1	213	21.4	10.93	151	5
CEPT1	P10412	Histone H1.4 OS=Homo sapiens OX=9606 GN=H1-4 PE=1 SV=2	H1-4	0	25.838	27	6	8	3	1	219	21.9	11.03	145	6
CEPT1	P04908	Histone H2A type 1-B/E OS=Homo sapiens OX=9606 GN=H2AC4 PE=1 SV=2	H2AC4	0	22.868	49	4	5	4	1	130	14.1	11.05	138	4
CEPT1	P06899	Histone H2B type 1-J OS=Homo sapiens OX=9606 GN=H2BC11 PE=1 SV=3	H2BC11	0	18.62	32	4	6	1	1	126	13.9	10.32	149	4
CEPT1	O60814	Histone H2B type 1-K OS=Homo sapiens OX=9606 GN=H2BC12 PE=1 SV=3	H2BC12	0	20.824	33	5	7	2	1	126	13.9	10.32	179	5
CEPT1	P68431	Histone H3.1 OS=Homo sapiens OX=9606 GN=H3C1 PE=1 SV=2	H3C1	0.001	6.601	20	3	4	3	1	136	15.4	11.12	35	3
CEPT1	P62805	Histone H4 OS=Homo sapiens OX=9606 GN=H4C1 PE=1 SV=2	H4C1	0	31.977	46	6	9	6	1	103	11.4	11.36	220	6
CEPT1	Q9P035	Very-long-chain (3R)-3-hydroxyacyl-CoA dehydratase 3 OS=Homo sapiens OX=9606 GN=HACD3 PE=1 SV=2	HACD3	0	82.001	36	14	19	14	1	362	43.1	8.94	354	14
CEPT1	Q16836	Hydroxyacyl-coenzyme A dehydrogenase, mitochondrial OS=Homo sapiens OX=9606 GN=HADH PE=1 SV=3	HADH	0.014	2.04	3	1	1	1	1	314	34.3	8.85	0	1
CEPT1	P40939	Trifunctional enzyme subunit alpha, mitochondrial OS=Homo sapiens OX=9606 GN=HADHA PE=1 SV=2	HADHA	0	227.088	49	37	58	37	1	763	82.9	9.04	1216	37
CEPT1	P55084	Trifunctional enzyme subunit beta, mitochondrial OS=Homo sapiens OX=9606 GN=HADHB PE=1 SV=3	HADHB	0	114.183	49	21	30	21	1	474	51.3	9.41	481	21
CEPT1	O14929	Histone acetyltransferase type B catalytic subunit OS=Homo sapiens OX=9606 GN=HAT1 PE=1 SV=1	HAT1	0	105.743	32	12	35	12	1	419	49.5	5.69	748	12
CEPT1	O94927	HAUS augmin-like complex subunit 5 OS=Homo sapiens OX=9606 GN=HAUS5 PE=1 SV=2	HAUS5	0.011	2.163	3	1	1	1	1	633	71.6	8.51	17	1
CEPT1	Q7Z4H7	HAUS augmin-like complex subunit 6 OS=Homo sapiens OX=9606 GN=HAUS6 PE=1 SV=2	HAUS6	0	20.363	9	8	8	8	1	955	108.6	6.47	137	8
CEPT1	Q99871	HAUS augmin-like complex subunit 7 OS=Homo sapiens OX=9606 GN=HAUS7 PE=1 SV=3	HAUS7	0.006	2.714	3	1	1	1	1	368	40.8	4.83	14	1
CEPT1	Q9BT25	HAUS augmin-like complex subunit 8 OS=Homo sapiens OX=9606 GN=HAUS8 PE=1 SV=3	HAUS8	0	15.019	11	3	5	3	1	410	44.8	7.06	59	3
CEPT1	O00165	HCLS1-associated protein X-1 OS=Homo sapiens OX=9606 GN=HAX1 PE=1 SV=2	HAX1	0	145.503	90	19	49	19	1	279	31.6	4.92	862	19
CEPT1	Q13547	Histone deacetylase 1 OS=Homo sapiens OX=9606 GN=HDAC1 PE=1 SV=1	HDAC1	0	32.372	18	7	13	2	1	482	55.1	5.48	135	7
CEPT1	Q92769	Histone deacetylase 2 OS=Homo sapiens OX=9606 GN=HDAC2 PE=1 SV=2	HDAC2	0	29.736	22	8	13	3	1	488	55.3	5.91	125	8
CEPT1	O15379	Histone deacetylase 3 OS=Homo sapiens OX=9606 GN=HDAC3 PE=1 SV=2	HDAC3	0	15.941	13	5	5	5	1	428	48.8	5.16	91	5
CEPT1	Q9UBN7	Histone deacetylase 6 OS=Homo sapiens OX=9606 GN=HDAC6 PE=1 SV=2	HDAC6	0	5.162	2	2	2	2	1	1215	131.3	5.3	41	2
CEPT1	Q7Z4H3	5'-deoxynucleotidase HDDC2 OS=Homo sapiens OX=9606 GN=HDDC2 PE=1 SV=1	HDDC2	0	36.602	43	8	8	8	1	204	23.4	5.49	177	8
CEPT1	Q9BXW7	Haloacid dehalogenase-like hydrolase domain-containing 5 OS=Homo sapiens OX=9606 GN=HDHD5 PE=1 SV=1	HDHD5	0	56.076	28	10	14	10	1	423	46.3	8.13	216	10
CEPT1	Q00341	Vigilin OS=Homo sapiens OX=9606 GN=HDLBP PE=1 SV=2	HDLBP	0	49.233	10	9	11	9	1	1268	141.4	6.87	209	9
CEPT1	Q9H583	HEAT repeat-containing protein 1 OS=Homo sapiens OX=9606 GN=HEATR1 PE=1 SV=3	HEATR1	0	47.292	8	13	14	13	1	2144	242.2	6.54	229	13
CEPT1	Q7Z4Q2	HEAT repeat-containing protein 3 OS=Homo sapiens OX=9606 GN=HEATR3 PE=1 SV=2	HEATR3	0	13.101	7	4	5	4	1	680	74.5	5.11	68	4
CEPT1	Q9P2D3	HEAT repeat-containing protein 5B OS=Homo sapiens OX=9606 GN=HEATR5B PE=1 SV=2	HEATR5B	0.001	4.153	1	2	2	2	1	2071	224.2	7.17	24	2
CEPT1	Q6AI08	HEAT repeat-containing protein 6 OS=Homo sapiens OX=9606 GN=HEATR6 PE=1 SV=1	HEATR6	0	57.049	15	14	16	14	1	1181	128.7	7.03	331	14
CEPT1	Q5T447	E3 ubiquitin-protein ligase HECTD3 OS=Homo sapiens OX=9606 GN=HECTD3 PE=1 SV=1	HECTD3	0	16.916	8	6	6	6	1	861	97.1	5.64	52	6
CEPT1	Q9NRZ9	Lymphoid-specific helicase OS=Homo sapiens OX=9606 GN=HELLS PE=1 SV=1	HELLS	0	22.067	10	7	8	7	1	838	97	7.93	82	7
CEPT1	P42694	Probable helicase with zinc finger domain OS=Homo sapiens OX=9606 GN=HELZ PE=1 SV=2	HELZ	0	299.846	38	54	81	54	1	1942	218.8	7.42	1514	54
CEPT1	Q9BTY7	Protein HGH1 homolog OS=Homo sapiens OX=9606 GN=HGH1 PE=1 SV=1	HGH1	0.021	1.784	3	1	1	1	1	390	42.1	4.81	34	1
CEPT1	Q96QV1	Hedgehog-interacting protein OS=Homo sapiens OX=9606 GN=HHIP PE=1 SV=3	HHIP	0.059	1.253	2	1	1	1	1	700	78.8	7.9	0	1
CEPT1	Q9Y241	HIG1 domain family member 1A, mitochondrial OS=Homo sapiens OX=9606 GN=HIGD1A PE=1 SV=1	HIGD1A	0	27.5	81	5	7	5	1	93	10.1	9.79	149	5
CEPT1	Q9BW72	HIG1 domain family member 2A, mitochondrial OS=Homo sapiens OX=9606 GN=HIGD2A PE=1 SV=1	HIGD2A	0	9.859	47	2	2	2	1	106	11.5	10.2	25	2
CEPT1	O75146	Huntingtin-interacting protein 1-related protein OS=Homo sapiens OX=9606 GN=HIP1R PE=1 SV=2	HIP1R	0.001	3.963	1	1	1	1	1	1068	119.3	6.67	22	1
CEPT1	P19367	Hexokinase-1 OS=Homo sapiens OX=9606 GN=HK1 PE=1 SV=3	HK1	0	67.062	20	17	22	14	1	917	102.4	6.8	360	17
CEPT1	P52789	Hexokinase-2 OS=Homo sapiens OX=9606 GN=HK2 PE=1 SV=2	HK2	0	87.584	26	21	26	18	1	917	102.3	6.05	403	21
CEPT1	P04439	HLA class I histocompatibility antigen, A alpha chain OS=Homo sapiens OX=9606 GN=HLA-A PE=1 SV=2	HLA-A	0	39.844	24	8	12	4	1	365	40.8	6	169	8
CEPT1	P01889	HLA class I histocompatibility antigen, B alpha chain OS=Homo sapiens OX=9606 GN=HLA-B PE=1 SV=3	HLA-B	0	101.933	48	17	40	11	1	362	40.4	5.85	677	17
CEPT1	P10321	HLA class I histocompatibility antigen, C alpha chain OS=Homo sapiens OX=9606 GN=HLA-C PE=1 SV=3	HLA-C	0	111.132	46	16	37	8	1	366	40.6	6.04	778	16
CEPT1	P01920	HLA class II histocompatibility antigen, DQ beta 1 chain OS=Homo sapiens OX=9606 GN=HLA-DQB1 PE=1 SV=2	HLA-DQB1	0.018	1.89	5	1	1	1	1	261	30	7.25	0	1
CEPT1	P01911	HLA class II histocompatibility antigen, DRB1 beta chain OS=Homo sapiens OX=9606 GN=HLA-DRB1 PE=1 SV=2	HLA-DRB1	0	5.27	8	2	2	2	1	266	29.9	7.74	33	2
CEPT1	P13747	HLA class I histocompatibility antigen, alpha chain E OS=Homo sapiens OX=9606 GN=HLA-E PE=1 SV=4	HLA-E	0	31.513	19	5	12	2	1	358	40	5.83	250	5
CEPT1	P30511	HLA class I histocompatibility antigen, alpha chain F OS=Homo sapiens OX=9606 GN=HLA-F PE=1 SV=3	HLA-F	0	16.955	12	4	5	2	1	346	39	5.57	83	4
CEPT1	Q14527	Helicase-like transcription factor OS=Homo sapiens OX=9606 GN=HLTF PE=1 SV=2	HLTF	0	15.507	4	4	4	4	1	1009	113.9	8.6	124	4
CEPT1	Q8TCT9	Minor histocompatibility antigen H13 OS=Homo sapiens OX=9606 GN=HM13 PE=1 SV=1	HM13	0	8.967	12	3	3	3	1	377	41.5	6.43	57	3
CEPT1	Q96FZ2	Abasic site processing protein HMCES OS=Homo sapiens OX=9606 GN=HMCES PE=1 SV=1	HMCES	0	12.228	12	4	4	4	1	354	40.5	8.15	70	4
CEPT1	Q9NP66	High mobility group protein 20A OS=Homo sapiens OX=9606 GN=HMG20A PE=1 SV=1	HMG20A	0.007	2.48	5	1	1	1	1	347	40.1	6.49	22	1
CEPT1	P09601	Heme oxygenase 1 OS=Homo sapiens OX=9606 GN=HMOX1 PE=1 SV=1	HMOX1	0	7.67	18	3	3	3	1	288	32.8	8.25	16	3
CEPT1	P30519	Heme oxygenase 2 OS=Homo sapiens OX=9606 GN=HMOX2 PE=1 SV=2	HMOX2	0	26.495	33	8	8	8	1	316	36	5.41	86	8
CEPT1	Q13151	Heterogeneous nuclear ribonucleoprotein A0 OS=Homo sapiens OX=9606 GN=HNRNPA0 PE=1 SV=1	HNRNPA0	0	13.989	17	4	4	4	1	305	30.8	9.29	71	4
CEPT1	P09651	Heterogeneous nuclear ribonucleoprotein A1 OS=Homo sapiens OX=9606 GN=HNRNPA1 PE=1 SV=5	HNRNPA1	0	69.37	33	11	16	9	1	372	38.7	9.13	209	11
CEPT1	P22626	Heterogeneous nuclear ribonucleoproteins A2/B1 OS=Homo sapiens OX=9606 GN=HNRNPA2B1 PE=1 SV=2	HNRNPA2B1	0	42.399	29	6	14	4	1	353	37.4	8.95	150	6
CEPT1	P51991	Heterogeneous nuclear ribonucleoprotein A3 OS=Homo sapiens OX=9606 GN=HNRNPA3 PE=1 SV=2	HNRNPA3	0	26.9	23	8	9	8	1	378	39.6	9.01	47	8
CEPT1	Q99729	Heterogeneous nuclear ribonucleoprotein A/B OS=Homo sapiens OX=9606 GN=HNRNPAB PE=1 SV=2	HNRNPAB	0	8.422	7	2	3	2	1	332	36.2	8.21	35	2
CEPT1	P07910	Heterogeneous nuclear ribonucleoproteins C1/C2 OS=Homo sapiens OX=9606 GN=HNRNPC PE=1 SV=4	HNRNPC	0	8.445	9	2	2	2	1	306	33.7	5.08	53	2
CEPT1	Q14103	Heterogeneous nuclear ribonucleoprotein D0 OS=Homo sapiens OX=9606 GN=HNRNPD PE=1 SV=1	HNRNPD	0	14.76	7	4	4	2	1	355	38.4	7.81	66	4
CEPT1	O14979	Heterogeneous nuclear ribonucleoprotein D-like OS=Homo sapiens OX=9606 GN=HNRNPDL PE=1 SV=3	HNRNPDL	0	4.99	4	3	3	1	1	420	46.4	9.57	37	3
CEPT1	P52597	Heterogeneous nuclear ribonucleoprotein F OS=Homo sapiens OX=9606 GN=HNRNPF PE=1 SV=3	HNRNPF	0	60.775	34	10	15	8	1	415	45.6	5.58	376	10
CEPT1	P31943	Heterogeneous nuclear ribonucleoprotein H OS=Homo sapiens OX=9606 GN=HNRNPH1 PE=1 SV=4	HNRNPH1	0	94.464	39	12	28	8	1	449	49.2	6.3	628	12
CEPT1	P55795	Heterogeneous nuclear ribonucleoprotein H2 OS=Homo sapiens OX=9606 GN=HNRNPH2 PE=1 SV=1	HNRNPH2	0	34.587	23	6	14	3	1	449	49.2	6.3	310	6
CEPT1	P61978	Heterogeneous nuclear ribonucleoprotein K OS=Homo sapiens OX=9606 GN=HNRNPK PE=1 SV=1	HNRNPK	0	77.134	41	15	21	15	1	463	50.9	5.54	441	15
CEPT1	P52272	Heterogeneous nuclear ribonucleoprotein M OS=Homo sapiens OX=9606 GN=HNRNPM PE=1 SV=3	HNRNPM	0	456.662	68	49	227	49	1	730	77.5	8.7	4095	49
CEPT1	O43390	Heterogeneous nuclear ribonucleoprotein R OS=Homo sapiens OX=9606 GN=HNRNPR PE=1 SV=1	HNRNPR	0	22.447	15	8	8	5	1	633	70.9	8.13	111	8
CEPT1	Q00839	Heterogeneous nuclear ribonucleoprotein U OS=Homo sapiens OX=9606 GN=HNRNPU PE=1 SV=6	HNRNPU	0	162.833	30	27	48	27	1	825	90.5	6	783	27
CEPT1	Q9BUJ2	Heterogeneous nuclear ribonucleoprotein U-like protein 1 OS=Homo sapiens OX=9606 GN=HNRNPUL1 PE=1 SV=2	HNRNPUL1	0	14.142	6	4	4	4	1	856	95.7	6.92	86	4
CEPT1	Q9UJC3	Protein Hook homolog 1 OS=Homo sapiens OX=9606 GN=HOOK1 PE=1 SV=2	HOOK1	0.007	2.668	2	1	1	1	1	728	84.6	5.15	24	1
CEPT1	Q96ED9	Protein Hook homolog 2 OS=Homo sapiens OX=9606 GN=HOOK2 PE=1 SV=3	HOOK2	0.001	6.321	3	2	2	2	1	719	83.2	5.47	51	2
CEPT1	Q9NWY4	Histone PARylation factor 1 OS=Homo sapiens OX=9606 GN=HPF1 PE=1 SV=2	HPF1	0	20.683	15	4	5	4	1	346	39.4	6.8	90	4
CEPT1	P00492	Hypoxanthine-guanine phosphoribosyltransferase OS=Homo sapiens OX=9606 GN=HPRT1 PE=1 SV=2	HPRT1	0	23.877	30	6	7	6	1	218	24.6	6.68	243	6
CEPT1	Q86YV9	Hermansky-Pudlak syndrome 6 protein OS=Homo sapiens OX=9606 GN=HPS6 PE=1 SV=1	HPS6	0	5.998	3	2	2	2	1	775	82.9	6.28	57	2
CEPT1	P01112	GTPase HRas OS=Homo sapiens OX=9606 GN=HRAS PE=1 SV=1	HRAS	0	12.882	41	5	6	1	1	189	21.3	5.31	40	5
CEPT1	Q7LGA3	Heparan sulfate 2-O-sulfotransferase 1 OS=Homo sapiens OX=9606 GN=HS2ST1 PE=1 SV=1	HS2ST1	0	4.86	10	3	3	3	1	356	41.9	8.69	19	3
CEPT1	Q99714	3-hydroxyacyl-CoA dehydrogenase type-2 OS=Homo sapiens OX=9606 GN=HSD17B10 PE=1 SV=3	HSD17B10	0	19.009	29	5	6	5	1	261	26.9	7.78	115	5
CEPT1	Q8NBQ5	Estradiol 17-beta-dehydrogenase 11 OS=Homo sapiens OX=9606 GN=HSD17B11 PE=1 SV=3	HSD17B11	0	5.349	11	3	3	3	1	300	32.9	9.07	18	3
CEPT1	Q53GQ0	Very-long-chain 3-oxoacyl-CoA reductase OS=Homo sapiens OX=9606 GN=HSD17B12 PE=1 SV=2	HSD17B12	0	92.848	42	13	28	13	1	312	34.3	9.32	490	13
CEPT1	P51659	Peroxisomal multifunctional enzyme type 2 OS=Homo sapiens OX=9606 GN=HSD17B4 PE=1 SV=3	HSD17B4	0	24.828	7	6	7	6	1	736	79.6	8.84	124	6
CEPT1	P56937	3-keto-steroid reductase/17-beta-hydroxysteroid dehydrogenase 7 OS=Homo sapiens OX=9606 GN=HSD17B7 PE=1 SV=1	HSD17B7	0	4.851	4	1	1	1	1	341	38.2	8.1	36	1
CEPT1	Q92506	Estradiol 17-beta-dehydrogenase 8 OS=Homo sapiens OX=9606 GN=HSD17B8 PE=1 SV=2	HSD17B8	0.003	3.283	6	1	1	1	1	261	27	6.54	38	1
CEPT1	Q3SXM5	Inactive hydroxysteroid dehydrogenase-like protein 1 OS=Homo sapiens OX=9606 GN=HSDL1 PE=1 SV=3	HSDL1	0	12.269	12	4	4	4	1	330	37	8.72	64	4
CEPT1	Q6YN16	Hydroxysteroid dehydrogenase-like protein 2 OS=Homo sapiens OX=9606 GN=HSDL2 PE=1 SV=1	HSDL2	0	44.282	27	8	12	8	1	418	45.4	7.99	199	8
CEPT1	P07900	Heat shock protein HSP 90-alpha OS=Homo sapiens OX=9606 GN=HSP90AA1 PE=1 SV=5	HSP90AA1	0	185.014	34	27	80	10	1	732	84.6	5.02	1656	27
CEPT1	P08238	Heat shock protein HSP 90-beta OS=Homo sapiens OX=9606 GN=HSP90AB1 PE=1 SV=4	HSP90AB1	0	404.647	55	52	173	33	1	724	83.2	5.03	3283	52
CEPT1	P14625	Endoplasmin OS=Homo sapiens OX=9606 GN=HSP90B1 PE=1 SV=1	HSP90B1	0	60.756	27	16	18	14	1	803	92.4	4.84	325	16
CEPT1	O43301	Heat shock 70 kDa protein 12A OS=Homo sapiens OX=9606 GN=HSPA12A PE=1 SV=2	HSPA12A	0	7.16	4	2	2	2	1	675	74.9	6.77	61	2
CEPT1	P0DMV9	Heat shock 70 kDa protein 1B OS=Homo sapiens OX=9606 GN=HSPA1B PE=1 SV=1	HSPA1B	0	281.754	46	32	76	29	1	641	70	5.66	1655	32
CEPT1	P34932	Heat shock 70 kDa protein 4 OS=Homo sapiens OX=9606 GN=HSPA4 PE=1 SV=4	HSPA4	0	4.443	2	2	2	1	1	840	94.3	5.19	41	2
CEPT1	O95757	Heat shock 70 kDa protein 4L OS=Homo sapiens OX=9606 GN=HSPA4L PE=1 SV=3	HSPA4L	0	10.504	4	3	3	1	1	839	94.5	5.88	82	3
CEPT1	P11021	Endoplasmic reticulum chaperone BiP OS=Homo sapiens OX=9606 GN=HSPA5 PE=1 SV=2	HSPA5	0	317.579	58	41	92	39	1	654	72.3	5.16	2212	41
CEPT1	P11142	Heat shock cognate 71 kDa protein OS=Homo sapiens OX=9606 GN=HSPA8 PE=1 SV=1	HSPA8	0	350.371	54	36	126	32	1	646	70.9	5.52	2652	36
CEPT1	P38646	Stress-70 protein, mitochondrial OS=Homo sapiens OX=9606 GN=HSPA9 PE=1 SV=2	HSPA9	0	129.906	53	29	38	29	1	679	73.6	6.16	842	29
CEPT1	P04792	Heat shock protein beta-1 OS=Homo sapiens OX=9606 GN=HSPB1 PE=1 SV=2	HSPB1	0	61.877	90	13	19	13	1	205	22.8	6.4	334	13
CEPT1	Q9UJY1	Heat shock protein beta-8 OS=Homo sapiens OX=9606 GN=HSPB8 PE=1 SV=1	HSPB8	0.007	2.477	5	1	1	1	1	196	21.6	5.12	0	1
CEPT1	Q9NZL4	Hsp70-binding protein 1 OS=Homo sapiens OX=9606 GN=HSPBP1 PE=1 SV=2	HSPBP1	0	5.186	5	2	2	2	1	359	39.3	5.21	55	2
CEPT1	P10809	60 kDa heat shock protein, mitochondrial OS=Homo sapiens OX=9606 GN=HSPD1 PE=1 SV=2	HSPD1	0	367.356	78	46	87	46	1	573	61	5.87	2541	46
CEPT1	Q92598	Heat shock protein 105 kDa OS=Homo sapiens OX=9606 GN=HSPH1 PE=1 SV=1	HSPH1	0	30.258	12	9	9	7	1	858	96.8	5.39	144	9
CEPT1	Q12891	Hyaluronidase-2 OS=Homo sapiens OX=9606 GN=HYAL2 PE=1 SV=4	HYAL2	0.026	1.673	4	1	1	1	1	473	53.8	8.19	0	1
CEPT1	P41252	Isoleucine--tRNA ligase, cytoplasmic OS=Homo sapiens OX=9606 GN=IARS1 PE=1 SV=2	IARS1	0	64.22	20	19	23	19	1	1262	144.4	6.15	284	19
CEPT1	Q9NSE4	Isoleucine--tRNA ligase, mitochondrial OS=Homo sapiens OX=9606 GN=IARS2 PE=1 SV=2	IARS2	0	96.234	29	25	30	25	1	1012	113.7	7.2	349	25
CEPT1	Q5T440	Putative transferase CAF17, mitochondrial OS=Homo sapiens OX=9606 GN=IBA57 PE=1 SV=1	IBA57	0	4.39	4	1	1	1	1	356	38.1	9.83	53	1
CEPT1	Q9UMF0	Intercellular adhesion molecule 5 OS=Homo sapiens OX=9606 GN=ICAM5 PE=1 SV=3	ICAM5	0.064	1.18	1	1	1	1	1	924	97.1	5.95	0	1
CEPT1	O60725	Protein-S-isoprenylcysteine O-methyltransferase OS=Homo sapiens OX=9606 GN=ICMT PE=1 SV=1	ICMT	0.007	2.646	3	1	1	1	1	284	31.9	7.96	41	1
CEPT1	O75874	Isocitrate dehydrogenase [NADP] cytoplasmic OS=Homo sapiens OX=9606 GN=IDH1 PE=1 SV=2	IDH1	0	6.063	8	3	3	2	1	414	46.6	7.01	16	3
CEPT1	P48735	Isocitrate dehydrogenase [NADP], mitochondrial OS=Homo sapiens OX=9606 GN=IDH2 PE=1 SV=2	IDH2	0	128.313	47	24	45	23	1	452	50.9	8.69	725	24
CEPT1	P50213	Isocitrate dehydrogenase [NAD] subunit alpha, mitochondrial OS=Homo sapiens OX=9606 GN=IDH3A PE=1 SV=1	IDH3A	0	59.572	33	10	17	10	1	366	39.6	6.92	338	10
CEPT1	O43837	Isocitrate dehydrogenase [NAD] subunit beta, mitochondrial OS=Homo sapiens OX=9606 GN=IDH3B PE=1 SV=2	IDH3B	0	58.142	41	14	17	14	1	385	42.2	8.46	233	14
CEPT1	P51553	Isocitrate dehydrogenase [NAD] subunit gamma, mitochondrial OS=Homo sapiens OX=9606 GN=IDH3G PE=1 SV=1	IDH3G	0	19.018	18	4	6	4	1	393	42.8	8.5	80	4
CEPT1	Q16666	Gamma-interferon-inducible protein 16 OS=Homo sapiens OX=9606 GN=IFI16 PE=1 SV=3	IFI16	0.006	2.709	2	1	1	1	1	785	88.2	9.28	0	1
CEPT1	P13284	Gamma-interferon-inducible lysosomal thiol reductase OS=Homo sapiens OX=9606 GN=IFI30 PE=1 SV=3	IFI30	0.01	2.257	4	1	1	1	1	250	27.9	4.88	16	1
CEPT1	Q8TCB0	Interferon-induced protein 44 OS=Homo sapiens OX=9606 GN=IFI44 PE=1 SV=2	IFI44	0.064	1.173	2	1	1	1	1	444	50.5	6.89	25	1
CEPT1	Q9BW83	Intraflagellar transport protein 27 homolog OS=Homo sapiens OX=9606 GN=IFT27 PE=1 SV=1	IFT27	0.001	3.908	16	2	2	2	1	186	20.5	5.41	42	2
CEPT1	Q9NWB7	Intraflagellar transport protein 57 homolog OS=Homo sapiens OX=9606 GN=IFT57 PE=1 SV=1	IFT57	0.002	3.496	6	2	2	2	1	429	49.1	4.98	13	2
CEPT1	Q96LB3	Intraflagellar transport protein 74 homolog OS=Homo sapiens OX=9606 GN=IFT74 PE=1 SV=1	IFT74	0	10.411	7	4	4	4	1	600	69.2	6	62	4
CEPT1	Q8WYA0	Intraflagellar transport protein 81 homolog OS=Homo sapiens OX=9606 GN=IFT81 PE=1 SV=1	IFT81	0.026	1.679	3	1	1	1	1	676	79.7	8.82	0	1
CEPT1	P78318	Immunoglobulin-binding protein 1 OS=Homo sapiens OX=9606 GN=IGBP1 PE=1 SV=1	IGBP1	0	14.311	12	4	6	4	1	339	39.2	5.38	81	4
CEPT1	Q9NZI8	Insulin-like growth factor 2 mRNA-binding protein 1 OS=Homo sapiens OX=9606 GN=IGF2BP1 PE=1 SV=2	IGF2BP1	0	69.443	29	13	16	12	1	577	63.4	9.2	463	13
CEPT1	Q9Y6M1	Insulin-like growth factor 2 mRNA-binding protein 2 OS=Homo sapiens OX=9606 GN=IGF2BP2 PE=1 SV=2	IGF2BP2	0	20.156	10	4	5	2	1	599	66.1	8.46	139	4
CEPT1	O00425	Insulin-like growth factor 2 mRNA-binding protein 3 OS=Homo sapiens OX=9606 GN=IGF2BP3 PE=1 SV=2	IGF2BP3	0	31.908	12	6	8	4	1	579	63.7	8.87	178	6
CEPT1	P11717	Cation-independent mannose-6-phosphate receptor OS=Homo sapiens OX=9606 GN=IGF2R PE=1 SV=3	IGF2R	0	22.643	3	8	9	8	1	2491	274.2	5.94	106	8
CEPT1	P01857	Immunoglobulin heavy constant gamma 1 OS=Homo sapiens OX=9606 GN=IGHG1 PE=1 SV=1	IGHG1	0.02	1.807	4	1	1	1	1	330	36.1	8.19	0	1
CEPT1	O14920	Inhibitor of nuclear factor kappa-B kinase subunit beta OS=Homo sapiens OX=9606 GN=IKBKB PE=1 SV=1	IKBKB	0	11.297	7	4	4	4	1	756	86.5	5.78	57	4
CEPT1	Q9Y6K9	NF-kappa-B essential modulator OS=Homo sapiens OX=9606 GN=IKBKG PE=1 SV=2	IKBKG	0	6.981	3	1	1	1	1	419	48.2	5.71	79	1
CEPT1	P29460	Interleukin-12 subunit beta OS=Homo sapiens OX=9606 GN=IL12B PE=1 SV=1	IL12B	0.042	1.431	3	1	1	1	1	328	37.1	5.74	0	1
CEPT1	Q12905	Interleukin enhancer-binding factor 2 OS=Homo sapiens OX=9606 GN=ILF2 PE=1 SV=2	ILF2	0	55.388	35	11	13	11	1	390	43	5.26	358	11
CEPT1	Q12906	Interleukin enhancer-binding factor 3 OS=Homo sapiens OX=9606 GN=ILF3 PE=1 SV=3	ILF3	0	72.723	23	13	20	13	1	894	95.3	8.76	253	13
CEPT1	Q13418	Integrin-linked protein kinase OS=Homo sapiens OX=9606 GN=ILK PE=1 SV=2	ILK	0	35.261	19	8	9	8	1	452	51.4	8.07	182	8
CEPT1	Q9H0C8	Integrin-linked kinase-associated serine/threonine phosphatase 2C OS=Homo sapiens OX=9606 GN=ILKAP PE=1 SV=1	ILKAP	0	7.251	5	2	2	2	1	392	42.9	7.09	21	2
CEPT1	A1L0T0	2-hydroxyacyl-CoA lyase 2 OS=Homo sapiens OX=9606 GN=ILVBL PE=1 SV=2	ILVBL	0	147.731	37	16	30	16	1	632	67.8	8.15	667	16
CEPT1	Q16891	MICOS complex subunit MIC60 OS=Homo sapiens OX=9606 GN=IMMT PE=1 SV=1	IMMT	0	109.916	43	27	33	27	1	758	83.6	6.48	349	27
CEPT1	P29218	Inositol monophosphatase 1 OS=Homo sapiens OX=9606 GN=IMPA1 PE=1 SV=1	IMPA1	0	14.427	14	3	4	3	1	277	30.2	5.26	70	3
CEPT1	O14732	Inositol monophosphatase 2 OS=Homo sapiens OX=9606 GN=IMPA2 PE=1 SV=1	IMPA2	0.062	1.197	3	1	1	1	1	288	31.3	6.61	0	1
CEPT1	Q9P2X3	Protein IMPACT OS=Homo sapiens OX=9606 GN=IMPACT PE=1 SV=2	IMPACT	0.006	2.767	4	1	1	1	1	320	36.5	4.97	0	1
CEPT1	P12268	Inosine-5'-monophosphate dehydrogenase 2 OS=Homo sapiens OX=9606 GN=IMPDH2 PE=1 SV=2	IMPDH2	0	29.79	24	9	12	9	1	514	55.8	6.9	103	9
CEPT1	Q27J81	Inverted formin-2 OS=Homo sapiens OX=9606 GN=INF2 PE=1 SV=2	INF2	0	5.261	2	2	2	2	1	1249	135.5	5.38	16	2
CEPT1	P49441	Inositol polyphosphate 1-phosphatase OS=Homo sapiens OX=9606 GN=INPP1 PE=1 SV=1	INPP1	0	6.053	3	1	1	1	1	399	44	5.26	70	1
CEPT1	Q9BT40	Inositol polyphosphate 5-phosphatase K OS=Homo sapiens OX=9606 GN=INPP5K PE=1 SV=3	INPP5K	0.003	3.26	6	2	2	2	1	448	51.1	6.54	0	2
CEPT1	P06213	Insulin receptor OS=Homo sapiens OX=9606 GN=INSR PE=1 SV=4	INSR	0.019	1.874	1	1	1	1	1	1382	156.2	6.2	28	1
CEPT1	Q8N201	Integrator complex subunit 1 OS=Homo sapiens OX=9606 GN=INTS1 PE=1 SV=2	INTS1	0.025	1.702	0	1	1	1	1	2190	244.1	6.13	0	1
CEPT1	Q96CB8	Integrator complex subunit 12 OS=Homo sapiens OX=9606 GN=INTS12 PE=1 SV=1	INTS12	0.006	2.742	4	1	1	1	1	462	48.8	9.69	20	1
CEPT1	Q9H0H0	Integrator complex subunit 2 OS=Homo sapiens OX=9606 GN=INTS2 PE=1 SV=2	INTS2	0.016	1.977	1	1	1	1	1	1204	134.2	6.05	0	1
CEPT1	Q6P9B9	Integrator complex subunit 5 OS=Homo sapiens OX=9606 GN=INTS5 PE=1 SV=1	INTS5	0	5.838	2	1	1	1	1	1019	107.9	7.05	42	1
CEPT1	Q9UI26	Importin-11 OS=Homo sapiens OX=9606 GN=IPO11 PE=1 SV=1	IPO11	0	35.073	9	8	11	8	1	975	112.5	5.25	120	8
CEPT1	O94829	Importin-13 OS=Homo sapiens OX=9606 GN=IPO13 PE=1 SV=3	IPO13	0	41.178	14	10	10	10	1	963	108.1	5.3	176	10
CEPT1	Q8TEX9	Importin-4 OS=Homo sapiens OX=9606 GN=IPO4 PE=1 SV=2	IPO4	0	108.786	21	18	24	18	1	1081	118.6	4.96	663	18
CEPT1	O00410	Importin-5 OS=Homo sapiens OX=9606 GN=IPO5 PE=1 SV=4	IPO5	0	119.922	24	22	27	21	1	1097	123.6	4.94	630	22
CEPT1	O95373	Importin-7 OS=Homo sapiens OX=9606 GN=IPO7 PE=1 SV=1	IPO7	0	81.066	18	19	23	19	1	1038	119.4	4.82	385	19
CEPT1	O15397	Importin-8 OS=Homo sapiens OX=9606 GN=IPO8 PE=1 SV=2	IPO8	0	62.694	13	11	14	11	1	1037	119.9	5.16	399	11
CEPT1	Q96P70	Importin-9 OS=Homo sapiens OX=9606 GN=IPO9 PE=1 SV=3	IPO9	0	71.879	15	13	19	13	1	1041	115.9	4.81	400	13
CEPT1	Q15051	IQ calmodulin-binding motif-containing protein 1 OS=Homo sapiens OX=9606 GN=IQCB1 PE=1 SV=1	IQCB1	0	8.096	9	4	4	4	1	598	68.9	9.1	34	4
CEPT1	Q86VI3	Ras GTPase-activating-like protein IQGAP3 OS=Homo sapiens OX=9606 GN=IQGAP3 PE=1 SV=2	IQGAP3	0	34.516	8	9	10	9	1	1631	184.6	7.65	154	9
CEPT1	Q6DN90	IQ motif and SEC7 domain-containing protein 1 OS=Homo sapiens OX=9606 GN=IQSEC1 PE=1 SV=1	IQSEC1	0.005	2.92	2	1	1	1	1	963	108.2	6.93	28	1
CEPT1	P51617	Interleukin-1 receptor-associated kinase 1 OS=Homo sapiens OX=9606 GN=IRAK1 PE=1 SV=2	IRAK1	0	81.305	32	17	26	16	1	712	76.5	6.62	296	17
CEPT1	Q8IU81	Interferon regulatory factor 2-binding protein 1 OS=Homo sapiens OX=9606 GN=IRF2BP1 PE=1 SV=1	IRF2BP1	0.019	1.881	4	1	1	1	1	584	61.6	8.18	0	1
CEPT1	Q14653	Interferon regulatory factor 3 OS=Homo sapiens OX=9606 GN=IRF3 PE=1 SV=1	IRF3	0.02	1.805	2	1	1	1	1	427	47.2	5.34	20	1
CEPT1	O14654	Insulin receptor substrate 4 OS=Homo sapiens OX=9606 GN=IRS4 PE=1 SV=1	IRS4	0	224.833	37	39	76	39	1	1257	133.7	8.44	1258	39
CEPT1	Q9H1K1	Iron-sulfur cluster assembly enzyme ISCU, mitochondrial OS=Homo sapiens OX=9606 GN=ISCU PE=1 SV=2	ISCU	0.064	1.162	8	1	1	1	1	167	18	9.48	0	1
CEPT1	Q96AB3	Isochorismatase domain-containing protein 2 OS=Homo sapiens OX=9606 GN=ISOC2 PE=1 SV=1	ISOC2	0	16.838	27	2	3	2	1	205	22.3	7.77	65	2
CEPT1	P53990	IST1 homolog OS=Homo sapiens OX=9606 GN=IST1 PE=1 SV=1	IST1	0	4.547	4	2	2	2	1	364	39.7	5.35	35	2
CEPT1	Q9NPH2	Inositol-3-phosphate synthase 1 OS=Homo sapiens OX=9606 GN=ISYNA1 PE=1 SV=1	ISYNA1	0	9.536	8	3	3	3	1	558	61	5.76	83	3
CEPT1	Q96J02	E3 ubiquitin-protein ligase Itchy homolog OS=Homo sapiens OX=9606 GN=ITCH PE=1 SV=2	ITCH	0	9.781	5	4	4	4	1	903	102.7	6.3	34	4
CEPT1	Q8TB96	T-cell immunomodulatory protein OS=Homo sapiens OX=9606 GN=ITFG1 PE=1 SV=1	ITFG1	0.048	1.349	3	1	1	1	1	612	68.1	5.39	0	1
CEPT1	Q9Y287	Integral membrane protein 2B OS=Homo sapiens OX=9606 GN=ITM2B PE=1 SV=1	ITM2B	0.009	2.38	4	1	1	1	1	266	30.3	5.14	35	1
CEPT1	Q9NQX7	Integral membrane protein 2C OS=Homo sapiens OX=9606 GN=ITM2C PE=1 SV=1	ITM2C	0	15.915	12	2	2	2	1	267	30.2	8	95	2
CEPT1	Q9BY32	Inosine triphosphate pyrophosphatase OS=Homo sapiens OX=9606 GN=ITPA PE=1 SV=2	ITPA	0	5.167	13	2	2	2	1	194	21.4	5.66	39	2
CEPT1	Q13572	Inositol-tetrakisphosphate 1-kinase OS=Homo sapiens OX=9606 GN=ITPK1 PE=1 SV=2	ITPK1	0	11.964	13	3	3	3	1	414	45.6	6.16	55	3
CEPT1	Q96DU7	Inositol-trisphosphate 3-kinase C OS=Homo sapiens OX=9606 GN=ITPKC PE=1 SV=1	ITPKC	0.063	1.186	1	1	1	1	1	683	75.2	5.14	17	1
CEPT1	Q8IWB1	Inositol 1,4,5-trisphosphate receptor-interacting protein OS=Homo sapiens OX=9606 GN=ITPRIP PE=1 SV=1	ITPRIP	0	11.217	9	3	3	3	1	547	62	5.88	56	3
CEPT1	Q6GPH6	Inositol 1,4,5-trisphosphate receptor-interacting protein-like 1 OS=Homo sapiens OX=9606 GN=ITPRIPL1 PE=1 SV=1	ITPRIPL1	0	19.935	13	5	6	5	1	555	63.4	6.46	79	5
CEPT1	P26440	Isovaleryl-CoA dehydrogenase, mitochondrial OS=Homo sapiens OX=9606 GN=IVD PE=1 SV=2	IVD	0.06	1.242	2	1	1	1	1	426	46.6	8.05	0	1
CEPT1	Q9Y219	Protein jagged-2 OS=Homo sapiens OX=9606 GN=JAG2 PE=1 SV=3	JAG2	0	12.376	3	2	2	2	1	1238	133.3	5.83	75	2
CEPT1	P23458	Tyrosine-protein kinase JAK1 OS=Homo sapiens OX=9606 GN=JAK1 PE=1 SV=2	JAK1	0	7.228	3	3	3	3	1	1154	133.2	7.55	49	3
CEPT1	Q9H9V9	2-oxoglutarate and iron-dependent oxygenase JMJD4 OS=Homo sapiens OX=9606 GN=JMJD4 PE=1 SV=2	JMJD4	0.003	3.094	3	2	2	2	1	463	52.5	6.21	30	2
CEPT1	Q96S16	JmjC domain-containing protein 8 OS=Homo sapiens OX=9606 GN=JMJD8 PE=1 SV=2	JMJD8	0.062	1.19	3	1	1	1	1	264	29.5	6.64	17	1
CEPT1	Q9HDC5	Junctophilin-1 OS=Homo sapiens OX=9606 GN=JPH1 PE=1 SV=2	JPH1	0.007	2.473	2	1	1	1	1	661	71.6	9.32	15	1
CEPT1	Q9H910	Jupiter microtubule associated homolog 2 OS=Homo sapiens OX=9606 GN=JPT2 PE=1 SV=1	JPT2	0	4.54	15	2	2	2	1	190	20.1	9.26	29	2
CEPT1	P05412	Transcription factor AP-1 OS=Homo sapiens OX=9606 GN=JUN PE=1 SV=2	JUN	0	8.106	9	2	3	2	1	331	35.7	8.76	91	2
CEPT1	P14923	Junction plakoglobin OS=Homo sapiens OX=9606 GN=JUP PE=1 SV=3	JUP	0	45.611	20	11	13	10	1	745	81.7	6.14	220	11
CEPT1	Q15046	Lysine--tRNA ligase OS=Homo sapiens OX=9606 GN=KARS1 PE=1 SV=3	KARS1	0	11.613	7	3	3	3	1	597	68	6.35	64	3
CEPT1	O75449	Katanin p60 ATPase-containing subunit A1 OS=Homo sapiens OX=9606 GN=KATNA1 PE=1 SV=1	KATNA1	0.025	1.7	2	1	1	1	1	491	55.9	6.9	16	1
CEPT1	Q9P0J7	E3 ubiquitin-protein ligase KCMF1 OS=Homo sapiens OX=9606 GN=KCMF1 PE=1 SV=2	KCMF1	0	7.881	5	2	2	2	1	381	41.9	5.66	54	2
CEPT1	Q8NC54	Keratinocyte-associated transmembrane protein 2 OS=Homo sapiens OX=9606 GN=KCT2 PE=1 SV=2	KCT2	0	10.268	8	2	4	2	1	265	29.2	5.08	72	2
CEPT1	Q96CX2	BTB/POZ domain-containing protein KCTD12 OS=Homo sapiens OX=9606 GN=KCTD12 PE=1 SV=1	KCTD12	0	6.146	7	2	2	2	1	325	35.7	5.64	30	2
CEPT1	O60341	Lysine-specific histone demethylase 1A OS=Homo sapiens OX=9606 GN=KDM1A PE=1 SV=2	KDM1A	0	29.489	13	8	8	8	1	852	92.8	6.52	144	8
CEPT1	Q9Y4C1	Lysine-specific demethylase 3A OS=Homo sapiens OX=9606 GN=KDM3A PE=1 SV=4	KDM3A	0	17.195	7	6	6	5	1	1321	147.2	8.07	35	6
CEPT1	Q7LBC6	Lysine-specific demethylase 3B OS=Homo sapiens OX=9606 GN=KDM3B PE=1 SV=2	KDM3B	0	6.807	2	3	3	2	1	1761	191.5	7.18	23	3
CEPT1	P41229	Lysine-specific demethylase 5C OS=Homo sapiens OX=9606 GN=KDM5C PE=1 SV=2	KDM5C	0.002	3.721	2	2	2	2	1	1560	175.6	5.58	16	2
CEPT1	Q8N371	Bifunctional peptidase and arginyl-hydroxylase JMJD5 OS=Homo sapiens OX=9606 GN=KDM8 PE=1 SV=1	KDM8	0.02	1.798	2	1	1	1	1	416	47.2	5.8	19	1
CEPT1	Q06136	3-ketodihydrosphingosine reductase OS=Homo sapiens OX=9606 GN=KDSR PE=1 SV=1	KDSR	0.003	3.208	4	1	1	1	1	332	36.2	7.12	20	1
CEPT1	Q14145	Kelch-like ECH-associated protein 1 OS=Homo sapiens OX=9606 GN=KEAP1 PE=1 SV=2	KEAP1	0.003	3.115	1	1	2	1	1	624	69.6	6.44	46	1
CEPT1	Q07666	KH domain-containing, RNA-binding, signal transduction-associated protein 1 OS=Homo sapiens OX=9606 GN=KHDRBS1 PE=1 SV=1	KHDRBS1	0.001	6.367	8	3	3	3	1	443	48.2	8.66	38	3
CEPT1	O15037	Protein KHNYN OS=Homo sapiens OX=9606 GN=KHNYN PE=1 SV=3	KHNYN	0.012	2.12	2	1	1	1	1	678	74.5	7.02	0	1
CEPT1	Q92945	Far upstream element-binding protein 2 OS=Homo sapiens OX=9606 GN=KHSRP PE=1 SV=4	KHSRP	0	64.744	26	13	17	13	1	711	73.1	7.3	372	13
CEPT1	Q8IYS2	Uncharacterized protein KIAA2013 OS=Homo sapiens OX=9606 GN=KIAA2013 PE=1 SV=1	KIAA2013	0	20.303	13	7	9	7	1	634	69.1	8.19	107	7
CEPT1	P52732	Kinesin-like protein KIF11 OS=Homo sapiens OX=9606 GN=KIF11 PE=1 SV=2	KIF11	0	4.881	3	2	2	2	1	1056	119.1	5.64	23	2
CEPT1	Q12756	Kinesin-like protein KIF1A OS=Homo sapiens OX=9606 GN=KIF1A PE=1 SV=2	KIF1A	0	6.188	2	2	2	2	1	1690	190.9	6.21	19	2
CEPT1	O00139	Kinesin-like protein KIF2A OS=Homo sapiens OX=9606 GN=KIF2A PE=1 SV=3	KIF2A	0	12.995	6	3	4	3	1	706	79.9	6.68	75	3
CEPT1	P33176	Kinesin-1 heavy chain OS=Homo sapiens OX=9606 GN=KIF5B PE=1 SV=1	KIF5B	0	19.308	8	6	6	6	1	963	109.6	6.51	85	6
CEPT1	Q96J84	Kin of IRRE-like protein 1 OS=Homo sapiens OX=9606 GN=KIRREL1 PE=1 SV=2	KIRREL1	0	16.049	10	5	5	5	1	757	83.5	5.73	85	5
CEPT1	A4D1S0	Killer cell lectin-like receptor subfamily G member 2 OS=Homo sapiens OX=9606 GN=KLRG2 PE=1 SV=3	KLRG2	0	8.568	13	3	3	3	1	409	42.8	5.87	39	3
CEPT1	Q8NG31	Kinetochore scaffold 1 OS=Homo sapiens OX=9606 GN=KNL1 PE=1 SV=3	KNL1	0	4.642	1	2	2	2	1	2342	265.2	5.47	21	2
CEPT1	P52294	Importin subunit alpha-5 OS=Homo sapiens OX=9606 GN=KPNA1 PE=1 SV=3	KPNA1	0	5.766	7	2	2	2	1	538	60.2	5.01	27	2
CEPT1	P52292	Importin subunit alpha-1 OS=Homo sapiens OX=9606 GN=KPNA2 PE=1 SV=1	KPNA2	0	50.068	29	11	16	11	1	529	57.8	5.4	342	11
CEPT1	O00505	Importin subunit alpha-4 OS=Homo sapiens OX=9606 GN=KPNA3 PE=1 SV=2	KPNA3	0.006	2.792	2	1	1	1	1	521	57.8	4.94	23	1
CEPT1	Q14974	Importin subunit beta-1 OS=Homo sapiens OX=9606 GN=KPNB1 PE=1 SV=2	KPNB1	0	168.149	29	22	41	22	1	876	97.1	4.78	884	22
CEPT1	Q13601	KRR1 small subunit processome component homolog OS=Homo sapiens OX=9606 GN=KRR1 PE=1 SV=4	KRR1	0	5.008	6	2	2	2	1	381	43.6	9.77	24	2
CEPT1	P05783	Keratin, type I cytoskeletal 18 OS=Homo sapiens OX=9606 GN=KRT18 PE=1 SV=2	KRT18	0	110.868	60	22	32	14	1	430	48	5.45	603	22
CEPT1	Q8IVT5	Kinase suppressor of Ras 1 OS=Homo sapiens OX=9606 GN=KSR1 PE=1 SV=3	KSR1	0.041	1.44	1	1	1	1	1	923	102.1	8.66	17	1
CEPT1	Q9H9P8	L-2-hydroxyglutarate dehydrogenase, mitochondrial OS=Homo sapiens OX=9606 GN=L2HGDH PE=1 SV=3	L2HGDH	0	29.61	18	8	8	8	1	463	50.3	8.15	176	8
CEPT1	Q14657	EKC/KEOPS complex subunit LAGE3 OS=Homo sapiens OX=9606 GN=LAGE3 PE=1 SV=2	LAGE3	0	7.116	24	2	2	2	1	143	14.8	8.63	37	2
CEPT1	P13473	Lysosome-associated membrane glycoprotein 2 OS=Homo sapiens OX=9606 GN=LAMP2 PE=1 SV=2	LAMP2	0.01	2.225	2	1	1	1	1	410	44.9	5.63	28	1
CEPT1	Q6IAA8	Ragulator complex protein LAMTOR1 OS=Homo sapiens OX=9606 GN=LAMTOR1 PE=1 SV=2	LAMTOR1	0	18.271	53	6	8	6	1	161	17.7	5.15	48	6
CEPT1	Q9Y2Q5	Ragulator complex protein LAMTOR2 OS=Homo sapiens OX=9606 GN=LAMTOR2 PE=1 SV=1	LAMTOR2	0.014	2.048	14	1	1	1	1	125	13.5	5.4	20	1
CEPT1	Q9UHA4	Ragulator complex protein LAMTOR3 OS=Homo sapiens OX=9606 GN=LAMTOR3 PE=1 SV=1	LAMTOR3	0	9.352	41	2	2	2	1	124	13.6	7.34	20	2
CEPT1	Q0VGL1	Ragulator complex protein LAMTOR4 OS=Homo sapiens OX=9606 GN=LAMTOR4 PE=1 SV=1	LAMTOR4	0	4.423	10	1	1	1	1	99	10.7	6.54	39	1
CEPT1	O43813	Glutathione S-transferase LANCL1 OS=Homo sapiens OX=9606 GN=LANCL1 PE=1 SV=1	LANCL1	0	10.136	8	3	4	3	1	399	45.3	7.75	81	3
CEPT1	Q9NS86	LanC-like protein 2 OS=Homo sapiens OX=9606 GN=LANCL2 PE=1 SV=1	LANCL2	0.022	1.777	2	1	1	1	1	450	50.8	7.43	35	1
CEPT1	P28838	Cytosol aminopeptidase OS=Homo sapiens OX=9606 GN=LAP3 PE=1 SV=3	LAP3	0	42.881	35	13	14	13	1	519	56.1	7.93	192	13
CEPT1	Q8N3Y3	LARGE xylosyl- and glucuronyltransferase 2 OS=Homo sapiens OX=9606 GN=LARGE2 PE=1 SV=2	LARGE2	0.014	2.066	2	1	1	1	1	721	81.7	7.78	36	1
CEPT1	Q6PKG0	La-related protein 1 OS=Homo sapiens OX=9606 GN=LARP1 PE=1 SV=2	LARP1	0	37.011	11	10	11	10	1	1096	123.4	8.82	125	10
CEPT1	Q71RC2	La-related protein 4 OS=Homo sapiens OX=9606 GN=LARP4 PE=1 SV=3	LARP4	0	8.762	5	3	3	3	1	724	80.5	6.61	64	3
CEPT1	Q92615	La-related protein 4B OS=Homo sapiens OX=9606 GN=LARP4B PE=1 SV=3	LARP4B	0.009	2.289	2	1	1	1	1	738	80.5	6.92	20	1
CEPT1	Q9P2J5	Leucine--tRNA ligase, cytoplasmic OS=Homo sapiens OX=9606 GN=LARS1 PE=1 SV=2	LARS1	0	56.132	16	13	13	13	1	1176	134.4	7.3	265	13
CEPT1	Q15031	Probable leucine--tRNA ligase, mitochondrial OS=Homo sapiens OX=9606 GN=LARS2 PE=1 SV=2	LARS2	0	20.063	9	6	6	6	1	903	101.9	8.22	85	6
CEPT1	Q9Y4W2	Ribosomal biogenesis protein LAS1L OS=Homo sapiens OX=9606 GN=LAS1L PE=1 SV=2	LAS1L	0	21.855	10	5	5	5	1	734	83	4.73	97	5
CEPT1	O95835	Serine/threonine-protein kinase LATS1 OS=Homo sapiens OX=9606 GN=LATS1 PE=1 SV=1	LATS1	0	19.645	8	7	7	7	1	1130	126.8	8.7	113	7
CEPT1	Q14739	Delta(14)-sterol reductase LBR OS=Homo sapiens OX=9606 GN=LBR PE=1 SV=2	LBR	0	9.035	4	2	2	2	1	615	70.7	9.36	56	2
CEPT1	P00338	L-lactate dehydrogenase A chain OS=Homo sapiens OX=9606 GN=LDHA PE=1 SV=2	LDHA	0	49.288	36	9	13	9	1	332	36.7	8.27	281	9
CEPT1	P07195	L-lactate dehydrogenase B chain OS=Homo sapiens OX=9606 GN=LDHB PE=1 SV=2	LDHB	0	54.153	33	11	15	11	1	334	36.6	6.05	359	11
CEPT1	Q8NC56	LEM domain-containing protein 2 OS=Homo sapiens OX=9606 GN=LEMD2 PE=1 SV=1	LEMD2	0.016	1.981	3	1	1	1	1	503	56.9	9	0	1
CEPT1	Q9Y2U8	Inner nuclear membrane protein Man1 OS=Homo sapiens OX=9606 GN=LEMD3 PE=1 SV=2	LEMD3	0	13.322	7	5	6	5	1	911	99.9	7.55	24	5
CEPT1	O95202	Mitochondrial proton/calcium exchanger protein OS=Homo sapiens OX=9606 GN=LETM1 PE=1 SV=1	LETM1	0.011	2.153	2	1	1	1	1	739	83.3	6.7	0	1
CEPT1	Q08380	Galectin-3-binding protein OS=Homo sapiens OX=9606 GN=LGALS3BP PE=1 SV=1	LGALS3BP	0	14.67	7	3	3	3	1	585	65.3	5.27	109	3
CEPT1	Q99538	Legumain OS=Homo sapiens OX=9606 GN=LGMN PE=1 SV=1	LGMN	0	7.129	4	1	1	1	1	433	49.4	6.55	66	1
CEPT1	Q9BT23	LIM domain-containing protein 2 OS=Homo sapiens OX=9606 GN=LIMD2 PE=1 SV=1	LIMD2	0.006	2.787	13	1	1	1	1	127	14.1	9.03	24	1
CEPT1	O14910	Protein lin-7 homolog A OS=Homo sapiens OX=9606 GN=LIN7A PE=1 SV=2	LIN7A	0.048	1.354	3	1	1	1	1	233	26	8.72	0	1
CEPT1	P38571	Lysosomal acid lipase/cholesteryl ester hydrolase OS=Homo sapiens OX=9606 GN=LIPA PE=1 SV=2	LIPA	0.007	2.61	6	1	1	1	1	399	45.4	6.92	15	1
CEPT1	Q12907	Vesicular integral-membrane protein VIP36 OS=Homo sapiens OX=9606 GN=LMAN2 PE=1 SV=1	LMAN2	0.001	3.997	7	2	2	2	1	356	40.2	6.95	36	2
CEPT1	P20700	Lamin-B1 OS=Homo sapiens OX=9606 GN=LMNB1 PE=1 SV=2	LMNB1	0	11.347	12	5	5	5	1	586	66.4	5.16	32	5
CEPT1	Q8IWU2	Serine/threonine-protein kinase LMTK2 OS=Homo sapiens OX=9606 GN=LMTK2 PE=1 SV=2	LMTK2	0.012	2.148	1	1	1	1	1	1503	164.8	4.48	20	1
CEPT1	Q9UIQ6	Leucyl-cystinyl aminopeptidase OS=Homo sapiens OX=9606 GN=LNPEP PE=1 SV=3	LNPEP	0.065	1.153	1	1	1	1	1	1025	117.3	5.73	0	1
CEPT1	Q9C0E8	Endoplasmic reticulum junction formation protein lunapark OS=Homo sapiens OX=9606 GN=LNPK PE=1 SV=2	LNPK	0	20.762	21	5	5	5	1	428	47.7	5.11	90	5
CEPT1	P36776	Lon protease homolog, mitochondrial OS=Homo sapiens OX=9606 GN=LONP1 PE=1 SV=2	LONP1	0	21.141	6	5	5	5	1	959	106.4	6.39	94	5
CEPT1	Q496Y0	LON peptidase N-terminal domain and RING finger protein 3 OS=Homo sapiens OX=9606 GN=LONRF3 PE=1 SV=1	LONRF3	0.005	2.956	2	1	1	1	1	759	84.4	7.25	27	1
CEPT1	Q08397	Lysyl oxidase homolog 1 OS=Homo sapiens OX=9606 GN=LOXL1 PE=1 SV=2	LOXL1	0.035	1.523	2	1	1	1	1	574	63.1	7.52	18	1
CEPT1	Q8NF37	Lysophosphatidylcholine acyltransferase 1 OS=Homo sapiens OX=9606 GN=LPCAT1 PE=1 SV=2	LPCAT1	0	53.997	25	11	18	11	1	534	59.1	6.02	328	11
CEPT1	Q7L5N7	Lysophosphatidylcholine acyltransferase 2 OS=Homo sapiens OX=9606 GN=LPCAT2 PE=1 SV=1	LPCAT2	0.008	2.458	2	1	1	1	1	544	60.2	6.55	25	1
CEPT1	Q6P1A2	Lysophospholipid acyltransferase 5 OS=Homo sapiens OX=9606 GN=LPCAT3 PE=1 SV=1	LPCAT3	0.064	1.184	5	1	1	1	1	487	56	8.69	0	1
CEPT1	Q643R3	Lysophospholipid acyltransferase LPCAT4 OS=Homo sapiens OX=9606 GN=LPCAT4 PE=1 SV=1	LPCAT4	0	30.178	20	9	10	9	1	524	57.2	8.97	170	9
CEPT1	Q92604	Acyl-CoA:lysophosphatidylglycerol acyltransferase 1 OS=Homo sapiens OX=9606 GN=LPGAT1 PE=1 SV=1	LPGAT1	0	21.471	22	6	6	6	1	370	43.1	8.92	127	6
CEPT1	Q5VUJ6	Leucine-rich repeat and calponin homology domain-containing protein 2 OS=Homo sapiens OX=9606 GN=LRCH2 PE=1 SV=2	LRCH2	0.017	1.937	1	1	1	1	1	765	84.5	6.55	22	1
CEPT1	O75427	Leucine-rich repeat and calponin homology domain-containing protein 4 OS=Homo sapiens OX=9606 GN=LRCH4 PE=1 SV=2	LRCH4	0	12.521	13	5	5	5	1	683	73.4	8.22	56	5
CEPT1	Q9P244	Leucine-rich repeat and fibronectin type III domain-containing protein 1 OS=Homo sapiens OX=9606 GN=LRFN1 PE=1 SV=2	LRFN1	0.011	2.159	1	1	1	1	1	771	82.3	7.05	22	1
CEPT1	Q9BTN0	Leucine-rich repeat and fibronectin type-III domain-containing protein 3 OS=Homo sapiens OX=9606 GN=LRFN3 PE=2 SV=1	LRFN3	0.037	1.491	2	1	1	1	1	628	66.2	7.24	0	1
CEPT1	Q7Z4F1	Low-density lipoprotein receptor-related protein 10 OS=Homo sapiens OX=9606 GN=LRP10 PE=1 SV=2	LRP10	0.033	1.551	1	1	1	1	1	713	76.1	5.52	34	1
CEPT1	Q86VZ4	Low-density lipoprotein receptor-related protein 11 OS=Homo sapiens OX=9606 GN=LRP11 PE=2 SV=2	LRP11	0	13.511	11	4	5	4	1	500	53.3	6.47	30	4
CEPT1	O75197	Low-density lipoprotein receptor-related protein 5 OS=Homo sapiens OX=9606 GN=LRP5 PE=1 SV=2	LRP5	0	4.997	1	1	1	1	1	1615	179	5.34	51	1
CEPT1	O75581	Low-density lipoprotein receptor-related protein 6 OS=Homo sapiens OX=9606 GN=LRP6 PE=1 SV=2	LRP6	0	18.137	4	5	5	5	1	1613	180.3	5.31	105	5
CEPT1	P42704	Leucine-rich PPR motif-containing protein, mitochondrial OS=Homo sapiens OX=9606 GN=LRPPRC PE=1 SV=3	LRPPRC	0	247.022	37	50	59	50	1	1394	157.8	6.13	1089	50
CEPT1	Q9BTT6	Leucine-rich repeat-containing protein 1 OS=Homo sapiens OX=9606 GN=LRRC1 PE=1 SV=1	LRRC1	0	30.171	20	9	11	6	1	524	59.2	5.02	118	9
CEPT1	Q15048	Leucine-rich repeat-containing protein 14 OS=Homo sapiens OX=9606 GN=LRRC14 PE=1 SV=1	LRRC14	0	13.122	11	4	4	4	1	493	54.5	6.9	48	4
CEPT1	Q9H9A6	Leucine-rich repeat-containing protein 40 OS=Homo sapiens OX=9606 GN=LRRC40 PE=1 SV=1	LRRC40	0	40.961	24	13	14	13	1	602	68.2	6.43	209	13
CEPT1	Q15345	Leucine-rich repeat-containing protein 41 OS=Homo sapiens OX=9606 GN=LRRC41 PE=1 SV=3	LRRC41	0	10.403	7	4	4	4	1	812	88.6	8.38	57	4
CEPT1	Q9Y546	Leucine-rich repeat-containing protein 42 OS=Homo sapiens OX=9606 GN=LRRC42 PE=1 SV=1	LRRC42	0.037	1.476	2	1	1	1	1	428	48.5	7.46	0	1
CEPT1	Q8N1G4	Leucine-rich repeat-containing protein 47 OS=Homo sapiens OX=9606 GN=LRRC47 PE=1 SV=1	LRRC47	0	22.728	19	8	8	8	1	583	63.4	8.28	81	8
CEPT1	Q96AG4	Leucine-rich repeat-containing protein 59 OS=Homo sapiens OX=9606 GN=LRRC59 PE=1 SV=1	LRRC59	0	48.799	31	8	12	8	1	307	34.9	9.57	169	8
CEPT1	Q86X45	Protein tilB homolog OS=Homo sapiens OX=9606 GN=LRRC6 PE=1 SV=3	LRRC6	0.037	1.483	6	1	1	1	1	466	54.2	6.51	0	1
CEPT1	Q8IWT6	Volume-regulated anion channel subunit LRRC8A OS=Homo sapiens OX=9606 GN=LRRC8A PE=1 SV=1	LRRC8A	0.072	1.111	1	1	1	1	1	810	94.1	7.94	16	1
CEPT1	Q7L1W4	Volume-regulated anion channel subunit LRRC8D OS=Homo sapiens OX=9606 GN=LRRC8D PE=1 SV=1	LRRC8D	0.052	1.316	1	1	1	1	1	858	98.1	7.72	0	1
CEPT1	Q9C099	Leucine-rich repeat and coiled-coil domain-containing protein 1 OS=Homo sapiens OX=9606 GN=LRRCC1 PE=1 SV=2	LRRCC1	0.059	1.255	1	1	1	1	1	1032	119.5	5.88	0	1
CEPT1	Q5S007	Leucine-rich repeat serine/threonine-protein kinase 2 OS=Homo sapiens OX=9606 GN=LRRK2 PE=1 SV=2	LRRK2	0.038	1.472	0	1	1	1	1	2527	285.9	6.8	0	1
CEPT1	Q3MHD2	Protein LSM12 homolog OS=Homo sapiens OX=9606 GN=LSM12 PE=1 SV=2	LSM12	0	8.841	11	2	3	2	1	195	21.7	7.74	53	2
CEPT1	Q8ND56	Protein LSM14 homolog A OS=Homo sapiens OX=9606 GN=LSM14A PE=1 SV=3	LSM14A	0.022	1.768	2	1	1	1	1	463	50.5	9.52	15	1
CEPT1	Q9BX40	Protein LSM14 homolog B OS=Homo sapiens OX=9606 GN=LSM14B PE=1 SV=1	LSM14B	0	4.824	3	1	1	1	1	385	42	9.69	61	1
CEPT1	P02788	Lactotransferrin OS=Homo sapiens OX=9606 GN=LTF PE=1 SV=6	LTF	0.012	2.121	1	1	1	1	1	710	78.1	8.12	25	1
CEPT1	O94822	E3 ubiquitin-protein ligase listerin OS=Homo sapiens OX=9606 GN=LTN1 PE=1 SV=6	LTN1	0	81.561	14	22	27	22	1	1766	200.4	6.25	346	22
CEPT1	Q96GA3	Protein LTV1 homolog OS=Homo sapiens OX=9606 GN=LTV1 PE=1 SV=1	LTV1	0	7.253	6	2	2	2	1	475	54.8	4.91	24	2
CEPT1	P07948	Tyrosine-protein kinase Lyn OS=Homo sapiens OX=9606 GN=LYN PE=1 SV=3	LYN	0	74.171	41	17	20	14	1	512	58.5	7.11	343	17
CEPT1	O75608	Acyl-protein thioesterase 1 OS=Homo sapiens OX=9606 GN=LYPLA1 PE=1 SV=1	LYPLA1	0.003	3.25	5	1	1	1	1	230	24.7	6.77	24	1
CEPT1	O95372	Acyl-protein thioesterase 2 OS=Homo sapiens OX=9606 GN=LYPLA2 PE=1 SV=1	LYPLA2	0	6.896	14	2	2	2	1	231	24.7	7.23	31	2
CEPT1	Q5VWZ2	Lysophospholipase-like protein 1 OS=Homo sapiens OX=9606 GN=LYPLAL1 PE=1 SV=3	LYPLAL1	0	6.791	9	2	2	2	1	237	26.3	7.84	31	2
CEPT1	Q99698	Lysosomal-trafficking regulator OS=Homo sapiens OX=9606 GN=LYST PE=1 SV=3	LYST	0.007	2.546	1	1	1	1	1	3801	428.9	6.61	0	1
CEPT1	P61626	Lysozyme C OS=Homo sapiens OX=9606 GN=LYZ PE=1 SV=1	LYZ	0	5.625	8	1	1	1	1	148	16.5	9.16	45	1
CEPT1	P20645	Cation-dependent mannose-6-phosphate receptor OS=Homo sapiens OX=9606 GN=M6PR PE=1 SV=1	M6PR	0	15.666	16	3	4	3	1	277	31	5.83	146	3
CEPT1	Q9UPN3	Microtubule-actin cross-linking factor 1, isoforms 1/2/3/5 OS=Homo sapiens OX=9606 GN=MACF1 PE=1 SV=4	MACF1	0.059	1.255	0	1	1	1	1	7388	837.8	5.39	0	1
CEPT1	Q13257	Mitotic spindle assembly checkpoint protein MAD2A OS=Homo sapiens OX=9606 GN=MAD2L1 PE=1 SV=1	MAD2L1	0	21.301	38	7	12	7	1	205	23.5	5.08	136	7
CEPT1	Q9UI95	Mitotic spindle assembly checkpoint protein MAD2B OS=Homo sapiens OX=9606 GN=MAD2L2 PE=1 SV=2	MAD2L2	0	8.153	7	1	3	1	1	211	24.3	6.52	40	1
CEPT1	Q8WXG6	MAP kinase-activating death domain protein OS=Homo sapiens OX=9606 GN=MADD PE=1 SV=2	MADD	0	9.597	3	4	4	4	1	1647	183.2	6.04	52	4
CEPT1	Q9Y5V3	Melanoma-associated antigen D1 OS=Homo sapiens OX=9606 GN=MAGED1 PE=1 SV=3	MAGED1	0	142.943	42	28	39	25	1	778	86.1	5.83	696	28
CEPT1	Q9UNF1	Melanoma-associated antigen D2 OS=Homo sapiens OX=9606 GN=MAGED2 PE=1 SV=2	MAGED2	0	80.713	38	18	27	17	1	606	64.9	9.32	352	18
CEPT1	Q96JG8	Melanoma-associated antigen D4 OS=Homo sapiens OX=9606 GN=MAGED4 PE=1 SV=3	MAGED4	0	43.093	18	11	14	9	1	741	81.3	6.79	259	11
CEPT1	Q5TCQ9	Membrane-associated guanylate kinase, WW and PDZ domain-containing protein 3 OS=Homo sapiens OX=9606 GN=MAGI3 PE=1 SV=3	MAGI3	0.042	1.427	2	1	2	1	1	1481	162.8	8.09	0	1
CEPT1	Q8WWC4	m-AAA protease-interacting protein 1, mitochondrial OS=Homo sapiens OX=9606 GN=MAIP1 PE=1 SV=1	MAIP1	0	24.374	13	3	6	3	1	291	32.5	9.17	220	3
CEPT1	P33908	Mannosyl-oligosaccharide 1,2-alpha-mannosidase IA OS=Homo sapiens OX=9606 GN=MAN1A1 PE=1 SV=3	MAN1A1	0	8.958	5	2	3	2	1	653	72.9	6.47	49	2
CEPT1	Q9UKM7	Endoplasmic reticulum mannosyl-oligosaccharide 1,2-alpha-mannosidase OS=Homo sapiens OX=9606 GN=MAN1B1 PE=1 SV=2	MAN1B1	0	54.358	23	11	13	11	1	699	79.5	7.72	153	11
CEPT1	P49641	Alpha-mannosidase 2x OS=Homo sapiens OX=9606 GN=MAN2A2 PE=2 SV=3	MAN2A2	0.009	2.302	1	1	1	1	1	1150	130.5	6.84	19	1
CEPT1	Q66K74	Microtubule-associated protein 1S OS=Homo sapiens OX=9606 GN=MAP1S PE=1 SV=2	MAP1S	0.025	1.684	1	1	1	1	1	1059	112.1	7.3	0	1
CEPT1	Q02750	Dual specificity mitogen-activated protein kinase kinase 1 OS=Homo sapiens OX=9606 GN=MAP2K1 PE=1 SV=2	MAP2K1	0	4.581	8	3	3	1	1	393	43.4	6.62	27	3
CEPT1	P36507	Dual specificity mitogen-activated protein kinase kinase 2 OS=Homo sapiens OX=9606 GN=MAP2K2 PE=1 SV=1	MAP2K2	0	21.717	22	6	6	4	1	400	44.4	6.55	123	6
CEPT1	P46734	Dual specificity mitogen-activated protein kinase kinase 3 OS=Homo sapiens OX=9606 GN=MAP2K3 PE=1 SV=2	MAP2K3	0	27.893	31	8	9	7	1	347	39.3	7.43	151	8
CEPT1	P45985	Dual specificity mitogen-activated protein kinase kinase 4 OS=Homo sapiens OX=9606 GN=MAP2K4 PE=1 SV=1	MAP2K4	0	4.691	4	1	1	1	1	399	44.3	8.07	0	1
CEPT1	P52564	Dual specificity mitogen-activated protein kinase kinase 6 OS=Homo sapiens OX=9606 GN=MAP2K6 PE=1 SV=1	MAP2K6	0.001	4.185	5	2	2	1	1	334	37.5	7.39	33	2
CEPT1	O14733	Dual specificity mitogen-activated protein kinase kinase 7 OS=Homo sapiens OX=9606 GN=MAP2K7 PE=1 SV=2	MAP2K7	0	40.99	18	7	12	7	1	419	47.5	9.16	215	7
CEPT1	Q9NYL2	Mitogen-activated protein kinase kinase kinase 20 OS=Homo sapiens OX=9606 GN=MAP3K20 PE=1 SV=3	MAP3K20	0	7.348	3	2	2	2	1	800	91.1	7.87	36	2
CEPT1	Q5TCX8	Mitogen-activated protein kinase kinase kinase 21 OS=Homo sapiens OX=9606 GN=MAP3K21 PE=1 SV=3	MAP3K21	0.031	1.574	1	1	1	1	1	1036	113.9	8.73	0	1
CEPT1	O43318	Mitogen-activated protein kinase kinase kinase 7 OS=Homo sapiens OX=9606 GN=MAP3K7 PE=1 SV=1	MAP3K7	0	10.616	5	3	4	3	1	606	67.2	7.11	35	3
CEPT1	P27816	Microtubule-associated protein 4 OS=Homo sapiens OX=9606 GN=MAP4 PE=1 SV=3	MAP4	0	18.347	7	5	5	5	1	1152	120.9	5.43	73	5
CEPT1	Q14244	Ensconsin OS=Homo sapiens OX=9606 GN=MAP7 PE=1 SV=1	MAP7	0.029	1.614	1	1	1	1	1	749	84	9.61	17	1
CEPT1	Q8IWC1	MAP7 domain-containing protein 3 OS=Homo sapiens OX=9606 GN=MAP7D3 PE=1 SV=2	MAP7D3	0.002	3.369	1	1	1	1	1	876	98.4	9.32	51	1
CEPT1	P28482	Mitogen-activated protein kinase 1 OS=Homo sapiens OX=9606 GN=MAPK1 PE=1 SV=3	MAPK1	0	53.383	33	12	17	8	1	360	41.4	6.98	261	12
CEPT1	Q16539	Mitogen-activated protein kinase 14 OS=Homo sapiens OX=9606 GN=MAPK14 PE=1 SV=3	MAPK14	0.003	3.25	4	2	2	2	1	360	41.3	5.78	30	2
CEPT1	Q8NDC0	MAPK-interacting and spindle-stabilizing protein-like OS=Homo sapiens OX=9606 GN=MAPK1IP1L PE=1 SV=4	MAPK1IP1L	0.001	3.841	7	1	1	1	1	245	24.3	5.62	33	1
CEPT1	P27361	Mitogen-activated protein kinase 3 OS=Homo sapiens OX=9606 GN=MAPK3 PE=1 SV=4	MAPK3	0	37.089	29	11	14	7	1	379	43.1	6.74	146	11
CEPT1	Q16659	Mitogen-activated protein kinase 6 OS=Homo sapiens OX=9606 GN=MAPK6 PE=1 SV=1	MAPK6	0	11.752	6	4	7	2	1	721	82.6	5.03	47	4
CEPT1	Q15555	Microtubule-associated protein RP/EB family member 2 OS=Homo sapiens OX=9606 GN=MAPRE2 PE=1 SV=1	MAPRE2	0	14.564	17	4	4	4	1	327	37	5.57	64	4
CEPT1	P49006	MARCKS-related protein OS=Homo sapiens OX=9606 GN=MARCKSL1 PE=1 SV=2	MARCKSL1	0.034	1.544	4	1	1	1	1	195	19.5	4.67	0	1
CEPT1	P56192	Methionine--tRNA ligase, cytoplasmic OS=Homo sapiens OX=9606 GN=MARS1 PE=1 SV=2	MARS1	0	71.907	18	16	24	16	1	900	101.1	6.16	297	16
CEPT1	Q96GX5	Serine/threonine-protein kinase greatwall OS=Homo sapiens OX=9606 GN=MASTL PE=1 SV=1	MASTL	0	15.876	10	5	5	5	1	879	97.3	5.99	81	5
CEPT1	P31153	S-adenosylmethionine synthase isoform type-2 OS=Homo sapiens OX=9606 GN=MAT2A PE=1 SV=1	MAT2A	0	51.747	31	12	17	12	1	395	43.6	6.48	290	12
CEPT1	P43243	Matrin-3 OS=Homo sapiens OX=9606 GN=MATR3 PE=1 SV=2	MATR3	0	46.575	22	11	11	11	1	847	94.6	6.25	198	11
CEPT1	Q7Z434	Mitochondrial antiviral-signaling protein OS=Homo sapiens OX=9606 GN=MAVS PE=1 SV=2	MAVS	0	31.558	20	6	6	6	1	540	56.5	5.52	113	6
CEPT1	P56270	Myc-associated zinc finger protein OS=Homo sapiens OX=9606 GN=MAZ PE=1 SV=1	MAZ	0	5.082	5	2	2	2	1	477	48.6	8.95	0	2
CEPT1	Q68D91	Metallo-beta-lactamase domain-containing protein 2 OS=Homo sapiens OX=9606 GN=MBLAC2 PE=1 SV=3	MBLAC2	0	9.865	13	4	4	4	1	279	31.4	6.92	43	4
CEPT1	Q9NR56	Muscleblind-like protein 1 OS=Homo sapiens OX=9606 GN=MBNL1 PE=1 SV=2	MBNL1	0.022	1.767	3	1	1	1	1	388	41.8	8.9	0	1
CEPT1	Q96RQ3	Methylcrotonoyl-CoA carboxylase subunit alpha, mitochondrial OS=Homo sapiens OX=9606 GN=MCCC1 PE=1 SV=3	MCCC1	0	213.763	43	30	67	30	1	725	80.4	7.78	1280	30
CEPT1	Q9HCC0	Methylcrotonoyl-CoA carboxylase beta chain, mitochondrial OS=Homo sapiens OX=9606 GN=MCCC2 PE=1 SV=1	MCCC2	0	327.642	56	33	104	33	1	563	61.3	7.68	2412	33
CEPT1	Q07820	Induced myeloid leukemia cell differentiation protein Mcl-1 OS=Homo sapiens OX=9606 GN=MCL1 PE=1 SV=3	MCL1	0	8.813	8	2	2	2	1	350	37.3	5.66	58	2
CEPT1	P49736	DNA replication licensing factor MCM2 OS=Homo sapiens OX=9606 GN=MCM2 PE=1 SV=4	MCM2	0.011	2.184	1	1	1	1	1	904	101.8	5.52	25	1
CEPT1	P25205	DNA replication licensing factor MCM3 OS=Homo sapiens OX=9606 GN=MCM3 PE=1 SV=3	MCM3	0	217.414	47	34	59	34	1	808	90.9	5.77	1121	34
CEPT1	O60318	Germinal-center associated nuclear protein OS=Homo sapiens OX=9606 GN=MCM3AP PE=1 SV=2	MCM3AP	0	6.16	1	2	2	2	1	1980	218.3	6.39	48	2
CEPT1	P33991	DNA replication licensing factor MCM4 OS=Homo sapiens OX=9606 GN=MCM4 PE=1 SV=5	MCM4	0	68.427	23	15	16	15	1	863	96.5	6.74	364	15
CEPT1	P33992	DNA replication licensing factor MCM5 OS=Homo sapiens OX=9606 GN=MCM5 PE=1 SV=5	MCM5	0	44.325	23	12	14	12	1	734	82.2	8.37	124	12
CEPT1	Q14566	DNA replication licensing factor MCM6 OS=Homo sapiens OX=9606 GN=MCM6 PE=1 SV=1	MCM6	0	32.129	11	8	9	8	1	821	92.8	5.41	202	8
CEPT1	P33993	DNA replication licensing factor MCM7 OS=Homo sapiens OX=9606 GN=MCM7 PE=1 SV=4	MCM7	0	245.703	57	34	63	34	1	719	81.3	6.46	1134	34
CEPT1	Q9BTE3	Mini-chromosome maintenance complex-binding protein OS=Homo sapiens OX=9606 GN=MCMBP PE=1 SV=2	MCMBP	0	19.792	13	7	7	7	1	642	72.9	5.87	80	7
CEPT1	Q8NE86	Calcium uniporter protein, mitochondrial OS=Homo sapiens OX=9606 GN=MCU PE=1 SV=1	MCU	0	5.819	6	2	2	2	1	351	39.8	8.65	47	2
CEPT1	Q9NU22	Midasin OS=Homo sapiens OX=9606 GN=MDN1 PE=1 SV=2	MDN1	0	25.028	2	8	8	8	1	5596	632.4	5.68	118	8
CEPT1	Q96RN5	Mediator of RNA polymerase II transcription subunit 15 OS=Homo sapiens OX=9606 GN=MED15 PE=1 SV=2	MED15	0	24.059	5	3	6	3	1	788	86.7	9.42	122	3
CEPT1	Q9NVC6	Mediator of RNA polymerase II transcription subunit 17 OS=Homo sapiens OX=9606 GN=MED17 PE=1 SV=2	MED17	0.025	1.725	2	1	1	1	1	651	72.8	7.44	0	1
CEPT1	Q9H944	Mediator of RNA polymerase II transcription subunit 20 OS=Homo sapiens OX=9606 GN=MED20 PE=1 SV=1	MED20	0.001	4.158	5	1	1	1	1	212	23.2	6.87	34	1
CEPT1	Q9ULK4	Mediator of RNA polymerase II transcription subunit 23 OS=Homo sapiens OX=9606 GN=MED23 PE=1 SV=2	MED23	0	17.944	4	4	4	4	1	1368	156.4	7.4	118	4
CEPT1	Q9Y316	Protein MEMO1 OS=Homo sapiens OX=9606 GN=MEMO1 PE=1 SV=1	MEMO1	0	4.612	7	2	2	2	1	297	33.7	7.14	36	2
CEPT1	P50579	Methionine aminopeptidase 2 OS=Homo sapiens OX=9606 GN=METAP2 PE=1 SV=1	METAP2	0	4.444	3	1	2	1	1	478	52.9	5.82	0	1
CEPT1	Q86W50	RNA N6-adenosine-methyltransferase METTL16 OS=Homo sapiens OX=9606 GN=METTL16 PE=1 SV=2	METTL16	0.014	2.051	2	1	1	1	1	562	63.6	7.85	0	1
CEPT1	Q8N6Q8	Methyltransferase-like protein 25 OS=Homo sapiens OX=9606 GN=METTL25 PE=2 SV=2	METTL25	0.06	1.22	1	1	1	1	1	603	68.2	7.08	0	1
CEPT1	Q96S19	Methyltransferase-like 26 OS=Homo sapiens OX=9606 GN=METTL26 PE=1 SV=2	METTL26	0.025	1.699	8	1	1	1	1	204	22.6	7.83	0	1
CEPT1	Q96IZ6	tRNA N(3)-methylcytidine methyltransferase METTL2A OS=Homo sapiens OX=9606 GN=METTL2A PE=1 SV=5	METTL2A	0.01	2.275	4	1	1	1	1	378	43.5	6.01	24	1
CEPT1	Q9H8H3	Methyltransferase-like protein 7A OS=Homo sapiens OX=9606 GN=METTL7A PE=1 SV=1	METTL7A	0	14.022	16	2	3	2	1	244	28.3	8.38	66	2
CEPT1	Q6UX53	Methyltransferase-like protein 7B OS=Homo sapiens OX=9606 GN=METTL7B PE=1 SV=2	METTL7B	0	16.609	21	4	4	4	1	244	27.8	8.38	78	4
CEPT1	Q9GZY8	Mitochondrial fission factor OS=Homo sapiens OX=9606 GN=MFF PE=1 SV=1	MFF	0	8.019	11	2	2	2	1	342	38.4	8.95	25	2
CEPT1	Q8IWA4	Mitofusin-1 OS=Homo sapiens OX=9606 GN=MFN1 PE=1 SV=3	MFN1	0	11.3	4	3	5	2	1	741	84.1	6.33	97	3
CEPT1	O95140	Mitofusin-2 OS=Homo sapiens OX=9606 GN=MFN2 PE=1 SV=3	MFN2	0	54.124	27	15	19	14	1	757	86.3	6.98	217	15
CEPT1	Q9H3U5	Major facilitator superfamily domain-containing protein 1 OS=Homo sapiens OX=9606 GN=MFSD1 PE=2 SV=2	MFSD1	0.014	2.087	5	1	1	1	1	465	51.2	6.74	0	1
CEPT1	Q96ES6	Major facilitator superfamily domain-containing protein 3 OS=Homo sapiens OX=9606 GN=MFSD3 PE=1 SV=1	MFSD3	0	13.725	12	4	5	4	1	412	42.7	9.17	63	4
CEPT1	Q5TF39	Sodium-dependent glucose transporter 1 OS=Homo sapiens OX=9606 GN=MFSD4B PE=1 SV=1	MFSD4B	0.054	1.306	2	1	1	1	1	518	56.2	5.43	21	1
CEPT1	Q8TDB4	Protein MGARP OS=Homo sapiens OX=9606 GN=MGARP PE=1 SV=1	MGARP	0.014	2.069	8	1	1	1	1	240	25.4	4.44	18	1
CEPT1	Q10469	Alpha-1,6-mannosyl-glycoprotein 2-beta-N-acetylglucosaminyltransferase OS=Homo sapiens OX=9606 GN=MGAT2 PE=1 SV=1	MGAT2	0	13.51	14	5	5	5	1	447	51.5	8.76	76	5
CEPT1	Q9UQ53	Alpha-1,3-mannosyl-glycoprotein 4-beta-N-acetylglucosaminyltransferase B OS=Homo sapiens OX=9606 GN=MGAT4B PE=1 SV=1	MGAT4B	0.002	3.497	2	1	1	1	1	548	63.2	7.87	27	1
CEPT1	O60291	E3 ubiquitin-protein ligase MGRN1 OS=Homo sapiens OX=9606 GN=MGRN1 PE=1 SV=2	MGRN1	0	8.758	2	1	2	1	1	552	60.7	5.15	39	1
CEPT1	Q5XKP0	MICOS complex subunit MIC13 OS=Homo sapiens OX=9606 GN=MICOS13 PE=1 SV=1	MICOS13	0.006	2.909	17	1	1	1	1	118	13.1	9.42	27	1
CEPT1	Q9BPX6	Calcium uptake protein 1, mitochondrial OS=Homo sapiens OX=9606 GN=MICU1 PE=1 SV=1	MICU1	0.007	2.499	4	2	2	2	1	476	54.3	8.41	14	2
CEPT1	Q8IYU8	Calcium uptake protein 2, mitochondrial OS=Homo sapiens OX=9606 GN=MICU2 PE=1 SV=2	MICU2	0.025	1.699	5	1	1	1	1	434	49.6	9.09	0	1
CEPT1	O15344	E3 ubiquitin-protein ligase Midline-1 OS=Homo sapiens OX=9606 GN=MID1 PE=1 SV=1	MID1	0	5.836	3	2	2	2	1	667	75.2	6.8	32	2
CEPT1	P14174	Macrophage migration inhibitory factor OS=Homo sapiens OX=9606 GN=MIF PE=1 SV=4	MIF	0	10.196	28	2	4	2	1	115	12.5	7.88	87	2
CEPT1	Q8NAN2	Mitoguardin 1 OS=Homo sapiens OX=9606 GN=MIGA1 PE=1 SV=1	MIGA1	0	7.225	4	2	2	2	1	632	71	5.63	58	2
CEPT1	Q8N5J2	Ubiquitin carboxyl-terminal hydrolase MINDY-1 OS=Homo sapiens OX=9606 GN=MINDY1 PE=1 SV=2	MINDY1	0.002	3.409	4	2	2	2	1	469	51.7	4.86	19	2
CEPT1	Q9NXC5	GATOR complex protein MIOS OS=Homo sapiens OX=9606 GN=MIOS PE=1 SV=2	MIOS	0.055	1.287	1	1	1	1	1	875	98.5	6.73	0	1
CEPT1	Q99797	Mitochondrial intermediate peptidase OS=Homo sapiens OX=9606 GN=MIPEP PE=1 SV=2	MIPEP	0.003	3.066	3	2	3	2	1	713	80.6	7.05	31	2
CEPT1	Q9H000	Probable E3 ubiquitin-protein ligase makorin-2 OS=Homo sapiens OX=9606 GN=MKRN2 PE=1 SV=2	MKRN2	0	4.813	5	2	2	2	1	416	46.9	7.61	24	2
CEPT1	Q14165	Malectin OS=Homo sapiens OX=9606 GN=MLEC PE=1 SV=1	MLEC	0	24.148	25	6	7	6	1	292	32.2	5.41	159	6
CEPT1	P58340	Myeloid leukemia factor 1 OS=Homo sapiens OX=9606 GN=MLF1 PE=1 SV=1	MLF1	0	7.145	9	2	2	2	1	268	30.6	9.45	30	2
CEPT1	Q15773	Myeloid leukemia factor 2 OS=Homo sapiens OX=9606 GN=MLF2 PE=1 SV=1	MLF2	0	35.683	37	7	8	7	1	248	28.1	6.9	143	7
CEPT1	Q13015	Protein AF1q OS=Homo sapiens OX=9606 GN=MLLT11 PE=1 SV=1	MLLT11	0	15.308	26	1	2	1	1	90	10.1	4.54	112	1
CEPT1	Q9BVC4	Target of rapamycin complex subunit LST8 OS=Homo sapiens OX=9606 GN=MLST8 PE=1 SV=1	MLST8	0	8.101	9	2	2	2	1	326	35.9	5.86	47	2
CEPT1	Q8N4V1	Membrane magnesium transporter 1 OS=Homo sapiens OX=9606 GN=MMGT1 PE=1 SV=1	MMGT1	0	8.881	27	2	2	2	1	131	14.7	9.16	64	2
CEPT1	P51511	Matrix metalloproteinase-15 OS=Homo sapiens OX=9606 GN=MMP15 PE=1 SV=1	MMP15	0	55.493	24	11	17	11	1	669	75.8	7.46	259	11
CEPT1	Q96T76	MMS19 nucleotide excision repair protein homolog OS=Homo sapiens OX=9606 GN=MMS19 PE=1 SV=2	MMS19	0	89.517	23	20	21	20	1	1030	113.2	6.35	419	20
CEPT1	Q6ZRQ5	Protein MMS22-like OS=Homo sapiens OX=9606 GN=MMS22L PE=1 SV=3	MMS22L	0	11.185	3	2	2	2	1	1243	142.2	7.12	36	2
CEPT1	P22033	Methylmalonyl-CoA mutase, mitochondrial OS=Homo sapiens OX=9606 GN=MMUT PE=1 SV=4	MMUT	0	5.583	2	1	1	1	1	750	83.1	6.93	38	1
CEPT1	O95396	Adenylyltransferase and sulfurtransferase MOCS3 OS=Homo sapiens OX=9606 GN=MOCS3 PE=1 SV=1	MOCS3	0	5.559	3	1	1	1	1	460	49.6	6.21	44	1
CEPT1	Q13724	Mannosyl-oligosaccharide glucosidase OS=Homo sapiens OX=9606 GN=MOGS PE=1 SV=5	MOGS	0	32.794	17	10	10	10	1	837	91.9	8.9	164	10
CEPT1	Q7Z3U7	Protein MON2 homolog OS=Homo sapiens OX=9606 GN=MON2 PE=1 SV=3	MON2	0	130.747	21	33	39	33	1	1717	190.2	6.06	612	33
CEPT1	Q9UJG1	Motile sperm domain-containing protein 1 OS=Homo sapiens OX=9606 GN=MOSPD1 PE=1 SV=1	MOSPD1	0.004	2.996	5	1	1	1	1	213	24.1	7.78	0	1
CEPT1	Q9HCE1	Helicase MOV-10 OS=Homo sapiens OX=9606 GN=MOV10 PE=1 SV=2	MOV10	0	9.239	6	5	5	5	1	1003	113.6	8.82	39	5
CEPT1	Q6UVY6	DBH-like monooxygenase protein 1 OS=Homo sapiens OX=9606 GN=MOXD1 PE=1 SV=1	MOXD1	0	46.52	16	10	16	10	1	613	69.6	6.43	219	10
CEPT1	P34949	Mannose-6-phosphate isomerase OS=Homo sapiens OX=9606 GN=MPI PE=1 SV=2	MPI	0	20.859	12	4	5	4	1	423	46.6	5.95	119	4
CEPT1	Q8N594	MPN domain-containing protein OS=Homo sapiens OX=9606 GN=MPND PE=1 SV=1	MPND	0.037	1.481	3	1	1	1	1	471	50.6	5.72	0	1
CEPT1	Q00013	55 kDa erythrocyte membrane protein OS=Homo sapiens OX=9606 GN=MPP1 PE=1 SV=2	MPP1	0	17.525	16	5	6	5	1	466	52.3	7.37	84	5
CEPT1	Q14168	MAGUK p55 subfamily member 2 OS=Homo sapiens OX=9606 GN=MPP2 PE=1 SV=3	MPP2	0	18.7	9	4	5	3	1	576	64.5	6.77	69	4
CEPT1	Q9NZW5	MAGUK p55 subfamily member 6 OS=Homo sapiens OX=9606 GN=MPP6 PE=1 SV=2	MPP6	0	8.181	6	2	3	1	1	540	61.1	6.18	37	2
CEPT1	P25325	3-mercaptopyruvate sulfurtransferase OS=Homo sapiens OX=9606 GN=MPST PE=1 SV=3	MPST	0	12.32	16	2	2	2	1	297	33.2	6.6	64	2
CEPT1	P39210	Protein Mpv17 OS=Homo sapiens OX=9606 GN=MPV17 PE=1 SV=1	MPV17	0	5.911	13	1	1	1	1	176	19.7	9.47	59	1
CEPT1	Q567V2	Mpv17-like protein 2 OS=Homo sapiens OX=9606 GN=MPV17L2 PE=1 SV=2	MPV17L2	0.003	3.124	6	1	1	1	1	206	23.2	9.25	24	1
CEPT1	Q9UBG0	C-type mannose receptor 2 OS=Homo sapiens OX=9606 GN=MRC2 PE=1 SV=2	MRC2	0	6.072	2	3	3	3	1	1479	166.6	5.83	25	3
CEPT1	P49959	Double-strand break repair protein MRE11 OS=Homo sapiens OX=9606 GN=MRE11 PE=1 SV=3	MRE11	0	4.876	4	2	2	2	1	708	80.5	5.9	32	2
CEPT1	Q9BV20	Methylthioribose-1-phosphate isomerase OS=Homo sapiens OX=9606 GN=MRI1 PE=1 SV=1	MRI1	0	15.506	16	5	5	5	1	369	39.1	6.3	58	5
CEPT1	Q9UI43	rRNA methyltransferase 2, mitochondrial OS=Homo sapiens OX=9606 GN=MRM2 PE=1 SV=1	MRM2	0.017	1.943	3	1	1	1	1	246	27.4	9.5	24	1
CEPT1	Q8NDA8	Maestro heat-like repeat-containing protein family member 1 OS=Homo sapiens OX=9606 GN=MROH1 PE=2 SV=3	MROH1	0.002	3.294	1	1	1	1	1	1641	181.1	6.89	43	1
CEPT1	Q7Z7H8	39S ribosomal protein L10, mitochondrial OS=Homo sapiens OX=9606 GN=MRPL10 PE=1 SV=3	MRPL10	0.002	3.292	4	1	1	1	1	261	29.3	9.58	0	1
CEPT1	P52815	39S ribosomal protein L12, mitochondrial OS=Homo sapiens OX=9606 GN=MRPL12 PE=1 SV=2	MRPL12	0	6.205	23	2	2	2	1	198	21.3	8.87	39	2
CEPT1	Q9P015	39S ribosomal protein L15, mitochondrial OS=Homo sapiens OX=9606 GN=MRPL15 PE=1 SV=1	MRPL15	0.003	3.242	4	1	1	1	1	296	33.4	10.01	25	1
CEPT1	Q9NX20	39S ribosomal protein L16, mitochondrial OS=Homo sapiens OX=9606 GN=MRPL16 PE=1 SV=1	MRPL16	0.009	2.42	4	1	1	1	1	251	28.4	10.13	15	1
CEPT1	Q9NRX2	39S ribosomal protein L17, mitochondrial OS=Homo sapiens OX=9606 GN=MRPL17 PE=1 SV=1	MRPL17	0.035	1.513	5	1	1	1	1	175	20	10.11	0	1
CEPT1	Q9BYC9	39S ribosomal protein L20, mitochondrial OS=Homo sapiens OX=9606 GN=MRPL20 PE=1 SV=1	MRPL20	0.025	1.709	7	1	1	1	1	149	17.4	10.86	0	1
CEPT1	Q16540	39S ribosomal protein L23, mitochondrial OS=Homo sapiens OX=9606 GN=MRPL23 PE=1 SV=1	MRPL23	0.02	1.792	10	1	1	1	1	153	17.8	9.69	16	1
CEPT1	P09001	39S ribosomal protein L3, mitochondrial OS=Homo sapiens OX=9606 GN=MRPL3 PE=1 SV=1	MRPL3	0.044	1.392	4	1	1	1	1	348	38.6	9.48	0	1
CEPT1	Q9BZE1	39S ribosomal protein L37, mitochondrial OS=Homo sapiens OX=9606 GN=MRPL37 PE=1 SV=2	MRPL37	0	11.596	13	4	4	4	1	423	48.1	8.59	16	4
CEPT1	Q96DV4	39S ribosomal protein L38, mitochondrial OS=Homo sapiens OX=9606 GN=MRPL38 PE=1 SV=2	MRPL38	0.007	2.531	3	1	1	1	1	380	44.6	7.53	0	1
CEPT1	Q9NYK5	39S ribosomal protein L39, mitochondrial OS=Homo sapiens OX=9606 GN=MRPL39 PE=1 SV=3	MRPL39	0	17.429	14	5	5	5	1	338	38.7	7.65	99	5
CEPT1	Q8IXM3	39S ribosomal protein L41, mitochondrial OS=Homo sapiens OX=9606 GN=MRPL41 PE=1 SV=1	MRPL41	0.017	1.922	5	1	1	1	1	137	15.4	9.57	20	1
CEPT1	Q96GC5	39S ribosomal protein L48, mitochondrial OS=Homo sapiens OX=9606 GN=MRPL48 PE=1 SV=2	MRPL48	0.001	4.134	6	1	1	1	1	212	23.9	8.98	53	1
CEPT1	Q8N5N7	39S ribosomal protein L50, mitochondrial OS=Homo sapiens OX=9606 GN=MRPL50 PE=1 SV=2	MRPL50	0.003	3.196	9	1	1	1	1	158	18.3	7.88	15	1
CEPT1	P82912	28S ribosomal protein S11, mitochondrial OS=Homo sapiens OX=9606 GN=MRPS11 PE=1 SV=2	MRPS11	0.02	1.789	6	1	1	1	1	194	20.6	10.81	24	1
CEPT1	O15235	28S ribosomal protein S12, mitochondrial OS=Homo sapiens OX=9606 GN=MRPS12 PE=1 SV=1	MRPS12	0.027	1.644	9	1	1	1	1	138	15.2	10.29	17	1
CEPT1	O60783	28S ribosomal protein S14, mitochondrial OS=Homo sapiens OX=9606 GN=MRPS14 PE=1 SV=1	MRPS14	0.003	3.121	10	1	1	1	1	128	15.1	11.41	13	1
CEPT1	P82914	28S ribosomal protein S15, mitochondrial OS=Homo sapiens OX=9606 GN=MRPS15 PE=1 SV=1	MRPS15	0.011	2.177	4	1	1	1	1	257	29.8	10.48	26	1
CEPT1	Q9Y2R5	28S ribosomal protein S17, mitochondrial OS=Homo sapiens OX=9606 GN=MRPS17 PE=1 SV=1	MRPS17	0.039	1.456	7	1	1	1	1	130	14.5	9.85	27	1
CEPT1	Q9Y676	28S ribosomal protein S18b, mitochondrial OS=Homo sapiens OX=9606 GN=MRPS18B PE=1 SV=1	MRPS18B	0.01	2.236	6	1	1	1	1	258	29.4	9.38	0	1
CEPT1	P82650	28S ribosomal protein S22, mitochondrial OS=Homo sapiens OX=9606 GN=MRPS22 PE=1 SV=1	MRPS22	0	7.928	9	3	3	3	1	360	41.3	7.9	38	3
CEPT1	Q9Y3D9	28S ribosomal protein S23, mitochondrial OS=Homo sapiens OX=9606 GN=MRPS23 PE=1 SV=2	MRPS23	0.055	1.292	5	1	1	1	1	190	21.8	8.9	18	1
CEPT1	Q9BYN8	28S ribosomal protein S26, mitochondrial OS=Homo sapiens OX=9606 GN=MRPS26 PE=1 SV=1	MRPS26	0.017	1.96	6	1	1	1	1	205	24.2	10.39	0	1
CEPT1	Q92552	28S ribosomal protein S27, mitochondrial OS=Homo sapiens OX=9606 GN=MRPS27 PE=1 SV=3	MRPS27	0.001	6.327	8	2	2	2	1	414	47.6	6.18	24	2
CEPT1	Q9Y2Q9	28S ribosomal protein S28, mitochondrial OS=Homo sapiens OX=9606 GN=MRPS28 PE=1 SV=1	MRPS28	0.015	2.006	5	1	1	1	1	187	20.8	9.1	15	1
CEPT1	Q92665	28S ribosomal protein S31, mitochondrial OS=Homo sapiens OX=9606 GN=MRPS31 PE=1 SV=3	MRPS31	0	6.182	10	2	2	2	1	395	45.3	9.29	30	2
CEPT1	P82930	28S ribosomal protein S34, mitochondrial OS=Homo sapiens OX=9606 GN=MRPS34 PE=1 SV=2	MRPS34	0	9.939	17	4	5	4	1	218	25.6	9.98	107	4
CEPT1	P82673	28S ribosomal protein S35, mitochondrial OS=Homo sapiens OX=9606 GN=MRPS35 PE=1 SV=1	MRPS35	0.002	3.81	3	1	1	1	1	323	36.8	8.24	39	1
CEPT1	P43246	DNA mismatch repair protein Msh2 OS=Homo sapiens OX=9606 GN=MSH2 PE=1 SV=1	MSH2	0	68.085	19	17	21	17	1	934	104.7	5.77	345	17
CEPT1	P52701	DNA mismatch repair protein Msh6 OS=Homo sapiens OX=9606 GN=MSH6 PE=1 SV=2	MSH6	0	17.395	6	6	6	6	1	1360	152.7	6.9	81	6
CEPT1	O43347	RNA-binding protein Musashi homolog 1 OS=Homo sapiens OX=9606 GN=MSI1 PE=1 SV=1	MSI1	0	35.717	20	4	5	4	1	362	39.1	7.85	131	4
CEPT1	Q9BUK6	Protein misato homolog 1 OS=Homo sapiens OX=9606 GN=MSTO1 PE=1 SV=1	MSTO1	0	38.537	21	9	12	9	1	570	61.8	6.11	191	9
CEPT1	Q5VT66	Mitochondrial amidoxime-reducing component 1 OS=Homo sapiens OX=9606 GN=MTARC1 PE=1 SV=1	MTARC1	0	35.774	22	5	6	5	1	337	37.5	8.88	214	5
CEPT1	Q9NZJ7	Mitochondrial carrier homolog 1 OS=Homo sapiens OX=9606 GN=MTCH1 PE=1 SV=1	MTCH1	0	4.542	3	1	1	1	1	389	41.5	9.32	54	1
CEPT1	Q9Y6C9	Mitochondrial carrier homolog 2 OS=Homo sapiens OX=9606 GN=MTCH2 PE=1 SV=1	MTCH2	0	60.277	36	8	16	8	1	303	33.3	7.97	350	8
CEPT1	P00403	Cytochrome c oxidase subunit 2 OS=Homo sapiens OX=9606 GN=MT-CO2 PE=1 SV=1	MT-CO2	0	29.077	23	5	7	5	1	227	25.5	4.82	151	5
CEPT1	Q86UE4	Protein LYRIC OS=Homo sapiens OX=9606 GN=MTDH PE=1 SV=2	MTDH	0.003	3.25	2	1	1	1	1	582	63.8	9.32	44	1
CEPT1	Q9UDX5	Mitochondrial fission process protein 1 OS=Homo sapiens OX=9606 GN=MTFP1 PE=1 SV=1	MTFP1	0	18.264	39	6	6	6	1	166	18	9.31	119	6
CEPT1	Q15390	Mitochondrial fission regulator 1 OS=Homo sapiens OX=9606 GN=MTFR1 PE=1 SV=2	MTFR1	0.006	2.836	7	1	1	1	1	333	37	9.01	17	1
CEPT1	Q9H019	Mitochondrial fission regulator 1-like OS=Homo sapiens OX=9606 GN=MTFR1L PE=1 SV=2	MTFR1L	0	21.885	22	4	5	4	1	292	31.9	6.1	138	4
CEPT1	Q6P444	Mitochondrial fission regulator 2 OS=Homo sapiens OX=9606 GN=MTFR2 PE=1 SV=2	MTFR2	0	32.093	28	9	9	9	1	385	43.4	7.01	175	9
CEPT1	P11586	C-1-tetrahydrofolate synthase, cytoplasmic OS=Homo sapiens OX=9606 GN=MTHFD1 PE=1 SV=3	MTHFD1	0	434.465	66	59	121	58	1	935	101.5	7.3	2380	59
CEPT1	Q6UB35	Monofunctional C1-tetrahydrofolate synthase, mitochondrial OS=Homo sapiens OX=9606 GN=MTHFD1L PE=1 SV=1	MTHFD1L	0	64.219	20	16	22	15	1	978	105.7	8.06	309	16
CEPT1	P13995	Bifunctional methylenetetrahydrofolate dehydrogenase/cyclohydrolase, mitochondrial OS=Homo sapiens OX=9606 GN=MTHFD2 PE=1 SV=2	MTHFD2	0	25.07	25	6	8	6	1	350	37.9	8.73	118	6
CEPT1	P46199	Translation initiation factor IF-2, mitochondrial OS=Homo sapiens OX=9606 GN=MTIF2 PE=1 SV=2	MTIF2	0.002	3.538	1	1	1	1	1	727	81.3	7.15	39	1
CEPT1	Q13613	Myotubularin-related protein 1 OS=Homo sapiens OX=9606 GN=MTMR1 PE=1 SV=4	MTMR1	0.005	2.948	1	1	1	1	1	665	74.6	7.14	40	1
CEPT1	Q13615	Myotubularin-related protein 3 OS=Homo sapiens OX=9606 GN=MTMR3 PE=1 SV=3	MTMR3	0.007	2.587	1	1	2	1	1	1198	133.5	5.8	59	1
CEPT1	Q9Y217	Myotubularin-related protein 6 OS=Homo sapiens OX=9606 GN=MTMR6 PE=1 SV=3	MTMR6	0.033	1.558	2	1	1	1	1	621	71.9	7.66	0	1
CEPT1	Q9Y2Z2	Protein MTO1 homolog, mitochondrial OS=Homo sapiens OX=9606 GN=MTO1 PE=1 SV=2	MTO1	0	19.332	7	5	5	5	1	717	79.9	8.31	82	5
CEPT1	P42345	Serine/threonine-protein kinase mTOR OS=Homo sapiens OX=9606 GN=MTOR PE=1 SV=1	MTOR	0	76.596	12	21	21	21	1	2549	288.7	7.17	296	21
CEPT1	P58546	Myotrophin OS=Homo sapiens OX=9606 GN=MTPN PE=1 SV=2	MTPN	0.055	1.288	14	1	1	1	1	118	12.9	5.52	0	1
CEPT1	Q99707	Methionine synthase OS=Homo sapiens OX=9606 GN=MTR PE=1 SV=2	MTR	0	83.68	18	18	20	18	1	1265	140.4	5.58	385	18
CEPT1	P42285	Exosome RNA helicase MTR4 OS=Homo sapiens OX=9606 GN=MTREX PE=1 SV=3	MTREX	0	4.608	2	2	2	2	1	1042	117.7	6.52	39	2
CEPT1	Q13505	Metaxin-1 OS=Homo sapiens OX=9606 GN=MTX1 PE=1 SV=3	MTX1	0	7.142	9	3	4	3	1	466	51.4	9.79	32	3
CEPT1	O75431	Metaxin-2 OS=Homo sapiens OX=9606 GN=MTX2 PE=1 SV=1	MTX2	0.02	1.851	4	1	1	1	1	263	29.7	6.29	0	1
CEPT1	Q969V5	Mitochondrial ubiquitin ligase activator of NFKB 1 OS=Homo sapiens OX=9606 GN=MUL1 PE=1 SV=1	MUL1	0	11.777	16	3	4	3	1	352	39.8	8.13	18	3
CEPT1	Q9NR99	Matrix-remodeling-associated protein 5 OS=Homo sapiens OX=9606 GN=MXRA5 PE=1 SV=3	MXRA5	0.048	1.349	0	1	1	1	1	2828	312	8.32	0	1
CEPT1	Q9BQG0	Myb-binding protein 1A OS=Homo sapiens OX=9606 GN=MYBBP1A PE=1 SV=2	MYBBP1A	0	31.12	12	10	10	10	1	1328	148.8	9.28	96	10
CEPT1	Q9P2K5	Myelin expression factor 2 OS=Homo sapiens OX=9606 GN=MYEF2 PE=1 SV=3	MYEF2	0	9.026	8	3	3	3	1	600	64.1	8.75	31	3
CEPT1	Q9HB07	MYG1 exonuclease OS=Homo sapiens OX=9606 GN=MYG1 PE=1 SV=3	MYG1	0.006	2.888	5	2	2	2	1	376	42.5	6.77	20	2
CEPT1	P35580	Myosin-10 OS=Homo sapiens OX=9606 GN=MYH10 PE=1 SV=3	MYH10	0.062	1.195	1	1	1	1	1	1976	228.9	5.54	0	1
CEPT1	Q9UKX2	Myosin-2 OS=Homo sapiens OX=9606 GN=MYH2 PE=1 SV=1	MYH2	0.05	1.328	1	1	1	1	1	1941	222.9	5.82	0	1
CEPT1	P35579	Myosin-9 OS=Homo sapiens OX=9606 GN=MYH9 PE=1 SV=4	MYH9	0	5.515	2	3	3	3	1	1960	226.4	5.6	19	3
CEPT1	P60660	Myosin light polypeptide 6 OS=Homo sapiens OX=9606 GN=MYL6 PE=1 SV=2	MYL6	0.009	2.283	6	1	1	1	1	151	16.9	4.65	25	1
CEPT1	Q96H55	Unconventional myosin-XIX OS=Homo sapiens OX=9606 GN=MYO19 PE=1 SV=2	MYO19	0.035	1.535	1	1	1	1	1	970	109.1	7.71	13	1
CEPT1	O00159	Unconventional myosin-Ic OS=Homo sapiens OX=9606 GN=MYO1C PE=1 SV=4	MYO1C	0.042	1.435	1	1	1	1	1	1063	121.6	9.41	13	1
CEPT1	Q12965	Unconventional myosin-Ie OS=Homo sapiens OX=9606 GN=MYO1E PE=1 SV=2	MYO1E	0.071	1.131	1	1	1	1	1	1108	127	8.92	16	1
CEPT1	Q6NZ67	Mitotic-spindle organizing protein 2B OS=Homo sapiens OX=9606 GN=MZT2B PE=1 SV=1	MZT2B	0	16.411	27	2	4	2	1	158	16.2	10.15	90	2
CEPT1	P41227	N-alpha-acetyltransferase 10 OS=Homo sapiens OX=9606 GN=NAA10 PE=1 SV=1	NAA10	0.016	1.986	5	1	1	1	1	235	26.4	5.64	15	1
CEPT1	Q14CX7	N-alpha-acetyltransferase 25, NatB auxiliary subunit OS=Homo sapiens OX=9606 GN=NAA25 PE=1 SV=1	NAA25	0.007	2.568	2	1	1	1	1	972	112.2	6.64	23	1
CEPT1	E9PAV3	Nascent polypeptide-associated complex subunit alpha, muscle-specific form OS=Homo sapiens OX=9606 GN=NACA PE=1 SV=1	NACA	0.002	3.604	1	1	1	1	1	2078	205.3	9.58	30	1
CEPT1	Q96HR8	H/ACA ribonucleoprotein complex non-core subunit NAF1 OS=Homo sapiens OX=9606 GN=NAF1 PE=1 SV=2	NAF1	0	13.689	6	2	2	2	1	494	53.7	4.87	87	2
CEPT1	Q9UJ70	N-acetyl-D-glucosamine kinase OS=Homo sapiens OX=9606 GN=NAGK PE=1 SV=4	NAGK	0	8.556	11	3	3	3	1	344	37.4	6.24	46	3
CEPT1	P43490	Nicotinamide phosphoribosyltransferase OS=Homo sapiens OX=9606 GN=NAMPT PE=1 SV=1	NAMPT	0	134.04	60	25	36	25	1	491	55.5	7.15	639	25
CEPT1	P55209	Nucleosome assembly protein 1-like 1 OS=Homo sapiens OX=9606 GN=NAP1L1 PE=1 SV=1	NAP1L1	0	79.984	23	10	17	8	1	391	45.3	4.46	472	10
CEPT1	Q99733	Nucleosome assembly protein 1-like 4 OS=Homo sapiens OX=9606 GN=NAP1L4 PE=1 SV=1	NAP1L4	0	41.6	24	7	8	5	1	375	42.8	4.69	257	7
CEPT1	O43776	Asparagine--tRNA ligase, cytoplasmic OS=Homo sapiens OX=9606 GN=NARS1 PE=1 SV=1	NARS1	0	8.998	5	2	2	2	1	548	62.9	6.25	52	2
CEPT1	P49321	Nuclear autoantigenic sperm protein OS=Homo sapiens OX=9606 GN=NASP PE=1 SV=2	NASP	0.001	6.369	2	2	3	2	1	788	85.2	4.3	19	2
CEPT1	Q9H0A0	RNA cytidine acetyltransferase OS=Homo sapiens OX=9606 GN=NAT10 PE=1 SV=2	NAT10	0.01	2.258	2	1	1	1	1	1025	115.7	8.27	20	1
CEPT1	Q8WUY8	N-acetyltransferase 14 OS=Homo sapiens OX=9606 GN=NAT14 PE=1 SV=1	NAT14	0	4.986	11	2	2	2	1	206	21.6	10.74	32	2
CEPT1	Q8NEY1	Neuron navigator 1 OS=Homo sapiens OX=9606 GN=NAV1 PE=1 SV=2	NAV1	0.001	6.592	3	3	3	3	1	1877	202.3	8.07	17	3
CEPT1	Q15021	Condensin complex subunit 1 OS=Homo sapiens OX=9606 GN=NCAPD2 PE=1 SV=3	NCAPD2	0	21.477	7	8	8	8	1	1401	157.1	6.61	148	8
CEPT1	P42695	Condensin-2 complex subunit D3 OS=Homo sapiens OX=9606 GN=NCAPD3 PE=1 SV=2	NCAPD3	0	6.088	1	1	1	1	1	1498	168.8	7.5	74	1
CEPT1	Q9BPX3	Condensin complex subunit 3 OS=Homo sapiens OX=9606 GN=NCAPG PE=1 SV=1	NCAPG	0	22.242	6	6	6	6	1	1015	114.3	5.59	138	6
CEPT1	Q86XI2	Condensin-2 complex subunit G2 OS=Homo sapiens OX=9606 GN=NCAPG2 PE=1 SV=1	NCAPG2	0	10.041	4	3	3	3	1	1143	130.9	6.87	41	3
CEPT1	Q15003	Condensin complex subunit 2 OS=Homo sapiens OX=9606 GN=NCAPH PE=1 SV=3	NCAPH	0	20.985	9	6	6	6	1	741	82.5	5.06	112	6
CEPT1	Q6IBW4	Condensin-2 complex subunit H2 OS=Homo sapiens OX=9606 GN=NCAPH2 PE=1 SV=1	NCAPH2	0	4.877	5	2	2	2	1	605	68.2	4.74	39	2
CEPT1	Q09161	Nuclear cap-binding protein subunit 1 OS=Homo sapiens OX=9606 GN=NCBP1 PE=1 SV=1	NCBP1	0.007	2.609	1	1	1	1	1	790	91.8	6.43	19	1
CEPT1	Q9UBB6	Neurochondrin OS=Homo sapiens OX=9606 GN=NCDN PE=1 SV=1	NCDN	0	26.896	9	6	7	6	1	729	78.8	5.48	234	6
CEPT1	Q6PIU2	Neutral cholesterol ester hydrolase 1 OS=Homo sapiens OX=9606 GN=NCEH1 PE=1 SV=3	NCEH1	0	8.827	10	3	3	3	1	408	45.8	7.23	16	3
CEPT1	Q9NZQ3	NCK-interacting protein with SH3 domain OS=Homo sapiens OX=9606 GN=NCKIPSD PE=1 SV=1	NCKIPSD	0.002	3.465	3	2	2	2	1	722	78.9	6.38	23	2
CEPT1	P19338	Nucleolin OS=Homo sapiens OX=9606 GN=NCL PE=1 SV=3	NCL	0	125.25	30	23	28	23	1	710	76.6	4.7	604	23
CEPT1	Q969V3	Nicalin OS=Homo sapiens OX=9606 GN=NCLN PE=1 SV=2	NCLN	0	121.479	45	21	35	21	1	563	62.9	6.89	756	21
CEPT1	Q15788	Nuclear receptor coactivator 1 OS=Homo sapiens OX=9606 GN=NCOA1 PE=1 SV=3	NCOA1	0	7.176	2	2	2	2	1	1441	156.7	6.2	56	2
CEPT1	Q15596	Nuclear receptor coactivator 2 OS=Homo sapiens OX=9606 GN=NCOA2 PE=1 SV=2	NCOA2	0	33.93	8	10	10	10	1	1464	159.1	6.64	153	10
CEPT1	Q9Y6Q9	Nuclear receptor coactivator 3 OS=Homo sapiens OX=9606 GN=NCOA3 PE=1 SV=1	NCOA3	0	63.403	18	17	18	17	1	1424	155.2	7.47	381	17
CEPT1	Q9Y618	Nuclear receptor corepressor 2 OS=Homo sapiens OX=9606 GN=NCOR2 PE=1 SV=3	NCOR2	0	4.817	1	2	2	2	1	2514	273.5	7.59	25	2
CEPT1	Q68D85	Natural cytotoxicity triggering receptor 3 ligand 1 OS=Homo sapiens OX=9606 GN=NCR3LG1 PE=1 SV=1	NCR3LG1	0.025	1.714	3	1	1	1	1	454	50.8	5.59	0	1
CEPT1	Q92542	Nicastrin OS=Homo sapiens OX=9606 GN=NCSTN PE=1 SV=2	NCSTN	0	9.399	4	3	3	3	1	709	78.4	5.99	74	3
CEPT1	Q92597	Protein NDRG1 OS=Homo sapiens OX=9606 GN=NDRG1 PE=1 SV=1	NDRG1	0	8.536	10	2	3	2	1	394	42.8	5.82	29	2
CEPT1	Q9UGV2	Protein NDRG3 OS=Homo sapiens OX=9606 GN=NDRG3 PE=1 SV=2	NDRG3	0.037	1.491	3	1	1	1	1	375	41.4	5.31	0	1
CEPT1	O95299	NADH dehydrogenase [ubiquinone] 1 alpha subcomplex subunit 10, mitochondrial OS=Homo sapiens OX=9606 GN=NDUFA10 PE=1 SV=1	NDUFA10	0	38.72	26	8	10	8	1	355	40.7	8.48	154	8
CEPT1	Q9P0J0	NADH dehydrogenase [ubiquinone] 1 alpha subcomplex subunit 13 OS=Homo sapiens OX=9606 GN=NDUFA13 PE=1 SV=3	NDUFA13	0	18.742	32	4	6	4	1	144	16.7	8.43	112	4
CEPT1	O00483	Cytochrome c oxidase subunit NDUFA4 OS=Homo sapiens OX=9606 GN=NDUFA4 PE=1 SV=1	NDUFA4	0	11.267	53	3	4	3	1	81	9.4	9.38	49	3
CEPT1	Q16718	NADH dehydrogenase [ubiquinone] 1 alpha subcomplex subunit 5 OS=Homo sapiens OX=9606 GN=NDUFA5 PE=1 SV=3	NDUFA5	0.057	1.271	16	1	1	1	1	116	13.5	5.99	0	1
CEPT1	P56556	NADH dehydrogenase [ubiquinone] 1 alpha subcomplex subunit 6 OS=Homo sapiens OX=9606 GN=NDUFA6 PE=1 SV=4	NDUFA6	0.071	1.124	9	1	1	1	1	128	15.1	9.98	0	1
CEPT1	P51970	NADH dehydrogenase [ubiquinone] 1 alpha subcomplex subunit 8 OS=Homo sapiens OX=9606 GN=NDUFA8 PE=1 SV=3	NDUFA8	0	7.752	10	1	2	1	1	172	20.1	7.65	59	1
CEPT1	Q16795	NADH dehydrogenase [ubiquinone] 1 alpha subcomplex subunit 9, mitochondrial OS=Homo sapiens OX=9606 GN=NDUFA9 PE=1 SV=2	NDUFA9	0	34.032	27	8	11	8	1	377	42.5	9.8	141	8
CEPT1	Q9Y375	Complex I intermediate-associated protein 30, mitochondrial OS=Homo sapiens OX=9606 GN=NDUFAF1 PE=1 SV=2	NDUFAF1	0.002	3.402	3	1	1	1	1	327	37.7	7.64	0	1
CEPT1	Q9BU61	NADH dehydrogenase [ubiquinone] 1 alpha subcomplex assembly factor 3 OS=Homo sapiens OX=9606 GN=NDUFAF3 PE=1 SV=1	NDUFAF3	0	8.609	21	3	3	3	1	184	20.3	8.22	25	3
CEPT1	Q9P032	NADH dehydrogenase [ubiquinone] 1 alpha subcomplex assembly factor 4 OS=Homo sapiens OX=9606 GN=NDUFAF4 PE=1 SV=1	NDUFAF4	0	14.44	42	5	5	5	1	175	20.3	8.82	30	5
CEPT1	O96000	NADH dehydrogenase [ubiquinone] 1 beta subcomplex subunit 10 OS=Homo sapiens OX=9606 GN=NDUFB10 PE=1 SV=3	NDUFB10	0	12.156	29	4	4	4	1	172	20.8	8.48	71	4
CEPT1	O95168	NADH dehydrogenase [ubiquinone] 1 beta subcomplex subunit 4 OS=Homo sapiens OX=9606 GN=NDUFB4 PE=1 SV=3	NDUFB4	0.001	3.908	8	1	1	1	1	129	15.2	9.85	46	1
CEPT1	Q9Y6M9	NADH dehydrogenase [ubiquinone] 1 beta subcomplex subunit 9 OS=Homo sapiens OX=9606 GN=NDUFB9 PE=1 SV=3	NDUFB9	0	5.964	20	2	2	2	1	179	21.8	8.38	19	2
CEPT1	P28331	NADH-ubiquinone oxidoreductase 75 kDa subunit, mitochondrial OS=Homo sapiens OX=9606 GN=NDUFS1 PE=1 SV=3	NDUFS1	0	62.535	26	15	16	15	1	727	79.4	6.23	355	15
CEPT1	O75306	NADH dehydrogenase [ubiquinone] iron-sulfur protein 2, mitochondrial OS=Homo sapiens OX=9606 GN=NDUFS2 PE=1 SV=2	NDUFS2	0	75.435	48	14	26	14	1	463	52.5	7.55	225	14
CEPT1	O75489	NADH dehydrogenase [ubiquinone] iron-sulfur protein 3, mitochondrial OS=Homo sapiens OX=9606 GN=NDUFS3 PE=1 SV=1	NDUFS3	0	52.014	31	8	11	8	1	264	30.2	7.5	344	8
CEPT1	O75380	NADH dehydrogenase [ubiquinone] iron-sulfur protein 6, mitochondrial OS=Homo sapiens OX=9606 GN=NDUFS6 PE=1 SV=1	NDUFS6	0.02	1.822	12	1	1	1	1	124	13.7	8.28	0	1
CEPT1	O75251	NADH dehydrogenase [ubiquinone] iron-sulfur protein 7, mitochondrial OS=Homo sapiens OX=9606 GN=NDUFS7 PE=1 SV=3	NDUFS7	0	15.733	15	4	4	4	1	213	23.5	9.99	93	4
CEPT1	O00217	NADH dehydrogenase [ubiquinone] iron-sulfur protein 8, mitochondrial OS=Homo sapiens OX=9606 GN=NDUFS8 PE=1 SV=1	NDUFS8	0.01	2.259	4	1	1	1	1	210	23.7	6.34	51	1
CEPT1	P49821	NADH dehydrogenase [ubiquinone] flavoprotein 1, mitochondrial OS=Homo sapiens OX=9606 GN=NDUFV1 PE=1 SV=4	NDUFV1	0	19.894	14	6	6	6	1	464	50.8	8.21	70	6
CEPT1	P19404	NADH dehydrogenase [ubiquinone] flavoprotein 2, mitochondrial OS=Homo sapiens OX=9606 GN=NDUFV2 PE=1 SV=2	NDUFV2	0.016	1.991	5	1	1	1	1	249	27.4	8.06	27	1
CEPT1	Q92692	Nectin-2 OS=Homo sapiens OX=9606 GN=NECTIN2 PE=1 SV=1	NECTIN2	0.052	1.324	1	1	1	1	1	538	57.7	4.82	28	1
CEPT1	P07196	Neurofilament light polypeptide OS=Homo sapiens OX=9606 GN=NEFL PE=1 SV=3	NEFL	0	4.592	4	2	2	2	1	543	61.5	4.65	28	2
CEPT1	P07197	Neurofilament medium polypeptide OS=Homo sapiens OX=9606 GN=NEFM PE=1 SV=3	NEFM	0	18.867	11	7	7	7	1	916	102.4	4.91	82	7
CEPT1	Q8NG66	Serine/threonine-protein kinase Nek11 OS=Homo sapiens OX=9606 GN=NEK11 PE=1 SV=2	NEK11	0.074	1.102	2	1	1	1	1	645	74.1	5.06	0	1
CEPT1	Q9HC98	Serine/threonine-protein kinase Nek6 OS=Homo sapiens OX=9606 GN=NEK6 PE=1 SV=2	NEK6	0	18.584	18	4	5	1	1	313	35.7	8.03	123	4
CEPT1	Q8TDX7	Serine/threonine-protein kinase Nek7 OS=Homo sapiens OX=9606 GN=NEK7 PE=1 SV=1	NEK7	0	28.006	29	7	9	4	1	302	34.5	8.25	135	7
CEPT1	Q9H3P2	Negative elongation factor A OS=Homo sapiens OX=9606 GN=NELFA PE=1 SV=3	NELFA	0.02	1.829	3	1	1	1	1	528	57.2	9.03	0	1
CEPT1	Q8WX92	Negative elongation factor B OS=Homo sapiens OX=9606 GN=NELFB PE=1 SV=1	NELFB	0	5.832	4	2	2	2	1	580	65.7	6.13	57	2
CEPT1	Q99519	Sialidase-1 OS=Homo sapiens OX=9606 GN=NEU1 PE=1 SV=1	NEU1	0	8.545	10	3	3	3	1	415	45.4	5.88	32	3
CEPT1	Q9UQ49	Sialidase-3 OS=Homo sapiens OX=9606 GN=NEU3 PE=1 SV=1	NEU3	0	7.067	8	2	2	2	1	428	48.2	7.17	29	2
CEPT1	Q00653	Nuclear factor NF-kappa-B p100 subunit OS=Homo sapiens OX=9606 GN=NFKB2 PE=1 SV=4	NFKB2	0.006	2.785	1	1	1	1	1	900	96.7	6.25	17	1
CEPT1	Q9Y697	Cysteine desulfurase, mitochondrial OS=Homo sapiens OX=9606 GN=NFS1 PE=1 SV=3	NFS1	0	15.248	13	4	5	4	1	457	50.2	8.31	51	4
CEPT1	Q8N5V2	Ephexin-1 OS=Homo sapiens OX=9606 GN=NGEF PE=1 SV=2	NGEF	0	5.069	2	1	1	1	1	710	82.4	5.57	55	1
CEPT1	Q8NBF2	NHL repeat-containing protein 2 OS=Homo sapiens OX=9606 GN=NHLRC2 PE=1 SV=1	NHLRC2	0	4.364	3	2	2	2	1	726	79.4	5.55	26	2
CEPT1	Q9BPW8	Protein NipSnap homolog 1 OS=Homo sapiens OX=9606 GN=NIPSNAP1 PE=1 SV=1	NIPSNAP1	0	17.554	23	4	7	4	1	284	33.3	9.31	76	4
CEPT1	O75323	Protein NipSnap homolog 2 OS=Homo sapiens OX=9606 GN=NIPSNAP2 PE=1 SV=1	NIPSNAP2	0.009	2.425	3	1	1	1	1	286	33.7	9.36	39	1
CEPT1	Q9Y2I1	Nischarin OS=Homo sapiens OX=9606 GN=NISCH PE=1 SV=3	NISCH	0.003	3.047	2	2	2	2	1	1504	166.5	5.14	0	2
CEPT1	Q9NYS0	NF-kappa-B inhibitor-interacting Ras-like protein 1 OS=Homo sapiens OX=9606 GN=NKIRAS1 PE=1 SV=1	NKIRAS1	0	7.351	13	2	2	2	1	192	21.6	6.35	43	2
CEPT1	Q9NYR9	NF-kappa-B inhibitor-interacting Ras-like protein 2 OS=Homo sapiens OX=9606 GN=NKIRAS2 PE=1 SV=1	NKIRAS2	0	7.115	17	3	3	3	1	191	21.5	8.05	27	3
CEPT1	O15226	NF-kappa-B-repressing factor OS=Homo sapiens OX=9606 GN=NKRF PE=1 SV=2	NKRF	0.006	2.883	2	2	2	2	1	690	77.6	8.79	0	2
CEPT1	Q8N2Q7	Neuroligin-1 OS=Homo sapiens OX=9606 GN=NLGN1 PE=1 SV=3	NLGN1	0.052	1.325	2	1	1	1	1	863	96.3	6.39	18	1
CEPT1	Q86W24	NACHT, LRR and PYD domains-containing protein 14 OS=Homo sapiens OX=9606 GN=NLRP14 PE=1 SV=1	NLRP14	0.039	1.456	1	1	1	1	1	1093	124.7	6.61	20	1
CEPT1	Q86UT6	NLR family member X1 OS=Homo sapiens OX=9606 GN=NLRX1 PE=1 SV=1	NLRX1	0	21.503	6	5	6	5	1	975	107.5	7.37	98	5
CEPT1	P15531	Nucleoside diphosphate kinase A OS=Homo sapiens OX=9606 GN=NME1 PE=1 SV=1	NME1	0	37.772	47	6	12	2	1	152	17.1	6.19	204	6
CEPT1	P22392	Nucleoside diphosphate kinase B OS=Homo sapiens OX=9606 GN=NME2 PE=1 SV=1	NME2	0	39.943	57	7	14	3	1	152	17.3	8.41	212	7
CEPT1	Q13232	Nucleoside diphosphate kinase 3 OS=Homo sapiens OX=9606 GN=NME3 PE=1 SV=2	NME3	0	18.148	41	5	6	5	1	169	19	7.84	111	5
CEPT1	Q9Y5B8	Nucleoside diphosphate kinase 7 OS=Homo sapiens OX=9606 GN=NME7 PE=1 SV=1	NME7	0.001	3.937	5	2	2	2	1	376	42.5	6.47	27	2
CEPT1	Q9ULX3	RNA-binding protein NOB1 OS=Homo sapiens OX=9606 GN=NOB1 PE=1 SV=1	NOB1	0	13.66	12	4	6	4	1	412	46.6	7.18	101	4
CEPT1	Q9Y3T9	Nucleolar complex protein 2 homolog OS=Homo sapiens OX=9606 GN=NOC2L PE=1 SV=4	NOC2L	0	6.885	3	2	2	2	1	749	84.9	5.62	18	2
CEPT1	Q8WTT2	Nucleolar complex protein 3 homolog OS=Homo sapiens OX=9606 GN=NOC3L PE=1 SV=1	NOC3L	0.01	2.244	3	1	1	1	1	800	92.5	9.17	0	1
CEPT1	Q9BVI4	Nucleolar complex protein 4 homolog OS=Homo sapiens OX=9606 GN=NOC4L PE=1 SV=1	NOC4L	0.005	2.947	2	1	1	1	1	516	58.4	7.49	33	1
CEPT1	Q9UK39	Nocturnin OS=Homo sapiens OX=9606 GN=NOCT PE=1 SV=2	NOCT	0	19.609	18	5	6	5	1	431	48.2	7.23	90	5
CEPT1	Q9H8H0	Nucleolar protein 11 OS=Homo sapiens OX=9606 GN=NOL11 PE=1 SV=1	NOL11	0.007	2.606	2	1	1	1	1	719	81.1	6.07	0	1
CEPT1	Q5SY16	Polynucleotide 5'-hydroxyl-kinase NOL9 OS=Homo sapiens OX=9606 GN=NOL9 PE=1 SV=1	NOL9	0	7.714	4	3	4	3	1	702	79.3	9.13	48	3
CEPT1	Q5C9Z4	Nucleolar MIF4G domain-containing protein 1 OS=Homo sapiens OX=9606 GN=NOM1 PE=1 SV=1	NOM1	0	22.767	10	7	7	7	1	860	96.2	8.1	109	7
CEPT1	Q5JPE7	Nodal modulator 2 OS=Homo sapiens OX=9606 GN=NOMO2 PE=1 SV=1	NOMO2	0	14.716	4	4	5	4	1	1267	139.4	5.76	105	4
CEPT1	Q15233	Non-POU domain-containing octamer-binding protein OS=Homo sapiens OX=9606 GN=NONO PE=1 SV=4	NONO	0	82.826	34	20	30	20	1	471	54.2	8.95	294	20
CEPT1	O00567	Nucleolar protein 56 OS=Homo sapiens OX=9606 GN=NOP56 PE=1 SV=4	NOP56	0	10.957	6	3	3	3	1	594	66	9.19	63	3
CEPT1	Q9Y2X3	Nucleolar protein 58 OS=Homo sapiens OX=9606 GN=NOP58 PE=1 SV=1	NOP58	0	16.213	16	6	6	6	1	529	59.5	8.92	85	6
CEPT1	Q86U38	Nucleolar protein 9 OS=Homo sapiens OX=9606 GN=NOP9 PE=1 SV=1	NOP9	0	9.487	3	2	2	2	1	636	69.4	7.28	91	2
CEPT1	Q9Y314	Nitric oxide synthase-interacting protein OS=Homo sapiens OX=9606 GN=NOSIP PE=1 SV=1	NOSIP	0.001	3.893	6	1	1	1	1	301	33.2	8.82	18	1
CEPT1	P46531	Neurogenic locus notch homolog protein 1 OS=Homo sapiens OX=9606 GN=NOTCH1 PE=1 SV=4	NOTCH1	0.012	2.109	0	1	1	1	1	2555	272.3	5.12	0	1
CEPT1	Q04721	Neurogenic locus notch homolog protein 2 OS=Homo sapiens OX=9606 GN=NOTCH2 PE=1 SV=3	NOTCH2	0	4.946	1	2	2	2	1	2471	265.2	5.14	36	2
CEPT1	Q9UM47	Neurogenic locus notch homolog protein 3 OS=Homo sapiens OX=9606 GN=NOTCH3 PE=1 SV=2	NOTCH3	0	12.017	2	3	3	3	1	2321	243.5	5.39	72	3
CEPT1	P55786	Puromycin-sensitive aminopeptidase OS=Homo sapiens OX=9606 GN=NPEPPS PE=1 SV=2	NPEPPS	0	204.799	45	34	55	34	1	919	103.2	5.72	1038	34
CEPT1	P06748	Nucleophosmin OS=Homo sapiens OX=9606 GN=NPM1 PE=1 SV=2	NPM1	0	99.156	41	11	19	11	1	294	32.6	4.78	358	11
CEPT1	O75607	Nucleoplasmin-3 OS=Homo sapiens OX=9606 GN=NPM3 PE=1 SV=3	NPM3	0	17.598	17	2	2	2	1	178	19.3	4.63	149	2
CEPT1	Q9Y639	Neuroplastin OS=Homo sapiens OX=9606 GN=NPTN PE=1 SV=2	NPTN	0.002	3.675	3	1	1	1	1	398	44.4	7.99	34	1
CEPT1	P10589	COUP transcription factor 1 OS=Homo sapiens OX=9606 GN=NR2F1 PE=1 SV=1	NR2F1	0	5.852	3	1	1	1	1	423	46.1	8.25	85	1
CEPT1	P01111	GTPase NRas OS=Homo sapiens OX=9606 GN=NRAS PE=1 SV=1	NRAS	0	14.847	46	6	7	2	1	189	21.2	5.17	51	6
CEPT1	P56975	Pro-neuregulin-3, membrane-bound isoform OS=Homo sapiens OX=9606 GN=NRG3 PE=1 SV=1	NRG3	0.067	1.147	2	1	1	1	1	720	77.9	7.66	0	1
CEPT1	Q8IXM6	Nurim OS=Homo sapiens OX=9606 GN=NRM PE=1 SV=1	NRM	0.02	1.786	3	1	1	1	1	262	29.4	8.63	0	1
CEPT1	O60462	Neuropilin-2 OS=Homo sapiens OX=9606 GN=NRP2 PE=1 SV=3	NRP2	0.012	2.137	1	1	1	1	1	931	104.8	5.17	17	1
CEPT1	P46459	Vesicle-fusing ATPase OS=Homo sapiens OX=9606 GN=NSF PE=1 SV=3	NSF	0	35.863	17	11	13	11	1	744	82.5	6.95	178	11
CEPT1	Q9NXX6	Non-structural maintenance of chromosomes element 4 homolog A OS=Homo sapiens OX=9606 GN=NSMCE4A PE=1 SV=2	NSMCE4A	0.001	4.129	5	2	2	2	1	385	44.3	5.38	30	2
CEPT1	Q08J23	RNA cytosine C(5)-methyltransferase NSUN2 OS=Homo sapiens OX=9606 GN=NSUN2 PE=1 SV=2	NSUN2	0	33.543	17	9	9	9	1	767	86.4	6.77	149	9
CEPT1	Q96CB9	5-methylcytosine rRNA methyltransferase NSUN4 OS=Homo sapiens OX=9606 GN=NSUN4 PE=1 SV=2	NSUN4	0.004	2.976	4	1	1	1	1	384	43.1	8.18	0	1
CEPT1	Q8TEA1	tRNA (cytosine(72)-C(5))-methyltransferase NSUN6 OS=Homo sapiens OX=9606 GN=NSUN6 PE=1 SV=1	NSUN6	0	25.442	24	8	8	8	1	469	51.7	7.96	79	8
CEPT1	Q9BXI3	Cytosolic 5'-nucleotidase 1A OS=Homo sapiens OX=9606 GN=NT5C1A PE=1 SV=1	NT5C1A	0	16.198	19	5	5	5	1	368	41	6.55	56	5
CEPT1	Q9H0P0	Cytosolic 5'-nucleotidase 3A OS=Homo sapiens OX=9606 GN=NT5C3A PE=1 SV=3	NT5C3A	0	21.199	22	5	7	5	1	336	37.9	7.12	84	5
CEPT1	Q9H857	5'-nucleotidase domain-containing protein 2 OS=Homo sapiens OX=9606 GN=NT5DC2 PE=1 SV=1	NT5DC2	0	78.642	46	18	21	18	1	520	60.7	6.77	333	18
CEPT1	Q9BSD7	Cancer-related nucleoside-triphosphatase OS=Homo sapiens OX=9606 GN=NTPCR PE=1 SV=1	NTPCR	0	54.133	72	10	20	10	1	190	20.7	9.54	450	10
CEPT1	Q9Y5A7	NEDD8 ultimate buster 1 OS=Homo sapiens OX=9606 GN=NUB1 PE=1 SV=2	NUB1	0.036	1.498	1	1	1	1	1	615	70.5	5.96	0	1
CEPT1	P53384	Cytosolic Fe-S cluster assembly factor NUBP1 OS=Homo sapiens OX=9606 GN=NUBP1 PE=1 SV=2	NUBP1	0.01	2.21	3	1	1	1	1	320	34.5	5.33	23	1
CEPT1	Q9Y5Y2	Cytosolic Fe-S cluster assembly factor NUBP2 OS=Homo sapiens OX=9606 GN=NUBP2 PE=1 SV=1	NUBP2	0	31.791	23	5	7	5	1	271	28.8	5.83	186	5
CEPT1	Q8TB37	Iron-sulfur protein NUBPL OS=Homo sapiens OX=9606 GN=NUBPL PE=1 SV=3	NUBPL	0	7.33	12	3	3	3	1	319	34.1	9.04	34	3
CEPT1	Q9Y266	Nuclear migration protein nudC OS=Homo sapiens OX=9606 GN=NUDC PE=1 SV=1	NUDC	0	10.547	7	2	3	2	1	331	38.2	5.38	45	2
CEPT1	Q8NFP7	Diphosphoinositol polyphosphate phosphohydrolase 3-alpha OS=Homo sapiens OX=9606 GN=NUDT10 PE=1 SV=1	NUDT10	0	9.825	34	4	4	1	1	164	18.5	5.68	18	4
CEPT1	Q96G61	Diphosphoinositol polyphosphate phosphohydrolase 3-beta OS=Homo sapiens OX=9606 GN=NUDT11 PE=1 SV=1	NUDT11	0	13.32	34	4	5	1	1	164	18.5	5.99	18	4
CEPT1	O43809	Cleavage and polyadenylation specificity factor subunit 5 OS=Homo sapiens OX=9606 GN=NUDT21 PE=1 SV=1	NUDT21	0.001	3.969	9	2	2	2	1	227	26.2	8.82	42	2
CEPT1	Q8WV74	Nucleoside diphosphate-linked moiety X motif 8 OS=Homo sapiens OX=9606 GN=NUDT8 PE=1 SV=2	NUDT8	0.025	1.71	4	1	1	1	1	236	25.4	8.41	24	1
CEPT1	Q7Z417	Nuclear fragile X mental retardation-interacting protein 2 OS=Homo sapiens OX=9606 GN=NUFIP2 PE=1 SV=1	NUFIP2	0.002	3.442	3	1	1	1	1	695	76.1	8.7	27	1
CEPT1	P49757	Protein numb homolog OS=Homo sapiens OX=9606 GN=NUMB PE=1 SV=2	NUMB	0.025	1.728	2	1	1	1	1	651	70.8	8.51	20	1
CEPT1	P57740	Nuclear pore complex protein Nup107 OS=Homo sapiens OX=9606 GN=NUP107 PE=1 SV=1	NUP107	0	44.131	15	11	12	11	1	925	106.3	5.43	165	11
CEPT1	Q8WUM0	Nuclear pore complex protein Nup133 OS=Homo sapiens OX=9606 GN=NUP133 PE=1 SV=2	NUP133	0	58.052	21	18	18	18	1	1156	128.9	5.1	239	18
CEPT1	P49790	Nuclear pore complex protein Nup153 OS=Homo sapiens OX=9606 GN=NUP153 PE=1 SV=2	NUP153	0	5.961	3	3	3	3	1	1475	153.8	8.73	16	3
CEPT1	O75694	Nuclear pore complex protein Nup155 OS=Homo sapiens OX=9606 GN=NUP155 PE=1 SV=1	NUP155	0	81.115	19	20	24	20	1	1391	155.1	6.16	399	20
CEPT1	Q12769	Nuclear pore complex protein Nup160 OS=Homo sapiens OX=9606 GN=NUP160 PE=1 SV=3	NUP160	0.036	1.51	1	1	1	1	1	1436	162	5.5	0	1
CEPT1	Q5SRE5	Nucleoporin NUP188 OS=Homo sapiens OX=9606 GN=NUP188 PE=1 SV=1	NUP188	0	37.576	5	7	9	7	1	1749	195.9	6.73	186	7
CEPT1	Q92621	Nuclear pore complex protein Nup205 OS=Homo sapiens OX=9606 GN=NUP205 PE=1 SV=3	NUP205	0	126.161	20	31	34	31	1	2012	227.8	6.19	499	31
CEPT1	P35658	Nuclear pore complex protein Nup214 OS=Homo sapiens OX=9606 GN=NUP214 PE=1 SV=2	NUP214	0	166.215	24	32	40	32	1	2090	213.5	7.47	595	32
CEPT1	Q8NFH5	Nucleoporin NUP35 OS=Homo sapiens OX=9606 GN=NUP35 PE=1 SV=1	NUP35	0.012	2.097	4	1	1	1	1	326	34.8	9.09	0	1
CEPT1	Q8NFH3	Nucleoporin Nup43 OS=Homo sapiens OX=9606 GN=NUP43 PE=1 SV=1	NUP43	0	9.99	11	3	3	3	1	380	42.1	5.63	32	3
CEPT1	Q7Z3B4	Nucleoporin p54 OS=Homo sapiens OX=9606 GN=NUP54 PE=1 SV=2	NUP54	0	28.779	20	8	8	8	1	507	55.4	7.02	167	8
CEPT1	P37198	Nuclear pore glycoprotein p62 OS=Homo sapiens OX=9606 GN=NUP62 PE=1 SV=3	NUP62	0	72.391	26	11	16	11	1	522	53.2	5.31	259	11
CEPT1	Q9BW27	Nuclear pore complex protein Nup85 OS=Homo sapiens OX=9606 GN=NUP85 PE=1 SV=1	NUP85	0	20.704	11	6	6	6	1	656	75	5.55	96	6
CEPT1	Q99567	Nuclear pore complex protein Nup88 OS=Homo sapiens OX=9606 GN=NUP88 PE=1 SV=2	NUP88	0	146.634	35	24	38	24	1	741	83.5	5.69	651	24
CEPT1	Q8N1F7	Nuclear pore complex protein Nup93 OS=Homo sapiens OX=9606 GN=NUP93 PE=1 SV=2	NUP93	0	129.283	38	27	41	27	1	819	93.4	5.72	528	27
CEPT1	P52948	Nuclear pore complex protein Nup98-Nup96 OS=Homo sapiens OX=9606 GN=NUP98 PE=1 SV=4	NUP98	0	60.393	10	13	19	13	1	1817	197.5	6.4	255	13
CEPT1	Q9ULI1	NACHT and WD repeat domain-containing protein 2 OS=Homo sapiens OX=9606 GN=NWD2 PE=2 SV=3	NWD2	0.025	1.69	1	1	1	1	1	1742	197.3	6.24	0	1
CEPT1	Q6DKJ4	Nucleoredoxin OS=Homo sapiens OX=9606 GN=NXN PE=1 SV=2	NXN	0.009	2.299	3	1	1	1	1	435	48.4	4.97	0	1
CEPT1	P04181	Ornithine aminotransferase, mitochondrial OS=Homo sapiens OX=9606 GN=OAT PE=1 SV=1	OAT	0	135.646	49	23	34	23	1	439	48.5	7.03	742	23
CEPT1	Q5W0B1	ORC ubiquitin ligase 1 OS=Homo sapiens OX=9606 GN=OBI1 PE=1 SV=1	OBI1	0	8.118	10	4	4	4	1	726	81.1	5.72	40	4
CEPT1	Q5VST9	Obscurin OS=Homo sapiens OX=9606 GN=OBSCN PE=1 SV=3	OBSCN	0.014	2.066	0	1	2	1	1	7968	867.9	5.99	0	1
CEPT1	Q9NX40	OCIA domain-containing protein 1 OS=Homo sapiens OX=9606 GN=OCIAD1 PE=1 SV=1	OCIAD1	0	25.014	29	6	7	6	1	245	27.6	7.49	105	6
CEPT1	Q16625	Occludin OS=Homo sapiens OX=9606 GN=OCLN PE=1 SV=1	OCLN	0	10.55	11	3	3	3	1	522	59.1	6.09	22	3
CEPT1	Q5SWX8	Protein odr-4 homolog OS=Homo sapiens OX=9606 GN=ODR4 PE=1 SV=1	ODR4	0	21.864	17	6	9	6	1	454	51.1	5.92	124	6
CEPT1	O60502	Protein O-GlcNAcase OS=Homo sapiens OX=9606 GN=OGA PE=1 SV=2	OGA	0	8.139	3	2	2	2	1	916	102.8	4.91	58	2
CEPT1	Q02218	2-oxoglutarate dehydrogenase, mitochondrial OS=Homo sapiens OX=9606 GN=OGDH PE=1 SV=3	OGDH	0.064	1.171	1	1	1	1	1	1023	115.9	6.86	13	1
CEPT1	O15294	UDP-N-acetylglucosamine--peptide N-acetylglucosaminyltransferase 110 kDa subunit OS=Homo sapiens OX=9606 GN=OGT PE=1 SV=3	OGT	0	10.946	4	4	4	4	1	1046	116.9	6.7	56	4
CEPT1	Q9NTK5	Obg-like ATPase 1 OS=Homo sapiens OX=9606 GN=OLA1 PE=1 SV=2	OLA1	0.007	2.532	3	1	1	1	1	396	44.7	7.81	24	1
CEPT1	Q96E52	Metalloendopeptidase OMA1, mitochondrial OS=Homo sapiens OX=9606 GN=OMA1 PE=1 SV=1	OMA1	0	12.565	9	4	4	4	1	524	60.1	9.25	52	4
CEPT1	O60313	Dynamin-like 120 kDa protein, mitochondrial OS=Homo sapiens OX=9606 GN=OPA1 PE=1 SV=3	OPA1	0	183.803	45	37	50	37	1	960	111.6	7.87	798	37
CEPT1	Q9H6K4	Optic atrophy 3 protein OS=Homo sapiens OX=9606 GN=OPA3 PE=1 SV=1	OPA3	0.037	1.492	4	1	1	1	1	179	20	8.91	31	1
CEPT1	Q8NGZ2	Olfactory receptor 14K1 OS=Homo sapiens OX=9606 GN=OR14K1 PE=3 SV=2	OR14K1	0.065	1.155	3	1	1	1	1	314	34.8	8.41	0	1
CEPT1	Q96D31	Calcium release-activated calcium channel protein 1 OS=Homo sapiens OX=9606 GN=ORAI1 PE=1 SV=2	ORAI1	0	6.943	4	1	1	1	1	301	32.6	8.32	68	1
CEPT1	O43929	Origin recognition complex subunit 4 OS=Homo sapiens OX=9606 GN=ORC4 PE=1 SV=2	ORC4	0	35.791	18	7	9	7	1	436	50.3	8	142	7
CEPT1	O43913	Origin recognition complex subunit 5 OS=Homo sapiens OX=9606 GN=ORC5 PE=1 SV=1	ORC5	0.003	3.136	3	1	1	1	1	435	50.3	7.74	28	1
CEPT1	Q9Y5N6	Origin recognition complex subunit 6 OS=Homo sapiens OX=9606 GN=ORC6 PE=1 SV=1	ORC6	0	9.355	11	2	2	2	1	252	28.1	8.66	44	2
CEPT1	Q53FV1	ORM1-like protein 2 OS=Homo sapiens OX=9606 GN=ORMDL2 PE=1 SV=2	ORMDL2	0	14.256	17	2	3	1	1	153	17.4	9.64	116	2
CEPT1	Q8N138	ORM1-like protein 3 OS=Homo sapiens OX=9606 GN=ORMDL3 PE=1 SV=1	ORMDL3	0	13.28	17	2	3	1	1	153	17.5	9.64	105	2
CEPT1	Q13438	Protein OS-9 OS=Homo sapiens OX=9606 GN=OS9 PE=1 SV=1	OS9	0.018	1.887	2	1	1	1	1	667	75.5	4.87	0	1
CEPT1	Q9BZF1	Oxysterol-binding protein-related protein 8 OS=Homo sapiens OX=9606 GN=OSBPL8 PE=1 SV=3	OSBPL8	0	4.992	1	1	1	1	1	889	101.1	6.96	64	1
CEPT1	Q96SU4	Oxysterol-binding protein-related protein 9 OS=Homo sapiens OX=9606 GN=OSBPL9 PE=1 SV=2	OSBPL9	0.025	1.698	1	1	1	1	1	736	83.1	6.18	19	1
CEPT1	Q9NPF4	Probable tRNA N6-adenosine threonylcarbamoyltransferase OS=Homo sapiens OX=9606 GN=OSGEP PE=1 SV=1	OSGEP	0	20.089	16	5	5	5	1	335	36.4	6.35	132	5
CEPT1	Q96FW1	Ubiquitin thioesterase OTUB1 OS=Homo sapiens OX=9606 GN=OTUB1 PE=1 SV=2	OTUB1	0	24.439	16	3	5	3	1	271	31.3	4.94	134	3
CEPT1	Q01804	OTU domain-containing protein 4 OS=Homo sapiens OX=9606 GN=OTUD4 PE=1 SV=4	OTUD4	0	5.242	3	2	2	2	1	1114	124	6.71	48	2
CEPT1	Q96BN8	Ubiquitin thioesterase otulin OS=Homo sapiens OX=9606 GN=OTULIN PE=1 SV=3	OTULIN	0	39.637	27	9	11	9	1	352	40.2	5.47	182	9
CEPT1	Q15070	Mitochondrial inner membrane protein OXA1L OS=Homo sapiens OX=9606 GN=OXA1L PE=1 SV=3	OXA1L	0	43.058	20	10	16	10	1	435	48.5	9.45	172	10
CEPT1	O95747	Serine/threonine-protein kinase OSR1 OS=Homo sapiens OX=9606 GN=OXSR1 PE=1 SV=1	OXSR1	0	10.37	9	3	3	2	1	527	58	6.43	14	3
CEPT1	Q92791	Endoplasmic reticulum protein SC65 OS=Homo sapiens OX=9606 GN=P3H4 PE=1 SV=1	P3H4	0	5.027	5	2	2	2	1	437	50.3	4.77	0	2
CEPT1	P13674	Prolyl 4-hydroxylase subunit alpha-1 OS=Homo sapiens OX=9606 GN=P4HA1 PE=1 SV=2	P4HA1	0	21.527	16	7	7	7	1	534	61	6.01	73	7
CEPT1	O15460	Prolyl 4-hydroxylase subunit alpha-2 OS=Homo sapiens OX=9606 GN=P4HA2 PE=1 SV=1	P4HA2	0	5.541	6	3	3	3	1	535	60.9	5.71	32	3
CEPT1	P07237	Protein disulfide-isomerase OS=Homo sapiens OX=9606 GN=P4HB PE=1 SV=3	P4HB	0	13.382	13	6	6	6	1	508	57.1	4.87	39	6
CEPT1	Q9BRP4	Proteasomal ATPase-associated factor 1 OS=Homo sapiens OX=9606 GN=PAAF1 PE=1 SV=2	PAAF1	0	5.845	6	2	2	2	1	392	42.2	6.32	39	2
CEPT1	Q9H8K7	ATPase PAAT OS=Homo sapiens OX=9606 GN=PAAT PE=1 SV=2	PAAT	0.026	1.668	2	1	1	1	1	445	49.2	6.25	0	1
CEPT1	P11940	Polyadenylate-binding protein 1 OS=Homo sapiens OX=9606 GN=PABPC1 PE=1 SV=2	PABPC1	0	90.668	38	18	34	16	1	636	70.6	9.5	541	18
CEPT1	Q13310	Polyadenylate-binding protein 4 OS=Homo sapiens OX=9606 GN=PABPC4 PE=1 SV=1	PABPC4	0	47.068	22	11	17	9	1	644	70.7	9.26	267	11
CEPT1	Q9H813	Proton-activated chloride channel OS=Homo sapiens OX=9606 GN=PACC1 PE=1 SV=1	PACC1	0.027	1.659	2	1	1	1	1	350	40	8.88	25	1
CEPT1	Q9BTK6	PAXIP1-associated glutamate-rich protein 1 OS=Homo sapiens OX=9606 GN=PAGR1 PE=1 SV=1	PAGR1	0.007	2.522	7	1	1	1	1	254	27.7	4.46	19	1
CEPT1	P22234	Multifunctional protein ADE2 OS=Homo sapiens OX=9606 GN=PAICS PE=1 SV=3	PAICS	0	39.644	24	9	11	9	1	425	47	7.23	227	9
CEPT1	Q9ULE6	Paladin OS=Homo sapiens OX=9606 GN=PALD1 PE=1 SV=3	PALD1	0	14.275	6	4	4	4	1	856	96.7	6.54	85	4
CEPT1	Q9Y3D7	Mitochondrial import inner membrane translocase subunit TIM16 OS=Homo sapiens OX=9606 GN=PAM16 PE=1 SV=2	PAM16	0	6.177	18	1	2	1	1	125	13.8	9.7	61	1
CEPT1	Q9NVE7	4'-phosphopantetheine phosphatase OS=Homo sapiens OX=9606 GN=PANK4 PE=1 SV=1	PANK4	0	93.393	32	22	27	22	1	773	85.9	6.28	454	22
CEPT1	O95340	Bifunctional 3'-phosphoadenosine 5'-phosphosulfate synthase 2 OS=Homo sapiens OX=9606 GN=PAPSS2 PE=1 SV=2	PAPSS2	0.004	2.976	2	1	1	1	1	614	69.5	8.03	16	1
CEPT1	Q99497	Parkinson disease protein 7 OS=Homo sapiens OX=9606 GN=PARK7 PE=1 SV=2	PARK7	0	5.148	12	2	2	2	1	189	19.9	6.79	38	2
CEPT1	P09874	Poly [ADP-ribose] polymerase 1 OS=Homo sapiens OX=9606 GN=PARP1 PE=1 SV=4	PARP1	0	23.551	8	6	6	6	1	1014	113	8.88	136	6
CEPT1	Q8N5Y8	Protein mono-ADP-ribosyltransferase PARP16 OS=Homo sapiens OX=9606 GN=PARP16 PE=1 SV=2	PARP16	0	14.98	16	3	3	3	1	322	36.4	9.06	89	3
CEPT1	Q96RG2	PAS domain-containing serine/threonine-protein kinase OS=Homo sapiens OX=9606 GN=PASK PE=1 SV=3	PASK	0	15.181	5	5	5	5	1	1323	142.8	4.86	79	5
CEPT1	Q86TB9	Protein PAT1 homolog 1 OS=Homo sapiens OX=9606 GN=PATL1 PE=1 SV=2	PATL1	0	4.919	2	2	2	2	1	770	86.8	6.67	47	2
CEPT1	Q9BVG4	Protein PBDC1 OS=Homo sapiens OX=9606 GN=PBDC1 PE=1 SV=1	PBDC1	0.003	3.064	4	1	1	1	1	233	26	4.79	32	1
CEPT1	Q96KB5	Lymphokine-activated killer T-cell-originated protein kinase OS=Homo sapiens OX=9606 GN=PBK PE=1 SV=3	PBK	0.007	2.611	3	1	1	1	1	322	36.1	5.12	23	1
CEPT1	Q96AQ6	Pre-B-cell leukemia transcription factor-interacting protein 1 OS=Homo sapiens OX=9606 GN=PBXIP1 PE=1 SV=1	PBXIP1	0	17.108	8	5	5	5	1	731	80.6	5.33	77	5
CEPT1	P11498	Pyruvate carboxylase, mitochondrial OS=Homo sapiens OX=9606 GN=PC PE=1 SV=2	PC	0	622.633	70	71	186	71	1	1178	129.6	6.84	4334	71
CEPT1	Q15365	Poly(rC)-binding protein 1 OS=Homo sapiens OX=9606 GN=PCBP1 PE=1 SV=2	PCBP1	0	66.869	42	10	20	6	1	356	37.5	7.09	375	10
CEPT1	Q15366	Poly(rC)-binding protein 2 OS=Homo sapiens OX=9606 GN=PCBP2 PE=1 SV=1	PCBP2	0	101.371	45	10	32	6	1	365	38.6	6.79	450	10
CEPT1	P05165	Propionyl-CoA carboxylase alpha chain, mitochondrial OS=Homo sapiens OX=9606 GN=PCCA PE=1 SV=4	PCCA	0	332.712	53	47	120	47	1	728	80	7.52	2432	47
CEPT1	P05166	Propionyl-CoA carboxylase beta chain, mitochondrial OS=Homo sapiens OX=9606 GN=PCCB PE=1 SV=3	PCCB	0	265.703	52	28	76	28	1	539	58.2	7.64	1608	28
CEPT1	Q9P2E7	Protocadherin-10 OS=Homo sapiens OX=9606 GN=PCDH10 PE=1 SV=2	PCDH10	0.006	2.758	1	1	1	1	1	1040	112.9	4.87	20	1
CEPT1	Q3KNV8	Polycomb group RING finger protein 3 OS=Homo sapiens OX=9606 GN=PCGF3 PE=1 SV=1	PCGF3	0.006	2.717	5	1	1	1	1	242	28.1	8.22	21	1
CEPT1	Q16822	Phosphoenolpyruvate carboxykinase [GTP], mitochondrial OS=Homo sapiens OX=9606 GN=PCK2 PE=1 SV=4	PCK2	0	23.058	12	6	6	6	1	640	70.7	7.62	104	6
CEPT1	P22061	Protein-L-isoaspartate(D-aspartate) O-methyltransferase OS=Homo sapiens OX=9606 GN=PCMT1 PE=1 SV=4	PCMT1	0	54.643	51	7	13	7	1	227	24.6	7.21	147	7
CEPT1	P12004	Proliferating cell nuclear antigen OS=Homo sapiens OX=9606 GN=PCNA PE=1 SV=1	PCNA	0	78.983	57	11	33	11	1	261	28.8	4.69	800	11
CEPT1	P49585	Choline-phosphate cytidylyltransferase A OS=Homo sapiens OX=9606 GN=PCYT1A PE=1 SV=2	PCYT1A	0.004	2.98	4	1	1	1	1	367	41.7	7.25	14	1
CEPT1	Q16342	Programmed cell death protein 2 OS=Homo sapiens OX=9606 GN=PDCD2 PE=1 SV=2	PDCD2	0	10.585	9	3	3	3	1	344	38.6	5.38	66	3
CEPT1	Q9BRP1	Programmed cell death protein 2-like OS=Homo sapiens OX=9606 GN=PDCD2L PE=1 SV=1	PDCD2L	0.002	3.747	3	1	1	1	1	358	39.4	4.86	58	1
CEPT1	O75340	Programmed cell death protein 6 OS=Homo sapiens OX=9606 GN=PDCD6 PE=1 SV=1	PDCD6	0	13.829	21	4	5	4	1	191	21.9	5.4	49	4
CEPT1	Q13371	Phosducin-like protein OS=Homo sapiens OX=9606 GN=PDCL PE=1 SV=3	PDCL	0	20.058	21	5	5	5	1	301	34.3	4.73	123	5
CEPT1	Q13370	cGMP-inhibited 3',5'-cyclic phosphodiesterase B OS=Homo sapiens OX=9606 GN=PDE3B PE=1 SV=2	PDE3B	0.002	3.813	1	1	1	1	1	1112	124.3	5.91	0	1
CEPT1	O43924	Retinal rod rhodopsin-sensitive cGMP 3',5'-cyclic phosphodiesterase subunit delta OS=Homo sapiens OX=9606 GN=PDE6D PE=1 SV=1	PDE6D	0.003	3.126	8	1	1	1	1	150	17.4	5.67	16	1
CEPT1	P08559	Pyruvate dehydrogenase E1 component subunit alpha, somatic form, mitochondrial OS=Homo sapiens OX=9606 GN=PDHA1 PE=1 SV=3	PDHA1	0	59.664	38	16	20	16	1	390	43.3	8.06	187	16
CEPT1	P11177	Pyruvate dehydrogenase E1 component subunit beta, mitochondrial OS=Homo sapiens OX=9606 GN=PDHB PE=1 SV=3	PDHB	0	95.88	47	15	39	15	1	359	39.2	6.65	745	15
CEPT1	O00330	Pyruvate dehydrogenase protein X component, mitochondrial OS=Homo sapiens OX=9606 GN=PDHX PE=1 SV=3	PDHX	0	23.761	20	8	8	8	1	501	54.1	8.66	93	8
CEPT1	P30101	Protein disulfide-isomerase A3 OS=Homo sapiens OX=9606 GN=PDIA3 PE=1 SV=4	PDIA3	0	9.659	9	4	4	4	1	505	56.7	6.35	54	4
CEPT1	Q15084	Protein disulfide-isomerase A6 OS=Homo sapiens OX=9606 GN=PDIA6 PE=1 SV=1	PDIA6	0	16.611	12	4	4	4	1	440	48.1	5.08	99	4
CEPT1	Q15118	[Pyruvate dehydrogenase (acetyl-transferring)] kinase isozyme 1, mitochondrial OS=Homo sapiens OX=9606 GN=PDK1 PE=1 SV=1	PDK1	0	27.328	18	7	8	7	1	436	49.2	8.81	182	7
CEPT1	Q15120	[Pyruvate dehydrogenase (acetyl-transferring)] kinase isozyme 3, mitochondrial OS=Homo sapiens OX=9606 GN=PDK3 PE=1 SV=1	PDK3	0	11.29	14	4	4	4	1	406	46.9	8.37	45	4
CEPT1	P50479	PDZ and LIM domain protein 4 OS=Homo sapiens OX=9606 GN=PDLIM4 PE=1 SV=2	PDLIM4	0.015	2.002	4	1	1	1	1	330	35.4	7.91	14	1
CEPT1	Q96HC4	PDZ and LIM domain protein 5 OS=Homo sapiens OX=9606 GN=PDLIM5 PE=1 SV=5	PDLIM5	0	4.733	5	2	2	2	1	596	63.9	8.21	46	2
CEPT1	Q9NR12	PDZ and LIM domain protein 7 OS=Homo sapiens OX=9606 GN=PDLIM7 PE=1 SV=1	PDLIM7	0	6.17	8	3	3	3	1	457	49.8	8.41	25	3
CEPT1	Q9P0J1	[Pyruvate dehydrogenase [acetyl-transferring]]-phosphatase 1, mitochondrial OS=Homo sapiens OX=9606 GN=PDP1 PE=1 SV=3	PDP1	0	38.966	32	10	10	10	1	537	61	6.67	153	10
CEPT1	Q9P2J9	[Pyruvate dehydrogenase [acetyl-transferring]]-phosphatase 2, mitochondrial OS=Homo sapiens OX=9606 GN=PDP2 PE=2 SV=2	PDP2	0.007	2.57	2	1	1	1	1	529	59.9	6.07	35	1
CEPT1	Q29RF7	Sister chromatid cohesion protein PDS5 homolog A OS=Homo sapiens OX=9606 GN=PDS5A PE=1 SV=1	PDS5A	0	11.401	2	3	4	3	1	1337	150.7	7.91	75	3
CEPT1	Q6P996	Pyridoxal-dependent decarboxylase domain-containing protein 1 OS=Homo sapiens OX=9606 GN=PDXDC1 PE=1 SV=2	PDXDC1	0	60.06	28	14	20	14	1	788	86.7	5.38	275	14
CEPT1	A5PLL7	Plasmanylethanolamine desaturase OS=Homo sapiens OX=9606 GN=PEDS1 PE=1 SV=3	PEDS1	0.01	2.228	6	1	1	1	1	270	31.1	6.83	0	1
CEPT1	Q9UBV8	Peflin OS=Homo sapiens OX=9606 GN=PEF1 PE=1 SV=1	PEF1	0	10.956	8	2	2	2	1	284	30.4	6.54	74	2
CEPT1	Q9BRX2	Protein pelota homolog OS=Homo sapiens OX=9606 GN=PELO PE=1 SV=2	PELO	0	92.595	42	13	24	13	1	385	43.3	6.34	531	13
CEPT1	O43933	Peroxisome biogenesis factor 1 OS=Homo sapiens OX=9606 GN=PEX1 PE=1 SV=1	PEX1	0	38.306	11	14	17	14	1	1283	142.8	6.33	194	14
CEPT1	P40855	Peroxisomal biogenesis factor 19 OS=Homo sapiens OX=9606 GN=PEX19 PE=1 SV=1	PEX19	0	44.097	41	10	12	10	1	299	32.8	4.34	173	10
CEPT1	P56589	Peroxisomal biogenesis factor 3 OS=Homo sapiens OX=9606 GN=PEX3 PE=1 SV=1	PEX3	0	4.756	3	1	1	1	1	373	42.1	8.15	55	1
CEPT1	Q13608	Peroxisome assembly factor 2 OS=Homo sapiens OX=9606 GN=PEX6 PE=1 SV=2	PEX6	0.001	3.948	4	2	2	2	1	980	104	6.34	46	2
CEPT1	O15067	Phosphoribosylformylglycinamidine synthase OS=Homo sapiens OX=9606 GN=PFAS PE=1 SV=4	PFAS	0	66.442	17	17	18	17	1	1338	144.6	5.76	321	17
CEPT1	Q9UHV9	Prefoldin subunit 2 OS=Homo sapiens OX=9606 GN=PFDN2 PE=1 SV=1	PFDN2	0	12.064	33	4	4	4	1	154	16.6	6.58	60	4
CEPT1	Q16875	6-phosphofructo-2-kinase/fructose-2,6-bisphosphatase 3 OS=Homo sapiens OX=9606 GN=PFKFB3 PE=1 SV=1	PFKFB3	0.001	4.213	3	1	1	1	1	520	59.6	8.21	21	1
CEPT1	P17858	ATP-dependent 6-phosphofructokinase, liver type OS=Homo sapiens OX=9606 GN=PFKL PE=1 SV=6	PFKL	0	70.718	23	14	20	10	1	780	85	7.5	405	14
CEPT1	P08237	ATP-dependent 6-phosphofructokinase, muscle type OS=Homo sapiens OX=9606 GN=PFKM PE=1 SV=2	PFKM	0	77.63	31	18	26	15	1	780	85.1	7.99	397	18
CEPT1	Q01813	ATP-dependent 6-phosphofructokinase, platelet type OS=Homo sapiens OX=9606 GN=PFKP PE=1 SV=2	PFKP	0	97.72	28	22	27	18	1	784	85.5	7.55	476	22
CEPT1	P35080	Profilin-2 OS=Homo sapiens OX=9606 GN=PFN2 PE=1 SV=3	PFN2	0	8.164	16	2	2	2	1	140	15	6.99	71	2
CEPT1	Q96HS1	Serine/threonine-protein phosphatase PGAM5, mitochondrial OS=Homo sapiens OX=9606 GN=PGAM5 PE=1 SV=2	PGAM5	0	12.184	14	4	4	4	1	289	32	8.68	51	4
CEPT1	Q9BRR3	Post-GPI attachment to proteins factor 4 OS=Homo sapiens OX=9606 GN=PGAP4 PE=1 SV=1	PGAP4	0	11.156	9	4	5	4	1	403	46.6	7.59	49	4
CEPT1	P00558	Phosphoglycerate kinase 1 OS=Homo sapiens OX=9606 GN=PGK1 PE=1 SV=3	PGK1	0	5.026	8	2	2	2	1	417	44.6	8.1	0	2
CEPT1	O95336	6-phosphogluconolactonase OS=Homo sapiens OX=9606 GN=PGLS PE=1 SV=2	PGLS	0.003	3.164	10	2	2	2	1	258	27.5	6.05	27	2
CEPT1	O95394	Phosphoacetylglucosamine mutase OS=Homo sapiens OX=9606 GN=PGM3 PE=1 SV=1	PGM3	0	44.017	27	11	16	11	1	542	59.8	6.25	207	11
CEPT1	A6NDG6	Glycerol-3-phosphate phosphatase OS=Homo sapiens OX=9606 GN=PGP PE=1 SV=1	PGP	0	6.872	7	2	2	2	1	321	34	6.14	33	2
CEPT1	O00264	Membrane-associated progesterone receptor component 1 OS=Homo sapiens OX=9606 GN=PGRMC1 PE=1 SV=3	PGRMC1	0	70.207	48	13	32	13	1	195	21.7	4.7	624	13
CEPT1	O15173	Membrane-associated progesterone receptor component 2 OS=Homo sapiens OX=9606 GN=PGRMC2 PE=1 SV=1	PGRMC2	0	21.753	16	4	5	4	1	223	23.8	4.88	141	4
CEPT1	Q32NB8	CDP-diacylglycerol--glycerol-3-phosphate 3-phosphatidyltransferase, mitochondrial OS=Homo sapiens OX=9606 GN=PGS1 PE=2 SV=1	PGS1	0	8.051	8	4	4	4	1	556	62.7	8.9	37	4
CEPT1	P35232	Prohibitin OS=Homo sapiens OX=9606 GN=PHB PE=1 SV=1	PHB	0	142.931	76	22	37	22	1	272	29.8	5.76	879	22
CEPT1	Q99623	Prohibitin-2 OS=Homo sapiens OX=9606 GN=PHB2 PE=1 SV=2	PHB2	0	136.136	67	20	34	20	1	299	33.3	9.83	818	20
CEPT1	Q8IWS0	PHD finger protein 6 OS=Homo sapiens OX=9606 GN=PHF6 PE=1 SV=1	PHF6	0.009	2.324	2	1	1	1	1	365	41.3	8.68	18	1
CEPT1	Q9UPP1	Histone lysine demethylase PHF8 OS=Homo sapiens OX=9606 GN=PHF8 PE=1 SV=3	PHF8	0.003	3.197	1	1	1	1	1	1060	117.8	8.72	28	1
CEPT1	O43175	D-3-phosphoglycerate dehydrogenase OS=Homo sapiens OX=9606 GN=PHGDH PE=1 SV=4	PHGDH	0	148.902	35	19	39	19	1	533	56.6	6.71	1128	19
CEPT1	P46020	Phosphorylase b kinase regulatory subunit alpha, skeletal muscle isoform OS=Homo sapiens OX=9606 GN=PHKA1 PE=1 SV=2	PHKA1	0	17.116	8	6	8	6	1	1223	137.2	6.19	39	6
CEPT1	P46019	Phosphorylase b kinase regulatory subunit alpha, liver isoform OS=Homo sapiens OX=9606 GN=PHKA2 PE=1 SV=1	PHKA2	0	8.02	3	3	3	3	1	1235	138.3	6.44	16	3
CEPT1	Q93100	Phosphorylase b kinase regulatory subunit beta OS=Homo sapiens OX=9606 GN=PHKB PE=1 SV=3	PHKB	0	14.741	6	6	6	6	1	1093	124.8	6.95	23	6
CEPT1	P15735	Phosphorylase b kinase gamma catalytic chain, liver/testis isoform OS=Homo sapiens OX=9606 GN=PHKG2 PE=1 SV=1	PHKG2	0	23.457	22	7	8	7	1	406	46.4	6.38	100	7
CEPT1	Q9BTU6	Phosphatidylinositol 4-kinase type 2-alpha OS=Homo sapiens OX=9606 GN=PI4K2A PE=1 SV=1	PI4K2A	0	4.867	5	2	2	2	1	479	54	8.29	48	2
CEPT1	P42356	Phosphatidylinositol 4-kinase alpha OS=Homo sapiens OX=9606 GN=PI4KA PE=1 SV=4	PI4KA	0	36.654	6	10	13	10	1	2102	236.7	7.06	185	10
CEPT1	O75925	E3 SUMO-protein ligase PIAS1 OS=Homo sapiens OX=9606 GN=PIAS1 PE=1 SV=2	PIAS1	0.01	2.208	2	1	1	1	1	651	71.8	7.3	0	1
CEPT1	Q5H8A4	GPI ethanolamine phosphate transferase 2 OS=Homo sapiens OX=9606 GN=PIGG PE=1 SV=1	PIGG	0	6.648	3	2	2	2	1	983	108.1	7.15	62	2
CEPT1	Q92643	GPI-anchor transamidase OS=Homo sapiens OX=9606 GN=PIGK PE=1 SV=2	PIGK	0	31.241	28	8	9	8	1	395	45.2	6.16	159	8
CEPT1	Q8TEQ8	GPI ethanolamine phosphate transferase 3 OS=Homo sapiens OX=9606 GN=PIGO PE=1 SV=3	PIGO	0.001	4.202	2	2	2	2	1	1089	118.6	8.12	24	2
CEPT1	Q96S52	GPI transamidase component PIG-S OS=Homo sapiens OX=9606 GN=PIGS PE=1 SV=3	PIGS	0	68.771	29	11	13	11	1	555	61.6	6.49	319	11
CEPT1	Q969N2	GPI transamidase component PIG-T OS=Homo sapiens OX=9606 GN=PIGT PE=1 SV=1	PIGT	0	42.195	17	9	12	9	1	578	65.7	8.38	148	9
CEPT1	Q8TBF5	Phosphatidylinositol-glycan biosynthesis class X protein OS=Homo sapiens OX=9606 GN=PIGX PE=2 SV=3	PIGX	0	8.949	10	2	2	2	1	258	28.8	6.33	61	2
CEPT1	Q8NEB9	Phosphatidylinositol 3-kinase catalytic subunit type 3 OS=Homo sapiens OX=9606 GN=PIK3C3 PE=1 SV=1	PIK3C3	0.008	2.445	3	2	2	2	1	887	101.5	6.81	0	2
CEPT1	O00459	Phosphatidylinositol 3-kinase regulatory subunit beta OS=Homo sapiens OX=9606 GN=PIK3R2 PE=1 SV=2	PIK3R2	0	4.401	3	2	2	2	1	728	81.5	6.43	34	2
CEPT1	Q99570	Phosphoinositide 3-kinase regulatory subunit 4 OS=Homo sapiens OX=9606 GN=PIK3R4 PE=1 SV=3	PIK3R4	0	9.988	4	4	4	4	1	1358	153	7.17	45	4
CEPT1	Q8TBX8	Phosphatidylinositol 5-phosphate 4-kinase type-2 gamma OS=Homo sapiens OX=9606 GN=PIP4K2C PE=1 SV=3	PIP4K2C	0.006	2.796	3	1	1	1	1	421	47.3	6.84	16	1
CEPT1	Q9UG56	Phosphatidylserine decarboxylase proenzyme, mitochondrial OS=Homo sapiens OX=9606 GN=PISD PE=1 SV=4	PISD	0	13.319	11	4	5	4	1	409	46.6	9.42	69	4
CEPT1	Q9GZP4	PITH domain-containing protein 1 OS=Homo sapiens OX=9606 GN=PITHD1 PE=1 SV=1	PITHD1	0.015	2.014	4	1	1	1	1	211	24.2	5.74	16	1
CEPT1	P48739	Phosphatidylinositol transfer protein beta isoform OS=Homo sapiens OX=9606 GN=PITPNB PE=1 SV=2	PITPNB	0	5.375	12	2	2	2	1	271	31.5	6.87	32	2
CEPT1	Q5JRX3	Presequence protease, mitochondrial OS=Homo sapiens OX=9606 GN=PITRM1 PE=1 SV=3	PITRM1	0.001	3.907	2	2	2	2	1	1037	117.3	6.92	0	2
CEPT1	Q8NG27	E3 ubiquitin-protein ligase Praja-1 OS=Homo sapiens OX=9606 GN=PJA1 PE=1 SV=2	PJA1	0	19.797	12	4	5	3	1	643	71	5.17	92	4
CEPT1	O43164	E3 ubiquitin-protein ligase Praja-2 OS=Homo sapiens OX=9606 GN=PJA2 PE=1 SV=4	PJA2	0	15.65	11	4	4	3	1	708	78.2	4.39	45	4
CEPT1	P14618	Pyruvate kinase PKM OS=Homo sapiens OX=9606 GN=PKM PE=1 SV=4	PKM	0	168.939	56	26	52	26	1	531	57.9	7.84	868	26
CEPT1	Q99959	Plakophilin-2 OS=Homo sapiens OX=9606 GN=PKP2 PE=1 SV=2	PKP2	0.059	1.244	1	1	1	1	1	881	97.4	9.33	0	1
CEPT1	Q9Y263	Phospholipase A-2-activating protein OS=Homo sapiens OX=9606 GN=PLAA PE=1 SV=2	PLAA	0.002	3.602	3	2	2	2	1	795	87.1	6.37	38	2
CEPT1	Q0VAA5	PI-PLC X domain-containing protein 2 OS=Homo sapiens OX=9606 GN=PLCXD2 PE=2 SV=1	PLCXD2	0.028	1.634	3	1	1	1	1	305	34.8	9.44	0	1
CEPT1	Q8IV08	5'-3' exonuclease PLD3 OS=Homo sapiens OX=9606 GN=PLD3 PE=1 SV=1	PLD3	0	20.804	14	6	7	6	1	490	54.7	6.47	155	6
CEPT1	Q15149	Plectin OS=Homo sapiens OX=9606 GN=PLEC PE=1 SV=3	PLEC	0	19.147	1	4	5	3	1	4684	531.5	5.96	50	4
CEPT1	Q96JA3	Pleckstrin homology domain-containing family A member 8 OS=Homo sapiens OX=9606 GN=PLEKHA8 PE=1 SV=3	PLEKHA8	0.007	2.666	2	1	1	1	1	519	58.2	5.11	26	1
CEPT1	Q9UF11	Pleckstrin homology domain-containing family B member 1 OS=Homo sapiens OX=9606 GN=PLEKHB1 PE=1 SV=1	PLEKHB1	0.068	1.139	5	1	1	1	1	243	27.2	7.39	0	1
CEPT1	Q58EX7	Puratrophin-1 OS=Homo sapiens OX=9606 GN=PLEKHG4 PE=1 SV=1	PLEKHG4	0	12.143	3	3	3	3	1	1191	130.7	5.64	59	3
CEPT1	Q6ZWE6	Pleckstrin homology domain-containing family M member 3 OS=Homo sapiens OX=9606 GN=PLEKHM3 PE=2 SV=2	PLEKHM3	0.029	1.597	1	1	1	1	1	761	87.1	7.09	0	1
CEPT1	Q99541	Perilipin-2 OS=Homo sapiens OX=9606 GN=PLIN2 PE=1 SV=2	PLIN2	0.017	1.905	3	1	1	1	1	437	48	6.8	22	1
CEPT1	P53350	Serine/threonine-protein kinase PLK1 OS=Homo sapiens OX=9606 GN=PLK1 PE=1 SV=1	PLK1	0.009	2.411	2	1	1	1	1	603	68.2	8.91	16	1
CEPT1	Q02809	Procollagen-lysine,2-oxoglutarate 5-dioxygenase 1 OS=Homo sapiens OX=9606 GN=PLOD1 PE=1 SV=2	PLOD1	0	29.352	18	9	10	9	1	727	83.5	6.95	70	9
CEPT1	O00469	Procollagen-lysine,2-oxoglutarate 5-dioxygenase 2 OS=Homo sapiens OX=9606 GN=PLOD2 PE=1 SV=2	PLOD2	0	54.332	22	13	14	13	1	737	84.6	6.71	346	13
CEPT1	Q8IY26	Phospholipid phosphatase 6 OS=Homo sapiens OX=9606 GN=PLPP6 PE=1 SV=3	PLPP6	0.003	3.252	3	1	1	1	1	295	32.2	9.99	40	1
CEPT1	P13797	Plastin-3 OS=Homo sapiens OX=9606 GN=PLS3 PE=1 SV=4	PLS3	0	44.024	18	9	12	9	1	630	70.8	5.6	225	9
CEPT1	O15162	Phospholipid scramblase 1 OS=Homo sapiens OX=9606 GN=PLSCR1 PE=1 SV=1	PLSCR1	0	5.704	8	2	2	2	1	318	35	4.94	49	2
CEPT1	O15031	Plexin-B2 OS=Homo sapiens OX=9606 GN=PLXNB2 PE=1 SV=3	PLXNB2	0.025	1.712	0	1	1	1	1	1838	205	6.24	0	1
CEPT1	Q8IYS1	Peptidase M20 domain-containing protein 2 OS=Homo sapiens OX=9606 GN=PM20D2 PE=1 SV=2	PM20D2	0	17.361	16	5	6	5	1	436	47.7	5.85	37	5
CEPT1	Q6P1K2	Polyamine-modulated factor 1 OS=Homo sapiens OX=9606 GN=PMF1 PE=1 SV=2	PMF1	0.017	1.923	5	1	1	1	1	205	23.3	5.49	0	1
CEPT1	P29590	Protein PML OS=Homo sapiens OX=9606 GN=PML PE=1 SV=3	PML	0	14.563	5	4	4	4	1	882	97.5	6.21	60	4
CEPT1	Q92871	Phosphomannomutase 1 OS=Homo sapiens OX=9606 GN=PMM1 PE=1 SV=2	PMM1	0	4.919	6	1	1	1	1	262	29.7	5.74	34	1
CEPT1	O15305	Phosphomannomutase 2 OS=Homo sapiens OX=9606 GN=PMM2 PE=1 SV=1	PMM2	0.002	3.441	8	2	2	2	1	246	28.1	6.77	19	2
CEPT1	O75439	Mitochondrial-processing peptidase subunit beta OS=Homo sapiens OX=9606 GN=PMPCB PE=1 SV=2	PMPCB	0	17.851	13	6	6	6	1	489	54.3	6.83	88	6
CEPT1	Q96AD5	Patatin-like phospholipase domain-containing protein 2 OS=Homo sapiens OX=9606 GN=PNPLA2 PE=1 SV=1	PNPLA2	0.001	4.109	3	1	1	1	1	504	55.3	7.08	41	1
CEPT1	Q8IY17	Patatin-like phospholipase domain-containing protein 6 OS=Homo sapiens OX=9606 GN=PNPLA6 PE=1 SV=3	PNPLA6	0	28.543	9	7	7	7	1	1375	150.9	7.74	126	7
CEPT1	Q9NP80	Calcium-independent phospholipase A2-gamma OS=Homo sapiens OX=9606 GN=PNPLA8 PE=1 SV=1	PNPLA8	0	5.815	2	2	2	2	1	782	88.4	9.23	53	2
CEPT1	Q9NVS9	Pyridoxine-5'-phosphate oxidase OS=Homo sapiens OX=9606 GN=PNPO PE=1 SV=1	PNPO	0.014	2.042	8	1	1	1	1	261	30	7.06	0	1
CEPT1	Q8TCS8	Polyribonucleotide nucleotidyltransferase 1, mitochondrial OS=Homo sapiens OX=9606 GN=PNPT1 PE=1 SV=2	PNPT1	0.002	3.694	2	2	2	2	1	783	85.9	7.77	0	2
CEPT1	Q14181	DNA polymerase alpha subunit B OS=Homo sapiens OX=9606 GN=POLA2 PE=1 SV=2	POLA2	0	7.502	6	2	2	2	1	598	65.9	5.24	32	2
CEPT1	P28340	DNA polymerase delta catalytic subunit OS=Homo sapiens OX=9606 GN=POLD1 PE=1 SV=2	POLD1	0	29.898	10	11	13	10	1	1107	123.6	7.03	154	11
CEPT1	P49005	DNA polymerase delta subunit 2 OS=Homo sapiens OX=9606 GN=POLD2 PE=1 SV=1	POLD2	0	33.432	17	6	7	6	1	469	51.3	5.58	222	6
CEPT1	Q15054	DNA polymerase delta subunit 3 OS=Homo sapiens OX=9606 GN=POLD3 PE=1 SV=2	POLD3	0	26.23	15	6	8	6	1	466	51.4	9.35	148	6
CEPT1	Q9Y2S7	Polymerase delta-interacting protein 2 OS=Homo sapiens OX=9606 GN=POLDIP2 PE=1 SV=1	POLDIP2	0	16.684	30	8	8	8	1	368	42	8.63	18	8
CEPT1	P56282	DNA polymerase epsilon subunit 2 OS=Homo sapiens OX=9606 GN=POLE2 PE=1 SV=2	POLE2	0.037	1.48	3	1	1	1	1	527	59.5	6.35	18	1
CEPT1	Q9NR33	DNA polymerase epsilon subunit 4 OS=Homo sapiens OX=9606 GN=POLE4 PE=1 SV=2	POLE4	0	7.38	15	1	1	1	1	117	12.2	4.92	73	1
CEPT1	P54098	DNA polymerase subunit gamma-1 OS=Homo sapiens OX=9606 GN=POLG PE=1 SV=1	POLG	0	16.907	6	5	5	5	1	1239	139.5	6.9	58	5
CEPT1	O15160	DNA-directed RNA polymerases I and III subunit RPAC1 OS=Homo sapiens OX=9606 GN=POLR1C PE=1 SV=1	POLR1C	0.072	1.117	3	1	1	1	1	346	39.2	5.5	0	1
CEPT1	P30876	DNA-directed RNA polymerase II subunit RPB2 OS=Homo sapiens OX=9606 GN=POLR2B PE=1 SV=1	POLR2B	0	28.279	8	7	8	7	1	1174	133.8	6.87	127	7
CEPT1	P52434	DNA-directed RNA polymerases I, II, and III subunit RPABC3 OS=Homo sapiens OX=9606 GN=POLR2H PE=1 SV=4	POLR2H	0	15.621	23	3	3	3	1	150	17.1	4.68	118	3
CEPT1	Q8WZA1	Protein O-linked-mannose beta-1,2-N-acetylglucosaminyltransferase 1 OS=Homo sapiens OX=9606 GN=POMGNT1 PE=1 SV=2	POMGNT1	0	9.283	13	5	6	5	1	660	75.2	6.83	21	5
CEPT1	Q8NAT1	Protein O-linked-mannose beta-1,4-N-acetylglucosaminyltransferase 2 OS=Homo sapiens OX=9606 GN=POMGNT2 PE=1 SV=1	POMGNT2	0.027	1.642	2	1	1	1	1	580	66.6	8.57	0	1
CEPT1	Q15165	Serum paraoxonase/arylesterase 2 OS=Homo sapiens OX=9606 GN=PON2 PE=1 SV=4	PON2	0	37.397	32	6	7	6	1	354	39.4	5.6	117	6
CEPT1	O75817	Ribonuclease P protein subunit p20 OS=Homo sapiens OX=9606 GN=POP7 PE=1 SV=2	POP7	0.064	1.179	7	1	2	1	1	140	15.6	8.94	0	1
CEPT1	P16435	NADPH--cytochrome P450 reductase OS=Homo sapiens OX=9606 GN=POR PE=1 SV=2	POR	0	14.178	10	7	8	7	1	677	76.6	5.58	70	7
CEPT1	A5A3E0	POTE ankyrin domain family member F OS=Homo sapiens OX=9606 GN=POTEF PE=1 SV=2	POTEF	0	74.916	7	8	48	1	1	1075	121.4	6.2	1185	8
CEPT1	Q15181	Inorganic pyrophosphatase OS=Homo sapiens OX=9606 GN=PPA1 PE=1 SV=2	PPA1	0	25.71	45	8	9	7	1	289	32.6	5.86	56	8
CEPT1	Q9H2U2	Inorganic pyrophosphatase 2, mitochondrial OS=Homo sapiens OX=9606 GN=PPA2 PE=1 SV=2	PPA2	0	25.637	30	8	8	7	1	334	37.9	7.39	101	8
CEPT1	Q06203	Amidophosphoribosyltransferase OS=Homo sapiens OX=9606 GN=PPAT PE=1 SV=1	PPAT	0.005	2.941	2	1	1	1	1	517	57.4	6.76	22	1
CEPT1	Q13136	Liprin-alpha-1 OS=Homo sapiens OX=9606 GN=PPFIA1 PE=1 SV=1	PPFIA1	0.073	1.109	1	1	1	1	1	1202	135.7	6.29	0	1
CEPT1	P62937	Peptidyl-prolyl cis-trans isomerase A OS=Homo sapiens OX=9606 GN=PPIA PE=1 SV=2	PPIA	0	28.185	43	7	11	7	1	165	18	7.81	146	7
CEPT1	Q08752	Peptidyl-prolyl cis-trans isomerase D OS=Homo sapiens OX=9606 GN=PPID PE=1 SV=3	PPID	0	10.133	11	4	5	4	1	370	40.7	7.21	32	4
CEPT1	Q6PFW1	Inositol hexakisphosphate and diphosphoinositol-pentakisphosphate kinase 1 OS=Homo sapiens OX=9606 GN=PPIP5K1 PE=1 SV=1	PPIP5K1	0.048	1.352	1	1	1	1	1	1433	159.4	5.4	0	1
CEPT1	P35813	Protein phosphatase 1A OS=Homo sapiens OX=9606 GN=PPM1A PE=1 SV=1	PPM1A	0	32.428	24	7	9	5	1	382	42.4	5.36	130	7
CEPT1	O75688	Protein phosphatase 1B OS=Homo sapiens OX=9606 GN=PPM1B PE=1 SV=1	PPM1B	0	19.247	15	6	6	4	1	479	52.6	5.05	72	6
CEPT1	Q8WY54	Protein phosphatase 1E OS=Homo sapiens OX=9606 GN=PPM1E PE=1 SV=3	PPM1E	0	4.544	1	1	1	1	1	755	83.9	5.01	54	1
CEPT1	P49593	Protein phosphatase 1F OS=Homo sapiens OX=9606 GN=PPM1F PE=1 SV=3	PPM1F	0	86.507	55	16	22	16	1	454	49.8	5.1	329	16
CEPT1	O15355	Protein phosphatase 1G OS=Homo sapiens OX=9606 GN=PPM1G PE=1 SV=1	PPM1G	0	82.33	36	15	30	15	1	546	59.2	4.36	583	15
CEPT1	Q8N3J5	Protein phosphatase 1K, mitochondrial OS=Homo sapiens OX=9606 GN=PPM1K PE=1 SV=1	PPM1K	0.025	1.704	3	1	1	1	1	372	41	6.74	20	1
CEPT1	Q9Y570	Protein phosphatase methylesterase 1 OS=Homo sapiens OX=9606 GN=PPME1 PE=1 SV=3	PPME1	0.003	3.142	3	1	1	1	1	386	42.3	5.97	34	1
CEPT1	P50336	Protoporphyrinogen oxidase OS=Homo sapiens OX=9606 GN=PPOX PE=1 SV=1	PPOX	0	25.805	21	6	6	6	1	477	50.7	8.16	160	6
CEPT1	P62136	Serine/threonine-protein phosphatase PP1-alpha catalytic subunit OS=Homo sapiens OX=9606 GN=PPP1CA PE=1 SV=1	PPP1CA	0	15.47	14	4	4	3	1	330	37.5	6.33	106	4
CEPT1	P62140	Serine/threonine-protein phosphatase PP1-beta catalytic subunit OS=Homo sapiens OX=9606 GN=PPP1CB PE=1 SV=3	PPP1CB	0	12.833	15	4	4	3	1	327	37.2	6.19	55	4
CEPT1	P36873	Serine/threonine-protein phosphatase PP1-gamma catalytic subunit OS=Homo sapiens OX=9606 GN=PPP1CC PE=1 SV=1	PPP1CC	0	6.135	7	2	2	1	1	323	37	6.54	56	2
CEPT1	Q8WUF5	RelA-associated inhibitor OS=Homo sapiens OX=9606 GN=PPP1R13L PE=1 SV=4	PPP1R13L	0	30.191	15	8	8	8	1	828	89	6.81	157	8
CEPT1	Q5SWA1	Protein phosphatase 1 regulatory subunit 15B OS=Homo sapiens OX=9606 GN=PPP1R15B PE=1 SV=1	PPP1R15B	0	5.964	2	1	1	1	1	713	79.1	4.69	64	1
CEPT1	P62714	Serine/threonine-protein phosphatase 2A catalytic subunit beta isoform OS=Homo sapiens OX=9606 GN=PPP2CB PE=1 SV=1	PPP2CB	0	15.963	17	3	3	3	1	309	35.6	5.43	76	3
CEPT1	P30153	Serine/threonine-protein phosphatase 2A 65 kDa regulatory subunit A alpha isoform OS=Homo sapiens OX=9606 GN=PPP2R1A PE=1 SV=4	PPP2R1A	0	125.128	36	19	33	15	1	589	65.3	5.11	772	19
CEPT1	P30154	Serine/threonine-protein phosphatase 2A 65 kDa regulatory subunit A beta isoform OS=Homo sapiens OX=9606 GN=PPP2R1B PE=1 SV=3	PPP2R1B	0	47.063	16	9	12	5	1	601	66.2	4.94	354	9
CEPT1	P63151	Serine/threonine-protein phosphatase 2A 55 kDa regulatory subunit B alpha isoform OS=Homo sapiens OX=9606 GN=PPP2R2A PE=1 SV=1	PPP2R2A	0	40.962	31	9	11	9	1	447	51.7	6.2	125	9
CEPT1	Q08209	Serine/threonine-protein phosphatase 2B catalytic subunit alpha isoform OS=Homo sapiens OX=9606 GN=PPP3CA PE=1 SV=1	PPP3CA	0	42.203	24	11	12	8	1	521	58.7	5.86	217	11
CEPT1	P16298	Serine/threonine-protein phosphatase 2B catalytic subunit beta isoform OS=Homo sapiens OX=9606 GN=PPP3CB PE=1 SV=2	PPP3CB	0	16.649	14	5	5	2	1	524	59	5.91	69	5
CEPT1	P48454	Serine/threonine-protein phosphatase 2B catalytic subunit gamma isoform OS=Homo sapiens OX=9606 GN=PPP3CC PE=1 SV=3	PPP3CC	0	10.43	9	4	4	3	1	512	58.1	6.98	36	4
CEPT1	P60510	Serine/threonine-protein phosphatase 4 catalytic subunit OS=Homo sapiens OX=9606 GN=PPP4C PE=1 SV=1	PPP4C	0	19.101	29	6	7	6	1	307	35.1	5.06	62	6
CEPT1	Q5MIZ7	Serine/threonine-protein phosphatase 4 regulatory subunit 3B OS=Homo sapiens OX=9606 GN=PPP4R3B PE=1 SV=2	PPP4R3B	0.055	1.29	1	1	1	1	1	849	97.4	4.96	0	1
CEPT1	O00743	Serine/threonine-protein phosphatase 6 catalytic subunit OS=Homo sapiens OX=9606 GN=PPP6C PE=1 SV=1	PPP6C	0	36.791	28	7	11	7	1	305	35.1	5.69	199	7
CEPT1	Q9UPN7	Serine/threonine-protein phosphatase 6 regulatory subunit 1 OS=Homo sapiens OX=9606 GN=PPP6R1 PE=1 SV=5	PPP6R1	0	16.992	10	4	5	4	1	881	96.7	4.55	36	4
CEPT1	O75170	Serine/threonine-protein phosphatase 6 regulatory subunit 2 OS=Homo sapiens OX=9606 GN=PPP6R2 PE=1 SV=2	PPP6R2	0	19.438	7	5	5	5	1	966	104.9	4.87	115	5
CEPT1	Q5H9R7	Serine/threonine-protein phosphatase 6 regulatory subunit 3 OS=Homo sapiens OX=9606 GN=PPP6R3 PE=1 SV=2	PPP6R3	0	48.06	16	13	16	13	1	873	97.6	4.6	155	13
CEPT1	P50897	Palmitoyl-protein thioesterase 1 OS=Homo sapiens OX=9606 GN=PPT1 PE=1 SV=1	PPT1	0	37.587	23	5	11	5	1	306	34.2	6.52	258	5
CEPT1	Q9BSG0	Protease-associated domain-containing protein 1 OS=Homo sapiens OX=9606 GN=PRADC1 PE=1 SV=1	PRADC1	0.059	1.248	6	1	1	1	1	188	21	5.47	16	1
CEPT1	O60831	PRA1 family protein 2 OS=Homo sapiens OX=9606 GN=PRAF2 PE=1 SV=1	PRAF2	0	7.398	16	2	2	2	1	178	19.2	9.19	49	2
CEPT1	P78395	Melanoma antigen preferentially expressed in tumors OS=Homo sapiens OX=9606 GN=PRAME PE=1 SV=1	PRAME	0	7.498	3	1	1	1	1	509	57.9	6.9	47	1
CEPT1	O43663	Protein regulator of cytokinesis 1 OS=Homo sapiens OX=9606 GN=PRC1 PE=1 SV=2	PRC1	0.01	2.221	1	1	1	1	1	620	71.6	6.68	27	1
CEPT1	P42785	Lysosomal Pro-X carboxypeptidase OS=Homo sapiens OX=9606 GN=PRCP PE=1 SV=1	PRCP	0	27.955	9	4	5	4	1	496	55.8	7.21	162	4
CEPT1	Q06830	Peroxiredoxin-1 OS=Homo sapiens OX=9606 GN=PRDX1 PE=1 SV=1	PRDX1	0	98.738	53	17	35	14	1	199	22.1	8.13	569	17
CEPT1	P32119	Peroxiredoxin-2 OS=Homo sapiens OX=9606 GN=PRDX2 PE=1 SV=5	PRDX2	0	53.168	41	9	15	8	1	198	21.9	5.97	358	9
CEPT1	P30048	Thioredoxin-dependent peroxide reductase, mitochondrial OS=Homo sapiens OX=9606 GN=PRDX3 PE=1 SV=3	PRDX3	0	7.094	10	2	2	2	1	256	27.7	7.78	53	2
CEPT1	Q13162	Peroxiredoxin-4 OS=Homo sapiens OX=9606 GN=PRDX4 PE=1 SV=1	PRDX4	0	13.035	11	3	5	1	1	271	30.5	6.29	83	3
CEPT1	P30041	Peroxiredoxin-6 OS=Homo sapiens OX=9606 GN=PRDX6 PE=1 SV=3	PRDX6	0	14.168	20	3	3	3	1	224	25	6.38	79	3
CEPT1	Q9HCU5	Prolactin regulatory element-binding protein OS=Homo sapiens OX=9606 GN=PREB PE=1 SV=2	PREB	0	34.395	24	6	7	6	1	417	45.4	7.88	165	6
CEPT1	Q13131	5'-AMP-activated protein kinase catalytic subunit alpha-1 OS=Homo sapiens OX=9606 GN=PRKAA1 PE=1 SV=4	PRKAA1	0	8.797	6	3	3	2	1	559	64	8.12	47	3
CEPT1	P54646	5'-AMP-activated protein kinase catalytic subunit alpha-2 OS=Homo sapiens OX=9606 GN=PRKAA2 PE=1 SV=2	PRKAA2	0	8.888	6	3	3	2	1	552	62.3	7.75	50	3
CEPT1	P54619	5'-AMP-activated protein kinase subunit gamma-1 OS=Homo sapiens OX=9606 GN=PRKAG1 PE=1 SV=1	PRKAG1	0	24.156	22	8	8	8	1	331	37.6	6.92	87	8
CEPT1	P10644	cAMP-dependent protein kinase type I-alpha regulatory subunit OS=Homo sapiens OX=9606 GN=PRKAR1A PE=1 SV=1	PRKAR1A	0	7.428	8	3	3	3	1	381	43	5.35	42	3
CEPT1	P13861	cAMP-dependent protein kinase type II-alpha regulatory subunit OS=Homo sapiens OX=9606 GN=PRKAR2A PE=1 SV=2	PRKAR2A	0	12.208	11	3	3	3	1	404	45.5	5.07	84	3
CEPT1	Q05655	Protein kinase C delta type OS=Homo sapiens OX=9606 GN=PRKCD PE=1 SV=2	PRKCD	0	7.678	3	2	2	2	1	676	77.5	7.75	73	2
CEPT1	Q04759	Protein kinase C theta type OS=Homo sapiens OX=9606 GN=PRKCQ PE=1 SV=3	PRKCQ	0	5.214	2	2	2	2	1	706	81.8	7.61	28	2
CEPT1	Q9BZL6	Serine/threonine-protein kinase D2 OS=Homo sapiens OX=9606 GN=PRKD2 PE=1 SV=3	PRKD2	0	4.731	2	2	2	2	1	878	96.7	6.84	25	2
CEPT1	P78527	DNA-dependent protein kinase catalytic subunit OS=Homo sapiens OX=9606 GN=PRKDC PE=1 SV=3	PRKDC	0	449.867	25	99	128	99	1	4128	468.8	7.12	2311	99
CEPT1	O75569	Interferon-inducible double-stranded RNA-dependent protein kinase activator A OS=Homo sapiens OX=9606 GN=PRKRA PE=1 SV=1	PRKRA	0.012	2.141	3	1	1	1	1	313	34.4	8.41	0	1
CEPT1	Q99873	Protein arginine N-methyltransferase 1 OS=Homo sapiens OX=9606 GN=PRMT1 PE=1 SV=3	PRMT1	0	12.439	15	4	4	4	1	371	42.4	5.35	34	4
CEPT1	O60678	Protein arginine N-methyltransferase 3 OS=Homo sapiens OX=9606 GN=PRMT3 PE=1 SV=4	PRMT3	0.007	2.668	3	1	1	1	1	531	59.9	5.35	18	1
CEPT1	O14744	Protein arginine N-methyltransferase 5 OS=Homo sapiens OX=9606 GN=PRMT5 PE=1 SV=4	PRMT5	0	12.361	8	5	5	5	1	637	72.6	6.29	75	5
CEPT1	Q6P2P2	Protein arginine N-methyltransferase 9 OS=Homo sapiens OX=9606 GN=PRMT9 PE=1 SV=1	PRMT9	0.043	1.416	1	1	1	1	1	845	94.4	5.25	0	1
CEPT1	Q9UNN8	Endothelial protein C receptor OS=Homo sapiens OX=9606 GN=PROCR PE=1 SV=1	PROCR	0.001	4.006	7	1	1	1	1	238	26.7	7.18	21	1
CEPT1	O15091	Mitochondrial ribonuclease P catalytic subunit OS=Homo sapiens OX=9606 GN=PRORP PE=1 SV=2	PRORP	0	36.37	16	8	10	8	1	583	67.3	8.78	181	8
CEPT1	Q86XN7	Proline and serine-rich protein 1 OS=Homo sapiens OX=9606 GN=PROSER1 PE=1 SV=2	PROSER1	0.01	2.221	1	1	1	1	1	944	95.6	8.88	0	1
CEPT1	Q2NL68	Proline and serine-rich protein 3 OS=Homo sapiens OX=9606 GN=PROSER3 PE=1 SV=1	PROSER3	0.009	2.338	2	1	1	1	1	480	51	7.14	26	1
CEPT1	Q9UMS4	Pre-mRNA-processing factor 19 OS=Homo sapiens OX=9606 GN=PRPF19 PE=1 SV=1	PRPF19	0	19.467	15	6	6	6	1	504	55.1	6.61	45	6
CEPT1	Q86UA1	Pre-mRNA-processing factor 39 OS=Homo sapiens OX=9606 GN=PRPF39 PE=1 SV=3	PRPF39	0	5.773	7	4	4	4	1	669	78.4	5.4	13	4
CEPT1	O43172	U4/U6 small nuclear ribonucleoprotein Prp4 OS=Homo sapiens OX=9606 GN=PRPF4 PE=1 SV=2	PRPF4	0.016	1.983	2	1	1	1	1	522	58.4	7.42	0	1
CEPT1	O94906	Pre-mRNA-processing factor 6 OS=Homo sapiens OX=9606 GN=PRPF6 PE=1 SV=1	PRPF6	0	16.397	7	6	7	6	1	941	106.9	8.25	59	6
CEPT1	Q6P2Q9	Pre-mRNA-processing-splicing factor 8 OS=Homo sapiens OX=9606 GN=PRPF8 PE=1 SV=2	PRPF8	0	7.535	2	3	3	3	1	2335	273.4	8.84	41	3
CEPT1	P60891	Ribose-phosphate pyrophosphokinase 1 OS=Homo sapiens OX=9606 GN=PRPS1 PE=1 SV=2	PRPS1	0	80.266	38	14	24	9	1	318	34.8	6.98	337	14
CEPT1	P11908	Ribose-phosphate pyrophosphokinase 2 OS=Homo sapiens OX=9606 GN=PRPS2 PE=1 SV=2	PRPS2	0	64.958	35	8	16	3	1	318	34.7	6.61	379	8
CEPT1	Q14558	Phosphoribosyl pyrophosphate synthase-associated protein 1 OS=Homo sapiens OX=9606 GN=PRPSAP1 PE=1 SV=2	PRPSAP1	0	46.095	33	8	10	7	1	356	39.4	7.2	256	8
CEPT1	O60256	Phosphoribosyl pyrophosphate synthase-associated protein 2 OS=Homo sapiens OX=9606 GN=PRPSAP2 PE=1 SV=1	PRPSAP2	0	14.409	17	4	5	3	1	369	40.9	7.44	54	4
CEPT1	P48634	Protein PRRC2A OS=Homo sapiens OX=9606 GN=PRRC2A PE=1 SV=3	PRRC2A	0	26.379	6	6	6	6	1	2157	228.7	9.45	103	6
CEPT1	Q5JSZ5	Protein PRRC2B OS=Homo sapiens OX=9606 GN=PRRC2B PE=1 SV=2	PRRC2B	0	5.045	2	3	3	3	1	2229	242.8	8.34	0	3
CEPT1	Q9Y520	Protein PRRC2C OS=Homo sapiens OX=9606 GN=PRRC2C PE=1 SV=4	PRRC2C	0	26.213	5	9	9	9	1	2896	316.7	9.13	51	9
CEPT1	P35030	Trypsin-3 OS=Homo sapiens OX=9606 GN=PRSS3 PE=1 SV=2	PRSS3	0	6.67	4	1	1	1	1	304	32.5	7.49	78	1
CEPT1	Q86TP1	Exopolyphosphatase PRUNE1 OS=Homo sapiens OX=9606 GN=PRUNE1 PE=1 SV=2	PRUNE1	0	4.429	9	2	2	2	1	453	50.2	5.5	0	2
CEPT1	Q8NDX1	PH and SEC7 domain-containing protein 4 OS=Homo sapiens OX=9606 GN=PSD4 PE=1 SV=2	PSD4	0.061	1.216	1	1	1	1	1	1056	116.2	5.48	0	1
CEPT1	P25786	Proteasome subunit alpha type-1 OS=Homo sapiens OX=9606 GN=PSMA1 PE=1 SV=1	PSMA1	0	14.643	19	4	4	4	1	263	29.5	6.61	83	4
CEPT1	P25787	Proteasome subunit alpha type-2 OS=Homo sapiens OX=9606 GN=PSMA2 PE=1 SV=2	PSMA2	0	10.603	15	2	2	2	1	234	25.9	7.43	85	2
CEPT1	P25788	Proteasome subunit alpha type-3 OS=Homo sapiens OX=9606 GN=PSMA3 PE=1 SV=2	PSMA3	0	21.187	23	4	5	4	1	255	28.4	5.33	212	4
CEPT1	P25789	Proteasome subunit alpha type-4 OS=Homo sapiens OX=9606 GN=PSMA4 PE=1 SV=1	PSMA4	0	11.324	12	3	5	3	1	261	29.5	7.72	73	3
CEPT1	P28066	Proteasome subunit alpha type-5 OS=Homo sapiens OX=9606 GN=PSMA5 PE=1 SV=3	PSMA5	0	16.537	22	5	6	5	1	241	26.4	4.79	111	5
CEPT1	P60900	Proteasome subunit alpha type-6 OS=Homo sapiens OX=9606 GN=PSMA6 PE=1 SV=1	PSMA6	0	5.249	13	2	2	2	1	246	27.4	6.76	16	2
CEPT1	O14818	Proteasome subunit alpha type-7 OS=Homo sapiens OX=9606 GN=PSMA7 PE=1 SV=1	PSMA7	0	22.065	27	5	6	5	1	248	27.9	8.46	52	5
CEPT1	P20618	Proteasome subunit beta type-1 OS=Homo sapiens OX=9606 GN=PSMB1 PE=1 SV=2	PSMB1	0	16.806	37	6	6	6	1	241	26.5	8.13	68	6
CEPT1	P49720	Proteasome subunit beta type-3 OS=Homo sapiens OX=9606 GN=PSMB3 PE=1 SV=2	PSMB3	0.057	1.271	3	1	1	1	1	205	22.9	6.55	0	1
CEPT1	P28070	Proteasome subunit beta type-4 OS=Homo sapiens OX=9606 GN=PSMB4 PE=1 SV=4	PSMB4	0.001	4.278	9	2	2	2	1	264	29.2	5.97	26	2
CEPT1	P28074	Proteasome subunit beta type-5 OS=Homo sapiens OX=9606 GN=PSMB5 PE=1 SV=3	PSMB5	0	6.065	9	2	2	2	1	263	28.5	6.92	49	2
CEPT1	P28072	Proteasome subunit beta type-6 OS=Homo sapiens OX=9606 GN=PSMB6 PE=1 SV=4	PSMB6	0	9.76	12	3	3	3	1	239	25.3	4.92	79	3
CEPT1	P62191	26S proteasome regulatory subunit 4 OS=Homo sapiens OX=9606 GN=PSMC1 PE=1 SV=1	PSMC1	0	13.097	13	4	6	3	1	440	49.2	6.21	46	4
CEPT1	P35998	26S proteasome regulatory subunit 7 OS=Homo sapiens OX=9606 GN=PSMC2 PE=1 SV=3	PSMC2	0	37.263	22	8	8	8	1	433	48.6	5.95	144	8
CEPT1	P17980	26S proteasome regulatory subunit 6A OS=Homo sapiens OX=9606 GN=PSMC3 PE=1 SV=3	PSMC3	0	80.393	50	18	21	18	1	439	49.2	5.24	371	18
CEPT1	P43686	26S proteasome regulatory subunit 6B OS=Homo sapiens OX=9606 GN=PSMC4 PE=1 SV=2	PSMC4	0	67.15	51	15	18	15	1	418	47.3	5.21	303	15
CEPT1	P62195	26S proteasome regulatory subunit 8 OS=Homo sapiens OX=9606 GN=PSMC5 PE=1 SV=1	PSMC5	0	60.866	37	12	15	11	1	406	45.6	7.55	246	12
CEPT1	P62333	26S proteasome regulatory subunit 10B OS=Homo sapiens OX=9606 GN=PSMC6 PE=1 SV=1	PSMC6	0	88.05	51	16	22	16	1	389	44.1	7.49	374	16
CEPT1	Q99460	26S proteasome non-ATPase regulatory subunit 1 OS=Homo sapiens OX=9606 GN=PSMD1 PE=1 SV=2	PSMD1	0	11.921	7	6	6	6	1	953	105.8	5.39	30	6
CEPT1	O75832	26S proteasome non-ATPase regulatory subunit 10 OS=Homo sapiens OX=9606 GN=PSMD10 PE=1 SV=1	PSMD10	0	6.248	17	2	2	2	1	226	24.4	6.1	26	2
CEPT1	O00231	26S proteasome non-ATPase regulatory subunit 11 OS=Homo sapiens OX=9606 GN=PSMD11 PE=1 SV=3	PSMD11	0	11.683	12	5	5	5	1	422	47.4	6.48	57	5
CEPT1	Q9UNM6	26S proteasome non-ATPase regulatory subunit 13 OS=Homo sapiens OX=9606 GN=PSMD13 PE=1 SV=2	PSMD13	0.01	2.26	3	1	1	1	1	376	42.9	5.81	0	1
CEPT1	O00487	26S proteasome non-ATPase regulatory subunit 14 OS=Homo sapiens OX=9606 GN=PSMD14 PE=1 SV=1	PSMD14	0	19.784	26	4	4	4	1	310	34.6	6.52	117	4
CEPT1	Q13200	26S proteasome non-ATPase regulatory subunit 2 OS=Homo sapiens OX=9606 GN=PSMD2 PE=1 SV=3	PSMD2	0	70.278	22	15	18	15	1	908	100.1	5.2	291	15
CEPT1	O43242	26S proteasome non-ATPase regulatory subunit 3 OS=Homo sapiens OX=9606 GN=PSMD3 PE=1 SV=2	PSMD3	0	41.659	22	9	11	9	1	534	60.9	8.44	184	9
CEPT1	P55036	26S proteasome non-ATPase regulatory subunit 4 OS=Homo sapiens OX=9606 GN=PSMD4 PE=1 SV=1	PSMD4	0	12.182	8	2	2	2	1	377	40.7	4.79	56	2
CEPT1	Q15008	26S proteasome non-ATPase regulatory subunit 6 OS=Homo sapiens OX=9606 GN=PSMD6 PE=1 SV=1	PSMD6	0.016	1.994	2	1	1	1	1	389	45.5	5.62	26	1
CEPT1	P51665	26S proteasome non-ATPase regulatory subunit 7 OS=Homo sapiens OX=9606 GN=PSMD7 PE=1 SV=2	PSMD7	0.009	2.292	4	1	1	1	1	324	37	6.77	0	1
CEPT1	P48556	26S proteasome non-ATPase regulatory subunit 8 OS=Homo sapiens OX=9606 GN=PSMD8 PE=1 SV=2	PSMD8	0	29.362	20	7	10	7	1	350	39.6	9.7	73	7
CEPT1	O00233	26S proteasome non-ATPase regulatory subunit 9 OS=Homo sapiens OX=9606 GN=PSMD9 PE=1 SV=3	PSMD9	0	14.134	18	4	5	4	1	223	24.7	6.95	83	4
CEPT1	Q9UL46	Proteasome activator complex subunit 2 OS=Homo sapiens OX=9606 GN=PSME2 PE=1 SV=4	PSME2	0	11.132	15	3	3	3	1	239	27.4	5.73	72	3
CEPT1	P61289	Proteasome activator complex subunit 3 OS=Homo sapiens OX=9606 GN=PSME3 PE=1 SV=1	PSME3	0	7.157	9	2	2	2	1	254	29.5	5.95	44	2
CEPT1	Q92530	Proteasome inhibitor PI31 subunit OS=Homo sapiens OX=9606 GN=PSMF1 PE=1 SV=2	PSMF1	0.006	2.72	6	1	1	1	1	271	29.8	5.74	19	1
CEPT1	Q8WXF1	Paraspeckle component 1 OS=Homo sapiens OX=9606 GN=PSPC1 PE=1 SV=1	PSPC1	0	5.403	3	1	1	1	1	523	58.7	6.67	46	1
CEPT1	Q9H939	Proline-serine-threonine phosphatase-interacting protein 2 OS=Homo sapiens OX=9606 GN=PSTPIP2 PE=1 SV=4	PSTPIP2	0.002	3.715	6	2	2	2	1	334	38.8	8.48	17	2
CEPT1	P26599	Polypyrimidine tract-binding protein 1 OS=Homo sapiens OX=9606 GN=PTBP1 PE=1 SV=1	PTBP1	0	66.604	36	12	17	12	1	531	57.2	9.17	359	12
CEPT1	O75127	Pentatricopeptide repeat-containing protein 1, mitochondrial OS=Homo sapiens OX=9606 GN=PTCD1 PE=1 SV=2	PTCD1	0.002	3.662	1	1	1	1	1	700	78.8	8.59	46	1
CEPT1	Q96EY7	Pentatricopeptide repeat domain-containing protein 3, mitochondrial OS=Homo sapiens OX=9606 GN=PTCD3 PE=1 SV=3	PTCD3	0	11.257	9	5	5	5	1	689	78.5	6.42	60	5
CEPT1	Q13308	Inactive tyrosine-protein kinase 7 OS=Homo sapiens OX=9606 GN=PTK7 PE=1 SV=2	PTK7	0	30.835	14	10	10	10	1	1070	118.3	7.09	77	10
CEPT1	Q8WUK0	Phosphatidylglycerophosphatase and protein-tyrosine phosphatase 1 OS=Homo sapiens OX=9606 GN=PTPMT1 PE=1 SV=1	PTPMT1	0	23.77	28	5	6	5	1	201	22.8	9.77	178	5
CEPT1	P18031	Tyrosine-protein phosphatase non-receptor type 1 OS=Homo sapiens OX=9606 GN=PTPN1 PE=1 SV=1	PTPN1	0	102.074	39	16	36	16	1	435	49.9	6.27	719	16
CEPT1	P17706	Tyrosine-protein phosphatase non-receptor type 2 OS=Homo sapiens OX=9606 GN=PTPN2 PE=1 SV=2	PTPN2	0	5.384	4	2	2	2	1	415	48.4	8.29	43	2
CEPT1	Q9H3S7	Tyrosine-protein phosphatase non-receptor type 23 OS=Homo sapiens OX=9606 GN=PTPN23 PE=1 SV=1	PTPN23	0.019	1.862	1	1	1	1	1	1636	178.9	6.92	0	1
CEPT1	P43378	Tyrosine-protein phosphatase non-receptor type 9 OS=Homo sapiens OX=9606 GN=PTPN9 PE=1 SV=1	PTPN9	0.001	6.617	4	2	2	2	1	593	68	8.02	32	2
CEPT1	P23470	Receptor-type tyrosine-protein phosphatase gamma OS=Homo sapiens OX=9606 GN=PTPRG PE=1 SV=4	PTPRG	0.062	1.198	1	1	1	1	1	1445	161.9	6.42	0	1
CEPT1	Q15262	Receptor-type tyrosine-protein phosphatase kappa OS=Homo sapiens OX=9606 GN=PTPRK PE=1 SV=2	PTPRK	0	4.872	2	2	2	2	1	1439	162	5.9	38	2
CEPT1	Q13332	Receptor-type tyrosine-protein phosphatase S OS=Homo sapiens OX=9606 GN=PTPRS PE=1 SV=3	PTPRS	0.038	1.462	1	1	1	1	1	1948	216.9	6.46	0	1
CEPT1	Q9Y3E5	Peptidyl-tRNA hydrolase 2, mitochondrial OS=Homo sapiens OX=9606 GN=PTRH2 PE=1 SV=1	PTRH2	0	17.484	45	5	5	5	1	179	19.2	8.73	78	5
CEPT1	Q03393	6-pyruvoyl tetrahydrobiopterin synthase OS=Homo sapiens OX=9606 GN=PTS PE=1 SV=1	PTS	0.006	2.794	6	1	1	1	1	145	16.4	6.68	38	1
CEPT1	Q14671	Pumilio homolog 1 OS=Homo sapiens OX=9606 GN=PUM1 PE=1 SV=3	PUM1	0	204.025	28	28	68	26	1	1186	126.4	6.84	1305	28
CEPT1	Q8TB72	Pumilio homolog 2 OS=Homo sapiens OX=9606 GN=PUM2 PE=1 SV=2	PUM2	0	8.862	3	3	3	1	1	1066	114.1	7.08	74	3
CEPT1	Q00577	Transcriptional activator protein Pur-alpha OS=Homo sapiens OX=9606 GN=PURA PE=1 SV=2	PURA	0.009	2.289	3	1	1	1	1	322	34.9	6.44	14	1
CEPT1	Q96PZ0	Pseudouridylate synthase 7 homolog OS=Homo sapiens OX=9606 GN=PUS7 PE=1 SV=2	PUS7	0.06	1.234	2	1	1	1	1	661	75	6.37	0	1
CEPT1	P15151	Poliovirus receptor OS=Homo sapiens OX=9606 GN=PVR PE=1 SV=2	PVR	0	4.856	5	2	2	2	1	417	45.3	6.52	33	2
CEPT1	Q9NR77	Peroxisomal membrane protein 2 OS=Homo sapiens OX=9606 GN=PXMP2 PE=1 SV=3	PXMP2	0	9.208	12	3	3	3	1	195	22.2	10.58	66	3
CEPT1	Q9Y6I8	Peroxisomal membrane protein 4 OS=Homo sapiens OX=9606 GN=PXMP4 PE=1 SV=3	PXMP4	0.012	2.101	4	1	1	1	1	212	24.2	10.07	0	1
CEPT1	P32322	Pyrroline-5-carboxylate reductase 1, mitochondrial OS=Homo sapiens OX=9606 GN=PYCR1 PE=1 SV=2	PYCR1	0	29.253	34	7	8	7	1	319	33.3	7.61	121	7
CEPT1	Q96C36	Pyrroline-5-carboxylate reductase 2 OS=Homo sapiens OX=9606 GN=PYCR2 PE=1 SV=1	PYCR2	0	44.919	37	9	12	9	1	320	33.6	7.77	251	9
CEPT1	Q53H96	Pyrroline-5-carboxylate reductase 3 OS=Homo sapiens OX=9606 GN=PYCR3 PE=1 SV=3	PYCR3	0	21.094	19	4	6	4	1	274	28.6	7.72	55	4
CEPT1	P06737	Glycogen phosphorylase, liver form OS=Homo sapiens OX=9606 GN=PYGL PE=1 SV=4	PYGL	0	20.162	10	8	8	8	1	847	97.1	7.17	86	8
CEPT1	P47897	Glutamine--tRNA ligase OS=Homo sapiens OX=9606 GN=QARS1 PE=1 SV=1	QARS1	0	20.423	10	7	7	7	1	775	87.7	7.15	95	7
CEPT1	Q96PU8	Protein quaking OS=Homo sapiens OX=9606 GN=QKI PE=1 SV=1	QKI	0	11.62	11	3	3	3	1	341	37.6	8.56	44	3
CEPT1	Q9NXS2	Glutaminyl-peptide cyclotransferase-like protein OS=Homo sapiens OX=9606 GN=QPCTL PE=1 SV=2	QPCTL	0	6.287	4	2	2	2	1	382	42.9	9.82	40	2
CEPT1	Q15274	Nicotinate-nucleotide pyrophosphorylase [carboxylating] OS=Homo sapiens OX=9606 GN=QPRT PE=1 SV=3	QPRT	0.009	2.394	3	1	1	1	1	297	30.8	6.21	28	1
CEPT1	Q2KHR3	Glutamine and serine-rich protein 1 OS=Homo sapiens OX=9606 GN=QSER1 PE=1 SV=3	QSER1	0	7.271	2	3	4	3	1	1735	189.9	7.08	44	3
CEPT1	Q6ZRP7	Sulfhydryl oxidase 2 OS=Homo sapiens OX=9606 GN=QSOX2 PE=1 SV=3	QSOX2	0	37.055	23	10	10	10	1	698	77.5	7.72	154	10
CEPT1	Q9H974	Queuine tRNA-ribosyltransferase accessory subunit 2 OS=Homo sapiens OX=9606 GN=QTRT2 PE=1 SV=1	QTRT2	0	48.793	18	6	8	6	1	415	46.7	6.81	252	6
CEPT1	Q9Y2K5	R3H domain-containing protein 2 OS=Homo sapiens OX=9606 GN=R3HDM2 PE=1 SV=3	R3HDM2	0.054	1.307	1	1	1	1	1	976	106.9	8.85	0	1
CEPT1	P61026	Ras-related protein Rab-10 OS=Homo sapiens OX=9606 GN=RAB10 PE=1 SV=1	RAB10	0	28.064	41	7	16	4	1	200	22.5	8.38	221	7
CEPT1	P51153	Ras-related protein Rab-13 OS=Homo sapiens OX=9606 GN=RAB13 PE=1 SV=1	RAB13	0	25.364	43	7	11	6	1	203	22.8	9.19	167	7
CEPT1	P61106	Ras-related protein Rab-14 OS=Homo sapiens OX=9606 GN=RAB14 PE=1 SV=4	RAB14	0	35.025	55	8	14	6	1	215	23.9	6.21	227	8
CEPT1	P59190	Ras-related protein Rab-15 OS=Homo sapiens OX=9606 GN=RAB15 PE=1 SV=1	RAB15	0	9.968	16	3	9	1	1	212	24.4	5.71	130	3
CEPT1	Q9NP72	Ras-related protein Rab-18 OS=Homo sapiens OX=9606 GN=RAB18 PE=1 SV=1	RAB18	0	71.539	58	13	23	13	1	206	23	5.24	388	13
CEPT1	Q9H0U4	Ras-related protein Rab-1B OS=Homo sapiens OX=9606 GN=RAB1B PE=1 SV=1	RAB1B	0	40.417	64	8	17	6	1	201	22.2	5.73	258	8
CEPT1	Q9NX57	Ras-related protein Rab-20 OS=Homo sapiens OX=9606 GN=RAB20 PE=1 SV=1	RAB20	0.002	3.509	6	1	1	1	1	234	26.3	6.55	27	1
CEPT1	Q9UL25	Ras-related protein Rab-21 OS=Homo sapiens OX=9606 GN=RAB21 PE=1 SV=3	RAB21	0	10.662	12	2	2	2	1	225	24.3	7.94	79	2
CEPT1	Q969Q5	Ras-related protein Rab-24 OS=Homo sapiens OX=9606 GN=RAB24 PE=1 SV=1	RAB24	0	25.053	39	6	6	6	1	203	23.1	6.23	150	6
CEPT1	P51159	Ras-related protein Rab-27A OS=Homo sapiens OX=9606 GN=RAB27A PE=1 SV=3	RAB27A	0	9.495	11	2	3	2	1	221	24.9	5.22	56	2
CEPT1	P51157	Ras-related protein Rab-28 OS=Homo sapiens OX=9606 GN=RAB28 PE=1 SV=2	RAB28	0.004	3.028	6	1	1	1	1	221	24.8	5.97	30	1
CEPT1	O14966	Ras-related protein Rab-7L1 OS=Homo sapiens OX=9606 GN=RAB29 PE=1 SV=1	RAB29	0	16.685	32	5	6	4	1	203	23.1	7.18	100	5
CEPT1	Q8WUD1	Ras-related protein Rab-2B OS=Homo sapiens OX=9606 GN=RAB2B PE=1 SV=1	RAB2B	0.006	2.809	8	1	1	1	1	216	24.2	7.83	38	1
CEPT1	Q15771	Ras-related protein Rab-30 OS=Homo sapiens OX=9606 GN=RAB30 PE=1 SV=2	RAB30	0	5.379	14	2	6	1	1	203	23	4.97	97	2
CEPT1	Q13636	Ras-related protein Rab-31 OS=Homo sapiens OX=9606 GN=RAB31 PE=1 SV=1	RAB31	0.007	2.545	11	1	1	1	1	194	21.6	7.06	0	1
CEPT1	Q13637	Ras-related protein Rab-32 OS=Homo sapiens OX=9606 GN=RAB32 PE=1 SV=3	RAB32	0	36.46	56	10	12	8	1	225	25	6.54	188	10
CEPT1	Q9H082	Ras-related protein Rab-33B OS=Homo sapiens OX=9606 GN=RAB33B PE=1 SV=1	RAB33B	0	14.176	12	3	9	1	1	229	25.7	7.18	126	3
CEPT1	Q9BZG1	Ras-related protein Rab-34 OS=Homo sapiens OX=9606 GN=RAB34 PE=1 SV=1	RAB34	0	19.155	22	4	4	4	1	259	29	7.88	128	4
CEPT1	O95755	Ras-related protein Rab-36 OS=Homo sapiens OX=9606 GN=RAB36 PE=1 SV=2	RAB36	0	4.474	5	1	1	1	1	333	36.3	7.85	53	1
CEPT1	P57729	Ras-related protein Rab-38 OS=Homo sapiens OX=9606 GN=RAB38 PE=1 SV=1	RAB38	0	10.478	15	3	4	1	1	211	23.7	7.77	87	3
CEPT1	Q14964	Ras-related protein Rab-39A OS=Homo sapiens OX=9606 GN=RAB39A PE=1 SV=2	RAB39A	0	32.822	40	8	15	5	1	217	25	7.65	161	8
CEPT1	Q96DA2	Ras-related protein Rab-39B OS=Homo sapiens OX=9606 GN=RAB39B PE=1 SV=1	RAB39B	0	17.876	23	5	11	2	1	213	24.6	7.83	130	5
CEPT1	P20337	Ras-related protein Rab-3B OS=Homo sapiens OX=9606 GN=RAB3B PE=1 SV=2	RAB3B	0	17.489	31	5	9	4	1	219	24.7	5.02	175	5
CEPT1	Q15042	Rab3 GTPase-activating protein catalytic subunit OS=Homo sapiens OX=9606 GN=RAB3GAP1 PE=1 SV=3	RAB3GAP1	0	12.823	7	6	7	6	1	981	110.5	5.55	50	6
CEPT1	Q9H2M9	Rab3 GTPase-activating protein non-catalytic subunit OS=Homo sapiens OX=9606 GN=RAB3GAP2 PE=1 SV=1	RAB3GAP2	0	8.182	3	4	4	4	1	1393	155.9	5.62	40	4
CEPT1	P20339	Ras-related protein Rab-5A OS=Homo sapiens OX=9606 GN=RAB5A PE=1 SV=2	RAB5A	0	32.789	42	7	11	4	1	215	23.6	8.15	116	7
CEPT1	P61020	Ras-related protein Rab-5B OS=Homo sapiens OX=9606 GN=RAB5B PE=1 SV=1	RAB5B	0	22.495	25	5	9	2	1	215	23.7	8.13	71	5
CEPT1	P51148	Ras-related protein Rab-5C OS=Homo sapiens OX=9606 GN=RAB5C PE=1 SV=2	RAB5C	0	59.947	64	10	20	7	1	216	23.5	8.41	446	10
CEPT1	P20340	Ras-related protein Rab-6A OS=Homo sapiens OX=9606 GN=RAB6A PE=1 SV=3	RAB6A	0	33.879	47	9	14	8	1	208	23.6	5.54	192	9
CEPT1	P61006	Ras-related protein Rab-8A OS=Homo sapiens OX=9606 GN=RAB8A PE=1 SV=1	RAB8A	0	16.627	15	4	12	1	1	207	23.7	9.07	178	4
CEPT1	P51151	Ras-related protein Rab-9A OS=Homo sapiens OX=9606 GN=RAB9A PE=1 SV=1	RAB9A	0	40.559	30	6	11	6	1	201	22.8	5.47	148	6
CEPT1	P53611	Geranylgeranyl transferase type-2 subunit beta OS=Homo sapiens OX=9606 GN=RABGGTB PE=1 SV=2	RABGGTB	0	7.157	7	2	2	2	1	331	36.9	5.03	36	2
CEPT1	P47224	Guanine nucleotide exchange factor MSS4 OS=Homo sapiens OX=9606 GN=RABIF PE=1 SV=2	RABIF	0.001	4.273	9	1	1	1	1	123	13.8	5.52	37	1
CEPT1	Q9UBK7	Rab-like protein 2A OS=Homo sapiens OX=9606 GN=RABL2A PE=1 SV=1	RABL2A	0.042	1.436	3	1	1	1	1	228	26.1	4.89	0	1
CEPT1	Q5HYI8	Rab-like protein 3 OS=Homo sapiens OX=9606 GN=RABL3 PE=1 SV=1	RABL3	0	22.747	29	6	10	6	1	236	26.4	7.11	86	6
CEPT1	P63000	Ras-related C3 botulinum toxin substrate 1 OS=Homo sapiens OX=9606 GN=RAC1 PE=1 SV=1	RAC1	0.001	6.541	15	3	3	1	1	192	21.4	8.5	36	3
CEPT1	P60763	Ras-related C3 botulinum toxin substrate 3 OS=Homo sapiens OX=9606 GN=RAC3 PE=1 SV=1	RAC3	0	8.404	22	4	4	2	1	192	21.4	8.15	44	4
CEPT1	P63244	Receptor of activated protein C kinase 1 OS=Homo sapiens OX=9606 GN=RACK1 PE=1 SV=3	RACK1	0	55.721	32	11	19	11	1	317	35.1	7.69	332	11
CEPT1	P54727	UV excision repair protein RAD23 homolog B OS=Homo sapiens OX=9606 GN=RAD23B PE=1 SV=1	RAD23B	0.035	1.522	2	1	1	1	1	409	43.1	4.84	0	1
CEPT1	Q06609	DNA repair protein RAD51 homolog 1 OS=Homo sapiens OX=9606 GN=RAD51 PE=1 SV=1	RAD51	0	25.835	25	6	7	6	1	339	36.9	5.6	144	6
CEPT1	O15315	DNA repair protein RAD51 homolog 2 OS=Homo sapiens OX=9606 GN=RAD51B PE=1 SV=2	RAD51B	0.001	4.254	3	1	1	1	1	384	42.2	5.69	74	1
CEPT1	O43502	DNA repair protein RAD51 homolog 3 OS=Homo sapiens OX=9606 GN=RAD51C PE=1 SV=1	RAD51C	0	13.403	12	3	3	3	1	376	42.2	6.74	93	3
CEPT1	O75771	DNA repair protein RAD51 homolog 4 OS=Homo sapiens OX=9606 GN=RAD51D PE=1 SV=1	RAD51D	0.014	2.079	2	1	1	1	1	328	35	6.25	19	1
CEPT1	Q9Y4B4	Helicase ARIP4 OS=Homo sapiens OX=9606 GN=RAD54L2 PE=1 SV=4	RAD54L2	0	8.89	5	4	4	4	1	1467	162.7	6.09	32	4
CEPT1	Q96JH8	Ras-associating and dilute domain-containing protein OS=Homo sapiens OX=9606 GN=RADIL PE=1 SV=5	RADIL	0	7.088	3	3	3	3	1	1075	117.4	7.09	26	3
CEPT1	P78406	mRNA export factor OS=Homo sapiens OX=9606 GN=RAE1 PE=1 SV=1	RAE1	0	60.645	33	12	19	12	1	368	40.9	7.83	246	12
CEPT1	P04049	RAF proto-oncogene serine/threonine-protein kinase OS=Homo sapiens OX=9606 GN=RAF1 PE=1 SV=1	RAF1	0	41.942	26	11	11	8	1	648	73	9.2	163	11
CEPT1	P11233	Ras-related protein Ral-A OS=Homo sapiens OX=9606 GN=RALA PE=1 SV=1	RALA	0.001	3.977	6	1	1	1	1	206	23.6	7.11	42	1
CEPT1	P62826	GTP-binding nuclear protein Ran OS=Homo sapiens OX=9606 GN=RAN PE=1 SV=3	RAN	0	47.622	45	11	16	11	1	216	24.4	7.49	207	11
CEPT1	P43487	Ran-specific GTPase-activating protein OS=Homo sapiens OX=9606 GN=RANBP1 PE=1 SV=1	RANBP1	0	7.497	16	3	3	3	1	201	23.3	5.29	51	3
CEPT1	P49792	E3 SUMO-protein ligase RanBP2 OS=Homo sapiens OX=9606 GN=RANBP2 PE=1 SV=2	RANBP2	0	27.612	3	6	9	3	1	3224	358	6.2	111	6
CEPT1	Q9H6Z4	Ran-binding protein 3 OS=Homo sapiens OX=9606 GN=RANBP3 PE=1 SV=1	RANBP3	0.006	2.827	2	1	1	1	1	567	60.2	4.78	22	1
CEPT1	O60518	Ran-binding protein 6 OS=Homo sapiens OX=9606 GN=RANBP6 PE=1 SV=2	RANBP6	0	11.741	5	5	5	4	1	1105	124.6	5.01	64	5
CEPT1	P46060	Ran GTPase-activating protein 1 OS=Homo sapiens OX=9606 GN=RANGAP1 PE=1 SV=1	RANGAP1	0	68.929	28	11	13	11	1	587	63.5	4.68	401	11
CEPT1	P62834	Ras-related protein Rap-1A OS=Homo sapiens OX=9606 GN=RAP1A PE=1 SV=1	RAP1A	0	22.548	28	6	6	6	1	184	21	6.67	138	6
CEPT1	P52306	Rap1 GTPase-GDP dissociation stimulator 1 OS=Homo sapiens OX=9606 GN=RAP1GDS1 PE=1 SV=3	RAP1GDS1	0.002	3.734	3	2	3	1	1	607	66.3	5.31	67	2
CEPT1	P10114	Ras-related protein Rap-2a OS=Homo sapiens OX=9606 GN=RAP2A PE=1 SV=1	RAP2A	0	26.714	48	6	6	1	1	183	20.6	4.82	105	6
CEPT1	P61225	Ras-related protein Rap-2b OS=Homo sapiens OX=9606 GN=RAP2B PE=1 SV=1	RAP2B	0	26.694	34	6	6	2	1	183	20.5	4.81	165	6
CEPT1	Q9Y3L5	Ras-related protein Rap-2c OS=Homo sapiens OX=9606 GN=RAP2C PE=1 SV=1	RAP2C	0	36.931	55	9	10	3	1	183	20.7	4.94	196	9
CEPT1	P54136	Arginine--tRNA ligase, cytoplasmic OS=Homo sapiens OX=9606 GN=RARS1 PE=1 SV=2	RARS1	0	41.513	18	10	12	10	1	660	75.3	6.68	210	10
CEPT1	Q5T160	Probable arginine--tRNA ligase, mitochondrial OS=Homo sapiens OX=9606 GN=RARS2 PE=1 SV=1	RARS2	0	65.631	33	16	20	16	1	578	65.5	8.21	310	16
CEPT1	Q8IZ41	Ras and EF-hand domain-containing protein OS=Homo sapiens OX=9606 GN=RASEF PE=1 SV=1	RASEF	0.037	1.478	2	1	1	1	1	740	82.8	5.11	0	1
CEPT1	Q8IY67	Ribonucleoprotein PTB-binding 1 OS=Homo sapiens OX=9606 GN=RAVER1 PE=1 SV=1	RAVER1	0	19.47	22	5	5	5	1	606	63.8	8.48	34	5
CEPT1	Q9HCJ3	Ribonucleoprotein PTB-binding 2 OS=Homo sapiens OX=9606 GN=RAVER2 PE=1 SV=2	RAVER2	0	9.557	10	3	4	3	1	691	74.3	7.47	33	3
CEPT1	Q09028	Histone-binding protein RBBP4 OS=Homo sapiens OX=9606 GN=RBBP4 PE=1 SV=3	RBBP4	0	38.117	15	9	19	1	1	425	47.6	4.89	385	9
CEPT1	Q16576	Histone-binding protein RBBP7 OS=Homo sapiens OX=9606 GN=RBBP7 PE=1 SV=1	RBBP7	0	124.63	44	16	49	8	1	425	47.8	5.05	830	16
CEPT1	Q8N0V3	Putative ribosome-binding factor A, mitochondrial OS=Homo sapiens OX=9606 GN=RBFA PE=1 SV=3	RBFA	0.048	1.349	3	1	1	1	1	343	38.3	7.85	0	1
CEPT1	O43251	RNA binding protein fox-1 homolog 2 OS=Homo sapiens OX=9606 GN=RBFOX2 PE=1 SV=3	RBFOX2	0	21.823	16	4	5	4	1	390	41.3	7.27	97	4
CEPT1	Q9NTZ6	RNA-binding protein 12 OS=Homo sapiens OX=9606 GN=RBM12 PE=1 SV=1	RBM12	0.014	2.047	1	1	1	1	1	932	97.3	8.63	18	1
CEPT1	Q96PK6	RNA-binding protein 14 OS=Homo sapiens OX=9606 GN=RBM14 PE=1 SV=2	RBM14	0	20.4	10	6	7	6	1	669	69.4	9.67	112	6
[truncated: 830 more rows]
