# Supplementary material for: Proteomic analysis of ferroptosis pathways reveals a role of CEPT1 in suppressing ferroptosis
Source: Protein Cell. 2024 Mar 2;15(9):686–703. doi: 10.1093/procel/pwae004 (PMC11365556; doi:10.1093/procel/pwae004)
Supplement: pwae004_suppl_Supplementary_Tables_S4 [file pwae004_suppl_supplementary_tables_s4.xlsx]

## Sheet: Sheet1
	LentiCRISPR v2_Forward oligos
	CEPT1-sg1	GTGAGTGGGCATCGATCAACA
	CEPT1-sg2	GTTCTTCTAGCCGCTTTAGT
	LPCAT3-sg1	GCCGATAAAACAAAGCAAAG
	LPCAT3-sg2	AGTTAAAATAAGCAATTGAG
	ACSL4-sg1	AATAAAGCAGAGTACCCTGA
	ACSL4-sg2	GAAGGCGTTGGTCTACTTGG
	DDHD1-sg1	AGTCATAGTTCTCGTCACTG
	DDHD1-sg2	GCTTCTGCCAGAGTACGACG
	DDHD2-sg1	ATGTACGTGGTTTTACAAGG
	DDHD2-sg2	AGAGTTGTTCCTACTGATGG
	PLAA-sg1	CAGACAAGACTGTTAAACTG
	PLAA-sg2	ACGGACACAAAGGCTCCCGG
	CHPT1-sg1	GCTTCAATTGCCGCTCGCTT
	CHPT1-sg2	AGACGCCCGCCGCGCTGTAG
	CHPT1-sg3	GAGCACCGCTACAGCGCGGC
	GPX4-sg	GGTGAAGCGCTACGGACCCA
	shRNA_Mature Antisense
	ABHD3-sh1	TAAAGTACCATTAAATCAC
	ABHD3-sh3	TCGCTTATCAAACTCTCTG
	EPT1-sh1	TTATTTGGAAGGTATTCAC
	EPT1-sh2	TATATAAGAAATTAAACAG
